# Supplementary material for: Genome-wide analysis of miRNAs and their target genes in wheat cultivars with different ploidy levels under drought stress
Source: Planta. 2025 Jul 1;262(2):38. doi: 10.1007/s00425-025-04757-3 (PMC12213836; doi:10.1007/s00425-025-04757-3)
Supplement: Supplementary file 7 — Supplementary file7 (PNG 332 KB) [file 425_2025_4757_MOESM7_ESM.xlsx]

## Sheet: Ta_C_Leaf
Table S6: Annotation of miRNA target genes that discovered by using degradome data in control and stress-treated leaf and root samples of all cultivars.
miRNA_Acc.	Target_Acc. (Old)	Target_Acc. (New)		Pfam	KOG	KEGG/ec	KO	GO	Nr-Id	Nr-annotation	Best-hit-arabi-name	arabi-defline	Best-hit-rice-name	rice-defline	Expectation	UPE$	miRNA_start	miRNA_end	Target_start	Target_end	miRNA_aligned_fragment	Target_aligned_fragment	Inhibition
tae-miR1118	Traes_4BS_4BC02509F.1	TRIAE_CS42_4BL_TGACv1_320441_AA1039150	-	-	-	-	-	-	-	-	AT3G43790.3	zinc induced facilitator-like 2	LOC_Os12g03830.1	major facilitator superfamily antiporter, putative, expressed	2.5	-1.0	1	23	525	547	CACUACAUUAUGGAAUGGAGGGA	UCCCUCCGUUCCAUAAUGUAAUG	Cleavage
tae-miR1118	Traes_5AS_EC41EF7CA.4	-	-	PF00013	KOG2190	-	-	GO:GO:0003723	-	-	AT3G04610.1	RNA-binding KH domain-containing protein	LOC_Os12g40560.1	KH domain containing protein, putative, expressed	1.5	-1.0	1	23	1333	1355	CACUACAUUAUGGAAUGGAGGGA	UCCCUCCAUUCCACAAUGUAGUG	Translation
tae-miR1118	Traes_5BS_550BDEE86.2	TRIAE_CS42_5BS_TGACv1_423557_AA1379410	-	PF00013	KOG2190		-	GO:GO:0003723	-	-	AT3G04610.1	RNA-binding KH domain-containing protein	LOC_Os12g40560.1	KH domain containing protein, putative, expressed	1.5	-1.0	1	23	1135	1157	CACUACAUUAUGGAAUGGAGGGA	UCCCUCCAUUCCACAAUGUAGUG	Translation
tae-miR1118	Traes_5DS_F8D323D4D.2	-	-	PF00013	KOG2190			GO:GO:0003723	-	-	AT3G04610.1	RNA-binding KH domain-containing protein	LOC_Os12g40560.1	KH domain containing protein, putative, expressed	1.5	-1.0	1	23	1329	1351	CACUACAUUAUGGAAUGGAGGGA	CUCCUCCAUUCCACAAUGUAGUG	Translation
tae-miR1118	Traes_6BL_E14604962.2	TRIAE_CS42_6BL_TGACv1_499983_AA1596480	-	PF00076	-	-	-	GO:GO:0003676	-	-	AT5G51120.2	polyadenylate-binding protein 1	LOC_Os02g52140.2	RNA recognition motif containing protein, putative, expressed	2.0	-1.0	1	23	35	57	CACUACAUUAUGGAAUGGAGGGA	UCCCUCUGUUCCAUAAUGUAGUG	Cleavage
tae-miR1118	Traes_6BL_E14604962.3	TRIAE_CS42_6BL_TGACv1_499983_AA1596480	-	PF00076	-	-	-	GO:GO:0003676	-	-	AT5G51120.2	polyadenylate-binding protein 1	LOC_Os02g52140.2	RNA recognition motif containing protein, putative, expressed	2.0	-1.0	1	23	35	57	CACUACAUUAUGGAAUGGAGGGA	UCCCUCUGUUCCAUAAUGUAGUG	Cleavage
tae-miR1118	Traes_6DL_C9216369C.2	-	-	PF00891	-	-	-	GO:GO:0008171	-	-	AT5G54160.1	O-methyltransferase 1	LOC_Os11g20090.1	O-methyltransferase, putative, expressed	2.5	-1.0	1	23	421	443	CACUACAUUAUGGAAUGGAGGGA	UUGCUCCGUUUCAUAAUGUAGUG	Cleavage
tae-miR1120a	Traes_1DL_6A91BC5A5.1	TRIAE_CS42_1DL_TGACv1_062953_AA0222070	-	PF08652	-	-	K14845	-	-	-	AT4G17620.1	glycine-rich protein	LOC_Os05g32580.1	glycine-rich protein, putative, expressed	2.5	-1.0	1	24	25	48	ACAUUCUUAUAUUAUGAGACGGAG	CUCCGUCCCAUAAUAUAAGAACGU	Cleavage
tae-miR1120a	Traes_2AL_979E96822.1	TRIAE_CS42_2AL_TGACv1_096256_AA0318220	-	PF00443	-	3.4.19.12	-	GO:GO:0036459,GO:GO:0016579	-	-	AT4G39370.3	ubiquitin-specific protease 27	LOC_Os04g34984.1	ubiquitin carboxyl-terminal hydrolase domain containing protein, expressed	2.5	-1.0	1	24	753	776	ACAUUCUUAUAUUAUGAGACGGAG	CUCCAUCCCAUAAUAUAAGAGUGU	Cleavage
tae-miR1120b-3p	Traes_1DL_6A91BC5A5.1	TRIAE_CS42_1DL_TGACv1_062953_AA0222070	-	PF08652	-	-	K14845	-	-	-	AT4G17620.1	glycine-rich protein	LOC_Os05g32580.1	glycine-rich protein, putative, expressed	2.5	-1.0	1	21	25	45	UUCUUAUAUUGUGGGACAGAG	CUCCGUCCCAUAAUAUAAGAA	Translation
tae-miR1120b-3p	Traes_2AL_673CA8FB2.1	TRIAE_CS42_2AL_TGACv1_095371_AA0310130	-	PF04603	KOG3329	-	-	-	-	-	AT1G69680.1	Mog1/PsbP/DUF1795-like photosystem II reaction center PsbP family protein	LOC_Os04g38610.2	RAN guanine nucleotide release factor, putative, expressed	2.5	-1.0	1	21	493	513	UUCUUAUAUUGUGGGACAGAG	CUCUGUCCCACAAUGUAAGAC	Cleavage
tae-miR1120c-5p	Traes_1DL_6A91BC5A5.1	TRIAE_CS42_1DL_TGACv1_062953_AA0222070	-	PF08652	-	-	K14845	-	-	-	AT4G17620.1	glycine-rich protein	LOC_Os05g32580.1	glycine-rich protein, putative, expressed	2.5	-1.0	1	21	67	87	UAAUAUAAGAACGUUUUUGAC	GUCAAACACGCUCUUAUAUUA	Translation
tae-miR1120c-5p	Traes_2AL_979E96822.1	TRIAE_CS42_2AL_TGACv1_096256_AA0318220	-	PF00443	-	3.4.19.12	-	GO:GO:0036459,GO:GO:0016579	-	-	AT4G39370.3	ubiquitin-specific protease 27	LOC_Os04g34984.1	ubiquitin carboxyl-terminal hydrolase domain containing protein, expressed	2.5	-1.0	1	21	795	815	UAAUAUAAGAACGUUUUUGAC	GUAAAAAACGCUCUUAUAUUA	Translation
tae-miR1120c-5p	Traes_2BL_171777733.1	TRIAE_CS42_2BL_TGACv1_129372_AA0380780	-	PF00443	-	3.4.19.12	-	GO:GO:0036459,GO:GO:0016579	-	-	AT4G39370.3	ubiquitin-specific protease 27	LOC_Os04g34984.1	ubiquitin carboxyl-terminal hydrolase domain containing protein, expressed	2.5	-1.0	1	21	795	815	UAAUAUAAGAACGUUUUUGAC	GUAAAAAACGCUCUUAUAUUA	Translation
tae-miR1120c-5p	Traes_2BS_5C64FC44A.1	TRIAE_CS42_2BS_TGACv1_145967_AA0451090	-	PF07714	KOG1187	2.7.11.1	-	GO:GO:0006468,GO:GO:0004672	-	-	AT4G23140.1	cysteine-rich RLK (RECEPTOR-like protein kinase) 6	LOC_Os07g35580.1	TKL_IRAK_DUF26-lc.20 - DUF26 kinases have homology to DUF26 containing loci, expressed	0.0	-1.0	1	21	21	41	UAAUAUAAGAACGUUUUUGAC	GUCAAAAACGUUCUUAUAUUA	Cleavage
tae-miR1120c-5p	Traes_2BS_5C64FC44A.2	TRIAE_CS42_2BS_TGACv1_145967_AA0451090	-	PF07714	KOG1187	2.7.11.1	-	GO:GO:0006468,GO:GO:0004672	-	-	AT4G23140.1	cysteine-rich RLK (RECEPTOR-like protein kinase) 6	LOC_Os07g35580.1	TKL_IRAK_DUF26-lc.20 - DUF26 kinases have homology to DUF26 containing loci, expressed	0.0	-1.0	1	21	2	22	UAAUAUAAGAACGUUUUUGAC	GUCAAAAACGUUCUUAUAUUA	Cleavage
tae-miR1120c-5p	Traes_2DL_10B2965EF.8	-	-	PF00443	-	3.4.19.12	-	GO:GO:0036459,GO:GO:0016579	-	-	AT4G39370.2	ubiquitin-specific protease 27	LOC_Os04g34984.3	ubiquitin carboxyl-terminal hydrolase domain containing protein, expressed	1.5	-1.0	1	21	795	815	UAAUAUAAGAACGUUUUUGAC	GUCAAAAACGCUCUUAUAUUA	Translation
tae-miR1120c-5p	Traes_4AS_0E2735576.2	TRIAE_CS42_4AS_TGACv1_308150_AA1026390	-	-	-	3.4.21.108	-	-	-	-	-	-	LOC_Os05g05330.1	expressed protein	0.0	-1.0	1	21	1020	1040	UAAUAUAAGAACGUUUUUGAC	GACAAAAACGUUCUUAUAUUA	Cleavage
tae-miR1120c-5p	Traes_7AS_9819F7C48.1	TRIAE_CS42_7AS_TGACv1_571237_AA1846200	-	PF01154,PF08540	-	2.3.3.10	-	GO:GO:0008299,GO:GO:0004421	-	-	AT4G11820.2	hydroxymethylglutaryl-CoA synthase / HMG-CoA synthase / 3-hydroxy-3-methylglutaryl coenzyme A synthase	LOC_Os08g43170.1	hydroxymethylglutaryl-CoA synthase, putative, expressed	1.5	-1.0	1	21	1311	1331	UAAUAUAAGAACGUUUUUGAC	GUCAAAAACGCUCUUAUAUUA	Translation
tae-miR1120c-5p	Traes_7BS_47B8FC9CB.2	TRIAE_CS42_7BS_TGACv1_591893_AA1924780	-	PF01154,PF08540	-	2.3.3.10	-	GO:GO:0008299,GO:GO:0004421	-	-	AT4G11820.2	hydroxymethylglutaryl-CoA synthase / HMG-CoA synthase / 3-hydroxy-3-methylglutaryl coenzyme A synthase	LOC_Os08g43170.1	hydroxymethylglutaryl-CoA synthase, putative, expressed	1.5	-1.0	1	21	1311	1331	UAAUAUAAGAACGUUUUUGAC	GUCAAAAACGCUCUUAUAUUA	Translation
tae-miR1120c-5p	Traes_7BS_47B8FC9CB.3	TRIAE_CS42_7BS_TGACv1_591893_AA1924780	-	PF01154,PF08540	-	2.3.3.10	K01641	GO:GO:0008299,GO:GO:0004421	-	-	AT4G11820.2	hydroxymethylglutaryl-CoA synthase / HMG-CoA synthase / 3-hydroxy-3-methylglutaryl coenzyme A synthase	LOC_Os08g43170.1	hydroxymethylglutaryl-CoA synthase, putative, expressed	1.5	-1.0	1	21	1308	1328	UAAUAUAAGAACGUUUUUGAC	GUCAAAAACGCUCUUAUAUUA	Translation
tae-miR1120c-5p	Traes_7DS_3C83C8EF9.1	TRIAE_CS42_7DS_TGACv1_624313_AA2060470	-	-	-	-	-	-	-	-	AT4G31340.1	myosin heavy chain-related	LOC_Os08g40790.1	DNA repair ATPase-related, putative, expressed	1.5	-1.0	1	21	80	100	UAAUAUAAGAACGUUUUUGAC	GUCAAAAACGCUCUUAUAUUA	Translation
tae-miR1120c-5p	Traes_7DS_3C83C8EF9.3	TRIAE_CS42_7DS_TGACv1_624313_AA2060470	-	-	-	-	-	-	-	-	AT4G31340.1	myosin heavy chain-related	LOC_Os08g40790.1	DNA repair ATPase-related, putative, expressed	1.5	-1.0	1	21	80	100	UAAUAUAAGAACGUUUUUGAC	GUCAAAAACGCUCUUAUAUUA	Translation
tae-miR1121	Traes_2BS_6249E432F.1	TRIAE_CS42_2BS_TGACv1_145982_AA0451820	-	PF01426	-	-	-	GO:GO:0003682	-	-	AT4G22140.1	PHD finger family protein / bromo-adjacent homology (BAH) domain-containing protein	LOC_Os07g08880.1	ES43 protein, putative, expressed	0.0	-1.0	1	22	538	559	AGUAGUGAUCUAAACGCUCUUA	UAAGAGCGUUUAGAUCACUACU	Cleavage
tae-miR1121	Traes_2BS_6249E432F.2	TRIAE_CS42_2BS_TGACv1_145982_AA0451820	-	PF01426	-	-	-	GO:GO:0003682	-	-	AT4G22140.1	PHD finger family protein / bromo-adjacent homology (BAH) domain-containing protein	LOC_Os07g08880.1	ES43 protein, putative, expressed	0.0	-1.0	1	22	538	559	AGUAGUGAUCUAAACGCUCUUA	UAAGAGCGUUUAGAUCACUACU	Cleavage
tae-miR1121	Traes_2BS_6249E432F.3	TRIAE_CS42_2BS_TGACv1_145982_AA0451820	-	PF01426	-	-	-	GO:GO:0003682	-	-	AT4G22140.1	PHD finger family protein / bromo-adjacent homology (BAH) domain-containing protein	LOC_Os07g08880.1	ES43 protein, putative, expressed	0.0	-1.0	1	22	448	469	AGUAGUGAUCUAAACGCUCUUA	UAAGAGCGUUUAGAUCACUACU	Cleavage
tae-miR1121	Traes_2DL_74E241841.2	TRIAE_CS42_2DL_TGACv1_158744_AA0525290	-	PF01426	-	-	-	GO:GO:0003682	-	-	AT4G39100.1	PHD finger family protein / bromo-adjacent homology (BAH) domain-containing protein	LOC_Os07g08880.1	ES43 protein, putative, expressed	2.5	-1.0	1	22	448	469	AGUAGUGAUCUAAACGCUCUUA	UAAGAGUGUUUGGAUCACUACU	Translation
tae-miR1121	Traes_3AL_F2EDB3661.7	TRIAE_CS42_3AL_TGACv1_195384_AA0648910	-	-	-	-	-	-	-	-	-	-	-	-	2.0	-1.0	1	22	224	245	AGUAGUGAUCUAAACGCUCUUA	CCUCCGCGUUUAGAUCACUACU	Cleavage
tae-miR1121	Traes_3AS_A466B9ECC.1	TRIAE_CS42_7BL_TGACv1_578471_AA1895550	-	PF13424	-	-	-	-	-	-	AT3G54360.1	zinc ion binding	LOC_Os01g01420.2	expressed protein	0.0	-1.0	1	22	725	746	AGUAGUGAUCUAAACGCUCUUA	UAAGAGCGUUUAGAUCACUACU	Cleavage
tae-miR1121	Traes_3AS_A466B9ECC.2	TRIAE_CS42_7BL_TGACv1_578471_AA1895550	-	PF13424	-	-	-	-	-	-	AT3G54360.1	zinc ion binding	LOC_Os01g01420.2	expressed protein	0.0	-1.0	1	22	725	746	AGUAGUGAUCUAAACGCUCUUA	UAAGAGCGUUUAGAUCACUACU	Cleavage
tae-miR1121	Traes_3B_9F321609E.8	-	-	-	-	-	-	-	-	-	-	-	-	-	2.5	-1.0	1	22	6	28	AGUAGUGAUCUAAACGCUCU-UA	UAUAGAGCGUUUAGAUCACUAUU	Cleavage
tae-miR1121	Traes_4AL_400EB3C17.10	-	-	PF14259,PF00076	KOG0120	-	-	GO:GO:0003676	-	-	AT4G36690.4	U2 snRNP auxilliary factor, large subunit, splicing factor	LOC_Os11g41820.2	RNA recognition motif containing protein, expressed	2.5	-1.0	1	22	10	31	AGUAGUGAUCUAAACGCUCUUA	UAAGAGCGUUUAGAUCACUAAA	Cleavage
tae-miR1121	Traes_4AL_400EB3C17.3	-	-	PF14259,PF00076	KOG0120	-	-	GO:GO:0003676	-	-	AT4G36690.1	U2 snRNP auxilliary factor, large subunit, splicing factor	LOC_Os11g41820.1	RNA recognition motif containing protein, expressed	2.5	-1.0	1	22	37	58	AGUAGUGAUCUAAACGCUCUUA	UAAGAGCGUUUAGAUCACUAAA	Cleavage
tae-miR1121	Traes_4AL_400EB3C17.7	-	-	PF14259,PF00076	KOG0120	-	-	GO:GO:0003676	-	-	AT4G36690.4	U2 snRNP auxilliary factor, large subunit, splicing factor	LOC_Os11g41820.1	RNA recognition motif containing protein, expressed	2.5	-1.0	1	22	10	31	AGUAGUGAUCUAAACGCUCUUA	UAAGAGCGUUUAGAUCACUAAA	Cleavage
tae-miR1121	Traes_4AL_541C86EB9.2	TRIAE_CS42_4AL_TGACv1_288714_AA0956220	-	PF00076	-	-	-	GO:GO:0003676,GO:GO:0017069,GO:GO:0000398	-	-	AT1G21320.1	nucleotide binding;nucleic acid binding	LOC_Os06g03690.2	RNA recognition motif containing protein, putative, expressed	1.0	-1.0	1	22	558	579	AGUAGUGAUCUAAACGCUCUUA	UGAGAUCGUUUAGAUCACUACU	Cleavage
tae-miR1121	Traes_4AL_541C86EB9.3	TRIAE_CS42_4AL_TGACv1_288714_AA0956220	-	PF00076	-	-	-	GO:GO:0003676,GO:GO:0017069,GO:GO:0000398	-	-	AT1G21320.1	nucleotide binding;nucleic acid binding	LOC_Os06g03690.2	RNA recognition motif containing protein, putative, expressed	1.0	-1.0	1	22	558	579	AGUAGUGAUCUAAACGCUCUUA	UGAGAUCGUUUAGAUCACUACU	Cleavage
tae-miR1121	Traes_5BL_72EFF0AF0.1	TRIAE_CS42_5BL_TGACv1_405292_AA1324160	-	PF07690	-	-	-	GO:GO:0055085,GO:GO:0016021	-	-	AT5G59250.1	Major facilitator superfamily protein	LOC_Os10g42830.1	transporter family protein, putative, expressed	0.0	-1.0	1	22	1237	1258	AGUAGUGAUCUAAACGCUCUUA	UAAGAGCGUUUAGAUCACUACU	Cleavage
tae-miR1121	Traes_6AL_23B31796F.2	TRIAE_CS42_5BL_TGACv1_405292_AA1324160	-	PF00230	KOG0223	-	-	GO:GO:0016020,GO:GO:0006810,GO:GO:0005215	-	-	AT3G53420.1	plasma membrane intrinsic protein 2A	LOC_Os02g41860.3	aquaporin protein, putative, expressed	2.0	-1.0	1	22	846	867	AGUAGUGAUCUAAACGCUCUUA	UAAAAGUGUUUAGAUCACUACU	Cleavage
tae-miR1121	Traes_6AL_23B31796F.3	TRIAE_CS42_5BL_TGACv1_405292_AA1324160	-	PF00230	KOG0223	-	-	GO:GO:0016020,GO:GO:0006810,GO:GO:0005215	-	-	AT3G53420.1	plasma membrane intrinsic protein 2A	LOC_Os02g41860.3	aquaporin protein, putative, expressed	2.0	-1.0	1	22	760	781	AGUAGUGAUCUAAACGCUCUUA	UAAAAGUGUUUAGAUCACUACU	Cleavage
tae-miR1121	Traes_6AL_23B31796F.5	TRIAE_CS42_5BL_TGACv1_405292_AA1324160	-	PF00230	KOG0223	-	-	GO:GO:0016020,GO:GO:0006810,GO:GO:0005215	-	-	AT3G53420.1	plasma membrane intrinsic protein 2A	LOC_Os02g41860.3	aquaporin protein, putative, expressed	2.0	-1.0	1	22	742	763	AGUAGUGAUCUAAACGCUCUUA	UAAAAGUGUUUAGAUCACUACU	Cleavage
tae-miR1121	Traes_6AL_7E70268F1.3	TRIAE_CS42_6AL_TGACv1_472185_AA1518720	-	PF00719	-	3.6.1.1	-	GO:GO:0006796,GO:GO:0005737,GO:GO:0004427,GO:GO:0000287	-	-	AT2G46860.1	pyrophosphorylase 3	LOC_Os02g47600.1	soluble inorganic pyrophosphatase, putative, expressed	0.0	-1.0	1	22	497	518	AGUAGUGAUCUAAACGCUCUUA	UAAGAGCGUUUAGAUCACUACU	Cleavage
tae-miR1121	Traes_7BS_5A0E77FB8.2	TRIAE_CS42_7BS_TGACv1_591915_AA1925520	-	PF00664,PF00005	-	3.6.3.44	-	GO:GO:0055085,GO:GO:0042626,GO:GO:0016021,GO:GO:0006810,GO:GO:0005524,GO:GO:0016887	-	-	AT3G59140.1	multidrug resistance-associated protein 14	LOC_Os06g06440.1	ABC transporter, ATP-binding protein, putative, expressed	1.0	-1.0	1	22	3478	3499	AGUAGUGAUCUAAACGCUCUUA	UAAGAGUGUUUAGAUCACUACU	Cleavage
tae-miR1122a	Traes_1DL_38B88249C.2	TRIAE_CS42_1DL_TGACv1_061422_AA0194810	-	PF00069	KOG0580	2.7.11.1	-	GO:GO:0006468,GO:GO:0005524,GO:GO:0004672	-	-	AT2G42960.1	Protein kinase superfamily protein	LOC_Os10g35450.1	serine/threonine-protein kinase, putative, expressed	0.0	-1.0	1	20	976	995	UAGAUACAUCCGUAUCUAGA	UCUAGAUACGGAUGUAUCUA	Cleavage
tae-miR1122a	Traes_1DS_06B8348E0.1	TRIAE_CS42_1DS_TGACv1_080416_AA0247560	-	PF03283	-	-	-	GO:GO:0016787	-	-	AT3G09410.1	Pectinacetylesterase family protein	LOC_Os05g02120.1	pectinacetylesterase domain containing protein, expressed	0.0	-1.0	1	20	794	813	UAGAUACAUCCGUAUCUAGA	UCUAGAUACGGAUGUAUCUA	Cleavage
tae-miR1122a	Traes_1DS_06B8348E0.2	TRIAE_CS42_1DS_TGACv1_080416_AA0247560	-	PF03283	-	-	-	GO:GO:0016787	-	-	AT3G09410.1	Pectinacetylesterase family protein	LOC_Os05g02120.1	pectinacetylesterase domain containing protein, expressed	0.0	-1.0	1	20	620	639	UAGAUACAUCCGUAUCUAGA	UCUAGAUACGGAUGUAUCUA	Cleavage
tae-miR1122a	Traes_2AL_64B73E3ED.1	TRIAE_CS42_U_TGACv1_640952_AA2080500	-	-	-	2.8.1.8	-	GO:GO:0051539,GO:GO:0016992,GO:GO:0009107	-	-	AT2G20860.1	lipoic acid synthase 1	LOC_Os04g38330.1	radical SAM enzyme, putative, expressed	1.0	-1.0	1	20	121	140	UAGAUACAUCCGUAUCUAGA	UCUAAAUACGGAUGUAUCUA	Cleavage
tae-miR1122a	Traes_2BL_40442CE82.2	TRIAE_CS42_2BL_TGACv1_130672_AA0415710	-	PF14392,PF00098	-	-	-	GO:GO:0008270,GO:GO:0003676	-	-	AT5G52380.1	VASCULAR-RELATED NAC-DOMAIN 6	LOC_Os04g46920.1	zinc knuckle domain containing protein, expressed	1.5	-1.0	1	20	703	722	UAGAUACAUCCGUAUCUAGA	UCUAGAUACAGAUGUAUCUA	Translation
tae-miR1122a	Traes_2BL_7141904F2.2	TRIAE_CS42_2BL_TGACv1_130855_AA0418870	-	PF03097	-	-	-	-	-	-	AT1G73390.1	Endosomal targeting BRO1-like domain-containing protein	LOC_Os04g44530.3	expressed protein	2.5	-1.0	1	20	1098	1117	UAGAUACAUCCGUAUCUAGA	ACUACAUACGGAUGUAUAUA	Cleavage
tae-miR1122a	Traes_2DL_4F8C87C42.6	TRIAE_CS42_2DL_TGACv1_158356_AA0516510	-	PF04499	-	-	-	-	-	-	AT1G30470.1	SIT4 phosphatase-associated family protein	LOC_Os04g52940.1	SIT4 phosphatase-associated protein domain containing protein, expressed	2.5	-1.0	1	20	1750	1769	UAGAUACAUCCGUAUCUAGA	ACUACAUACGGAUGUAUAUA	Cleavage
tae-miR1122a	Traes_2DL_B3CD23EBC.1	TRIAE_CS42_2DL_TGACv1_160125_AA0547140	-	PF05496,PF00004	-	-	-	GO:GO:0009378,GO:GO:0006310,GO:GO:0006281,GO:GO:0005524	-	-	AT1G03000.1	peroxin 6	LOC_Os04g52690.1	AAA family ATPase, putative, expressed	2.5	-1.0	1	20	9	28	UAGAUACAUCCGUAUCUAGA	ACUACAUACGGAUGUAUAUA	Cleavage
tae-miR1122a	Traes_3AL_5E5C8D264.2	-	-	-	-	-	-	-	-	-	-	-	LOC_Os05g46470.1	expressed protein	1.0	-1.0	1	20	18	37	UAGAUACAUCCGUAUCUAGA	UCUAGACACGGAUGUAUCUA	Cleavage
tae-miR1122a	Traes_3AL_B9EDE61D1.1	-	-	PF06017	-	-	-	GO:GO:0016459,GO:GO:0003774	-	-	AT5G53310.1	myosin heavy chain-related	LOC_Os01g43360.1	myosin-Ie, putative, expressed	2.5	-1.0	1	20	4	23	UAGAUACAUCCGUAUCUAGA	ACUACAUACGGAUGUAUAUA	Cleavage
tae-miR1122a	Traes_3AL_B9EDE61D1.2	-	-	PF06017	-	-	-	GO:GO:0016459,GO:GO:0003774	-	-	AT5G53310.1	myosin heavy chain-related	LOC_Os01g43360.1	myosin-Ie, putative, expressed	2.5	-1.0	1	20	4	23	UAGAUACAUCCGUAUCUAGA	ACUACAUACGGAUGUAUAUA	Cleavage
tae-miR1122a	Traes_3B_472072804.1	-	-	PF04874,PF01778	KOG3064	-	K14831	-	-	-	AT1G23280.1	MAK16 protein-related	LOC_Os07g16950.1	Mak16 protein domain containing protein, expressed	1.5	-1.0	1	20	789	808	UAGAUACAUCCGUAUCUAGA	UCUAGAUACGGAGGUAUCUA	Cleavage
tae-miR1122a	Traes_3DS_1DE20CFF3.2	TRIAE_CS42_3DS_TGACv1_273962_AA0934030	-	PF01121	KOG3220	2.7.1.24	K00859	GO:GO:0015937,GO:GO:0005524,GO:GO:0004140	-	-	AT2G27490.1	dephospho-CoA kinase family	LOC_Os01g25880.1	dephospho-CoA kinase, putative, expressed	1.5	-1.0	1	20	2	21	UAGAUACAUCCGUAUCUAGA	UCUAGAUACAGAUGUAUCUA	Translation
tae-miR1122a	Traes_3DS_1DE20CFF3.3	TRIAE_CS42_3DS_TGACv1_273962_AA0934030	-	PF01121	KOG3220	2.7.1.24	K00859	GO:GO:0015937,GO:GO:0005524,GO:GO:0004140	-	-	AT2G27490.1	dephospho-CoA kinase family	LOC_Os01g25880.1	dephospho-CoA kinase, putative, expressed	1.5	-1.0	1	20	2	21	UAGAUACAUCCGUAUCUAGA	UCUAGAUACAGAUGUAUCUA	Translation
tae-miR1122a	Traes_4AL_9726307FF.1	TRIAE_CS42_4AL_TGACv1_288776_AA0957810	-	PF01926,PF06421,PF00679	-	3.6.5.3	-	GO:GO:0005525	-	-	AT5G39900.1	Small GTP-binding protein	LOC_Os06g05250.2	GTP-binding protein GUF1, putative, expressed	0.0	-1.0	1	20	1903	1922	UAGAUACAUCCGUAUCUAGA	UCUAGAUACGGAUGUAUCUA	Cleavage
tae-miR1122a	Traes_4BL_62355968B.1	TRIAE_CS42_4BL_TGACv1_320457_AA1039920	-	PF00013	-	-	-	GO:GO:0003723	-	-	AT5G15270.2	RNA-binding KH domain-containing protein	LOC_Os03g25970.1	KH domain-containing protein, putative, expressed	2.5	-1.0	1	20	747	766	UAGAUACAUCCGUAUCUAGA	ACUACAUACGGAUGUAUAUA	Cleavage
tae-miR1122a	Traes_4BS_F395A220A.2	TRIAE_CS42_4BS_TGACv1_328931_AA1095780	-	PF01595	KOG2118	-	-	-	-	-	AT2G14520.1	CBS domain-containing protein with a domain of unknown function (DUF21)	LOC_Os03g47120.1	CBS domain containing protein, expressed	0.0	-1.0	1	20	1336	1355	UAGAUACAUCCGUAUCUAGA	UCUAGAUACGGAUGUAUCUA	Cleavage
tae-miR1122a	Traes_4DS_E8239194E.2	TRIAE_CS42_4DS_TGACv1_362497_AA1180110	-	PF01394	-	-	-	-	-	-	AT3G08530.1	Clathrin, heavy chain	LOC_Os12g01390.1	clathrin heavy chain, putative, expressed	2.5	-1.0	1	20	692	711	UAGAUACAUCCGUAUCUAGA	UCUAAAUACGGAUGUAUCAA	Cleavage
tae-miR1122a	Traes_5BL_1B9186ED8.1	-	-	PF07762	-	-	-	-	-	-	-	-	LOC_Os11g07360.1	expressed protein	2.5	-1.0	1	20	986	1005	UAGAUACAUCCGUAUCUAGA	UCGAGAUACAGAUGUAUCUA	Translation
tae-miR1122a	Traes_5BL_637A3C970.8	TRIAE_CS42_U_TGACv1_641764_AA2103660	-	PF01501	-	2.4.1.43	-	GO:GO:0016757,GO:GO:0047262	-	-	AT5G47780.1	galacturonosyltransferase 4	LOC_Os09g30280.1	glycosyl transferase 8 domain containing protein, putative, expressed	1.5	-1.0	1	20	49	68	UAGAUACAUCCGUAUCUAGA	UCUAGAUACGAAUGUAUCUA	Translation
tae-miR1122a	Traes_5BL_7821274AB.1	-	-	PF07762	-	-	-	-	-	-	-	-	LOC_Os11g07360.1	expressed protein	2.5	-1.0	1	20	986	1005	UAGAUACAUCCGUAUCUAGA	UCGAGAUACAGAUGUAUCUA	Translation
tae-miR1122a	Traes_5BS_321AF7B69.2	TRIAE_CS42_5BS_TGACv1_423204_AA1370510	-	PF14416,PF13839	-	-	-	-	-	-	AT5G20680.3	TRICHOME BIREFRINGENCE-LIKE 16	LOC_Os12g33194.1	expressed protein	2.5	-1.0	1	20	63	82	UAGAUACAUCCGUAUCUAGA	ACUACAUACGGAUGUAUAUA	Cleavage
tae-miR1122a	Traes_6AL_94CA6F0D8.5	TRIAE_CS42_6AL_TGACv1_473668_AA1532300	-	PF00067	-	-	-	GO:GO:0055114,GO:GO:0020037,GO:GO:0016705,GO:GO:0005506	-	-	AT1G31800.1	cytochrome P450, family 97, subfamily A, polypeptide 3	LOC_Os02g57290.2	cytochrome P450, putative, expressed	2.5	-1.0	1	20	1071	1090	UAGAUACAUCCGUAUCUAGA	ACUACAUACGGAUGUAUAUA	Cleavage
tae-miR1122a	Traes_6BL_7E9C131F4.3	TRIAE_CS42_6BL_TGACv1_502708_AA1626110	-	PF00249	KOG0724	-	-	-	-	-	AT5G52660.1	Homeodomain-like superfamily protein	LOC_Os02g45670.1	myb-like DNA-binding domain containing protein, expressed	0.0	-1.0	1	20	761	780	UAGAUACAUCCGUAUCUAGA	UCUAGAUACGGAUGUAUCUA	Cleavage
tae-miR1122a	Traes_6DL_84E14AD8D.4	TRIAE_CS42_6DL_TGACv1_526455_AA1684140	-	PF00067	-	-	-	GO:GO:0055114,GO:GO:0020037,GO:GO:0016705,GO:GO:0005506	-	-	AT1G31800.1	cytochrome P450, family 97, subfamily A, polypeptide 3	LOC_Os02g57290.4	cytochrome P450, putative, expressed	2.5	-1.0	1	20	1071	1090	UAGAUACAUCCGUAUCUAGA	ACUACAUACGGAUGUAUAUA	Cleavage
tae-miR1122a	Traes_6DS_0D9BB546D.1	TRIAE_CS42_6DS_TGACv1_544814_AA1749450	-	PF00300	-	3.1.3.3	K15634	-	-	-	AT3G50520.1	Phosphoglycerate mutase family protein	LOC_Os08g37140.1	phosphoglycerate mutase, putative, expressed	2.5	-1.0	1	20	111	130	UAGAUACAUCCGUAUCUAGA	ACUACAUACGGAUGUAUAUA	Cleavage
tae-miR1122a	Traes_7AL_135129885.3	TRIAE_CS42_7AL_TGACv1_556987_AA1774760	-	PF01138	KOG1612	-	-	-	-	-	AT3G07750.1	3\'-5\'-exoribonuclease family protein	LOC_Os12g21500.1	exosome complex exonuclease, putative, expressed	2.5	-1.0	1	20	721	740	UAGAUACAUCCGUAUCUAGA	ACUACAUACGGAUGUAUAUA	Cleavage
tae-miR1122a	Traes_7AS_9674F6981.1	TRIAE_CS42_7AS_TGACv1_569041_AA1805490	-	PF01031	-	3.6.5.5	-	GO:GO:0005525	-	-	AT1G10290.1	dynamin-like protein 6	LOC_Os06g13820.1	dynamin, putative, expressed	1.5	-1.0	1	20	1467	1486	UAGAUACAUCCGUAUCUAGA	UCUAGAUACAGAUGUAUCUA	Translation
tae-miR1122a	Traes_7AS_9674F6981.2	TRIAE_CS42_7AS_TGACv1_569041_AA1805490	-	PF01031	-	3.6.5.5	-	GO:GO:0005525	-	-	AT1G10290.1	dynamin-like protein 6	LOC_Os06g13820.1	dynamin, putative, expressed	1.5	-1.0	1	20	1473	1492	UAGAUACAUCCGUAUCUAGA	UCUAGAUACAGAUGUAUCUA	Translation
tae-miR1122a	Traes_7AS_9674F6981.3	TRIAE_CS42_7AS_TGACv1_569041_AA1805490	-	PF01031	-	3.6.5.5	-	GO:GO:0005525	-	-	AT1G10290.1	dynamin-like protein 6	LOC_Os06g13820.1	dynamin, putative, expressed	1.5	-1.0	1	20	1467	1486	UAGAUACAUCCGUAUCUAGA	UCUAGAUACAGAUGUAUCUA	Translation
tae-miR1122a	Traes_7DL_37135CE6E.2	-	-	PF00076	KOG0128	-	-	GO:GO:0003676	-	-	AT4G24270.2	EMBRYO DEFECTIVE 140	LOC_Os08g02130.2	RNA recognition motif containing protein, putative, expressed	2.5	-1.0	1	20	2105	2124	UAGAUACAUCCGUAUCUAGA	UCUAAAUACGGAUGUAUCAA	Cleavage
tae-miR1122a	Traes_7DL_37135CE6E.3	-	-	PF00076	KOG0128	-	-	GO:GO:0003676	-	-	AT4G24270.2	EMBRYO DEFECTIVE 140	LOC_Os08g02130.2	RNA recognition motif containing protein, putative, expressed	2.5	-1.0	1	20	2090	2109	UAGAUACAUCCGUAUCUAGA	UCUAAAUACGGAUGUAUCAA	Cleavage
tae-miR1122a	Traes_7DL_37135CE6E.6	-	-	PF00076	KOG0130	-	-	GO:GO:0003676	-	-	AT4G24270.2	EMBRYO DEFECTIVE 140	LOC_Os08g02130.1	RNA recognition motif containing protein, putative, expressed	2.5	-1.0	1	20	1241	1260	UAGAUACAUCCGUAUCUAGA	UCUAAAUACGGAUGUAUCAA	Cleavage
tae-miR1122a	Traes_7DL_C074DC1F6.3	TRIAE_CS42_7DL_TGACv1_602683_AA1965130	-	PF00141	-	1.11.1.7	-	GO:GO:0055114,GO:GO:0020037,GO:GO:0006979,GO:GO:0004601	-	-	AT5G64120.1	Peroxidase superfamily protein	LOC_Os07g44550.1	peroxidase precursor, putative, expressed	2.5	-1.0	1	20	109	128	UAGAUACAUCCGUAUCUAGA	ACUACAUACGGAUGUAUAUA	Cleavage
tae-miR1122a	Traes_7DL_D5FCF9F33.4	TRIAE_CS42_7DL_TGACv1_603682_AA1987220	-	-	-	-	-	-	-	-	-	-	LOC_Os06g46480.1	expressed protein	0.0	-1.0	1	20	23	42	UAGAUACAUCCGUAUCUAGA	UCUAGAUACGGAUGUAUCUA	Cleavage
tae-miR1122a	Traes_7DS_CA61ECF35.1	TRIAE_CS42_7DS_TGACv1_621682_AA2023090	-	-	-	-	-	-	-	-	AT1G05060.1	-	LOC_Os06g13220.1	expressed protein	0.0	-1.0	1	20	33	52	UAGAUACAUCCGUAUCUAGA	UCUAGAUACGGAUGUAUCUA	Cleavage
tae-miR156	Traes_5BL_96D5EA4EE.1	TRIAE_CS42_5BL_TGACv1_404123_AA1285110	-	PF03110	-	-	-	GO:GO:0005634,GO:GO:0003677	-	-	AT2G42200.1	squamosa promoter binding protein-like 9	LOC_Os09g31438.1	OsSPL17 - SBP-box gene family member, expressed	1.0	-1.0	1	21	805	825	UGACAGAAGAGAGUGAGCACA	UGUGCUCUCUCUCUUCUGUCA	Cleavage
tae-miR156	Traes_5BL_96D5EA4EE.2	TRIAE_CS42_5BL_TGACv1_404123_AA1285110	-	PF03110	-	-	-	GO:GO:0005634,GO:GO:0003677	-	-	AT2G42200.1	squamosa promoter binding protein-like 9	LOC_Os09g31438.1	OsSPL17 - SBP-box gene family member, expressed	1.0	-1.0	1	21	802	822	UGACAGAAGAGAGUGAGCACA	UGUGCUCUCUCUCUUCUGUCA	Cleavage
tae-miR156	Traes_5BL_96D5EA4EE.3	TRIAE_CS42_5BL_TGACv1_404123_AA1285110	-	-	-	-	-	-	-	-	-	-	LOC_Os09g31438.1	OsSPL17 - SBP-box gene family member, expressed	1.0	-1.0	1	21	67	87	UGACAGAAGAGAGUGAGCACA	UGUGCUCUCUCUCUUCUGUCA	Cleavage
tae-miR156	Traes_5BL_96FDFC152.1	TRIAE_CS42_5BL_TGACv1_406028_AA1339440	-	PF03110	-	-	-	GO:GO:0005634,GO:GO:0003677	-	-	AT1G76580.1	Squamosa promoter-binding protein-like (SBP domain) transcription factor family protein	LOC_Os09g32944.1	OsSPL18 - SBP-box gene family member, expressed	1.0	-1.0	1	21	508	528	UGACAGAAGAGAGUGAGCACA	UGUGCUCUCUCUCUUCUGUCA	Cleavage
tae-miR156	Traes_5BL_96FDFC152.2	TRIAE_CS42_5BL_TGACv1_406028_AA1339440	-	PF03110	-	-	-	GO:GO:0005634,GO:GO:0003677	-	-	AT5G50570.1	Squamosa promoter-binding protein-like (SBP domain) transcription factor family protein	LOC_Os09g32944.1	OsSPL18 - SBP-box gene family member, expressed	1.0	-1.0	1	21	490	510	UGACAGAAGAGAGUGAGCACA	UGUGCUCUCUCUCUUCUGUCA	Cleavage
tae-miR156	Traes_5DL_1272B4BAC.1	-	-	-	-	-	-	-	-	-	-	-	-	-	1.0	-1.0	1	21	505	525	UGACAGAAGAGAGUGAGCACA	UGUGCUCUCUCUCUUCUGUCA	Cleavage
tae-miR156	Traes_5DL_1272B4BAC.2	-	-	-	-	-	-	-	-	-	-	-	-	-	1.0	-1.0	1	21	487	507	UGACAGAAGAGAGUGAGCACA	UGUGCUCUCUCUCUUCUGUCA	Cleavage
tae-miR156	Traes_5DL_1272B4BAC.3	-	-	-	-	-	-	-	-	-	-	-	-	-	1.0	-1.0	1	21	382	402	UGACAGAAGAGAGUGAGCACA	UGUGCUCUCUCUCUUCUGUCA	Cleavage
tae-miR156	Traes_6AS_32A35158A.1	TRIAE_CS42_5DL_TGACv1_432985_AA1396830	-	PF03110	-	-	-	GO:GO:0005634,GO:GO:0003677	-	-	AT5G50670.1	Squamosa promoter-binding protein-like (SBP domain) transcription factor family protein	LOC_Os09g32944.1	OsSPL18 - SBP-box gene family member, expressed	1.0	-1.0	1	21	736	756	UGACAGAAGAGAGUGAGCACA	CGUGCUCUCUCUCUUCUGUCA	Cleavage
tae-miR156	Traes_6AS_32A35158A.2	TRIAE_CS42_5DL_TGACv1_432985_AA1396830	-	PF03110	-	-	-	GO:GO:0005634,GO:GO:0003677	-	-	AT5G50670.1	Squamosa promoter-binding protein-like (SBP domain) transcription factor family protein	LOC_Os09g32944.1	OsSPL18 - SBP-box gene family member, expressed	1.0	-1.0	1	21	292	312	UGACAGAAGAGAGUGAGCACA	CGUGCUCUCUCUCUUCUGUCA	Cleavage
tae-miR156	Traes_6AS_32A35158A.3	TRIAE_CS42_5DL_TGACv1_432985_AA1396830	-	-	-	-	-	-	-	-	-	-	LOC_Os09g32944.1	OsSPL18 - SBP-box gene family member, expressed	1.0	-1.0	1	21	64	84	UGACAGAAGAGAGUGAGCACA	CGUGCUCUCUCUCUUCUGUCA	Cleavage
tae-miR156	Traes_6AS_99C6A3B0B.1	TRIAE_CS42_6AS_TGACv1_485183_AA1539460	-	PF03110	-	-	-	GO:GO:0005634,GO:GO:0003677	-	-	AT5G43270.1	squamosa promoter binding protein-like 2	LOC_Os02g04680.2	OsSPL3 - SBP-box gene family member, expressed	1.0	-1.0	1	21	1477	1497	UGACAGAAGAGAGUGAGCACA	CAUGCUCUCUCUCUUCUGUCA	Cleavage
tae-miR156	Traes_6AS_99C6A3B0B.2	TRIAE_CS42_6AS_TGACv1_485183_AA1539460	-	PF03110	-	-	-	GO:GO:0005634,GO:GO:0003677	-	-	AT5G43270.3	squamosa promoter binding protein-like 2	LOC_Os02g04680.2	OsSPL3 - SBP-box gene family member, expressed	1.0	-1.0	1	21	1477	1497	UGACAGAAGAGAGUGAGCACA	CAUGCUCUCUCUCUUCUGUCA	Cleavage
tae-miR156	Traes_6AS_99C6A3B0B.3	TRIAE_CS42_6AS_TGACv1_485183_AA1539460	-	PF03110	-	-	-	GO:GO:0005634,GO:GO:0003677	-	-	AT5G43270.2	squamosa promoter binding protein-like 2	LOC_Os02g04680.2	OsSPL3 - SBP-box gene family member, expressed	1.0	-1.0	1	21	1477	1497	UGACAGAAGAGAGUGAGCACA	CAUGCUCUCUCUCUUCUGUCA	Cleavage
tae-miR156	Traes_6AS_99C6A3B0B.4	TRIAE_CS42_6AS_TGACv1_485183_AA1539460	-	PF03110	-	-	-	GO:GO:0005634,GO:GO:0003677	-	-	AT5G43270.2	squamosa promoter binding protein-like 2	LOC_Os02g04680.2	OsSPL3 - SBP-box gene family member, expressed	1.0	-1.0	1	21	1156	1176	UGACAGAAGAGAGUGAGCACA	CAUGCUCUCUCUCUUCUGUCA	Cleavage
tae-miR156	Traes_6AS_99C6A3B0B.5	TRIAE_CS42_6AS_TGACv1_485183_AA1539460	-	PF03110	-	-	-	GO:GO:0005634,GO:GO:0003677	-	-	AT5G43270.3	squamosa promoter binding protein-like 2	LOC_Os02g04680.2	OsSPL3 - SBP-box gene family member, expressed	1.0	-1.0	1	21	1156	1176	UGACAGAAGAGAGUGAGCACA	CAUGCUCUCUCUCUUCUGUCA	Cleavage
tae-miR156	Traes_6AS_99C6A3B0B.6	TRIAE_CS42_6AS_TGACv1_485183_AA1539460	-	PF03110	-	-	-	GO:GO:0005634,GO:GO:0003677	-	-	AT5G43270.1	squamosa promoter binding protein-like 2	LOC_Os02g04680.2	OsSPL3 - SBP-box gene family member, expressed	1.0	-1.0	1	21	1156	1176	UGACAGAAGAGAGUGAGCACA	CAUGCUCUCUCUCUUCUGUCA	Cleavage
tae-miR156	Traes_6AS_99C6A3B0B.7	TRIAE_CS42_6AS_TGACv1_485183_AA1539460	-	PF03110	-	-	-	GO:GO:0005634,GO:GO:0003677	-	-	AT5G43270.3	squamosa promoter binding protein-like 2	LOC_Os02g04680.2	OsSPL3 - SBP-box gene family member, expressed	1.0	-1.0	1	21	1156	1176	UGACAGAAGAGAGUGAGCACA	CAUGCUCUCUCUCUUCUGUCA	Cleavage
tae-miR156	Traes_6AS_99C6A3B0B.8	TRIAE_CS42_6AS_TGACv1_485183_AA1539460	-	PF03110	-	-	-	GO:GO:0005634,GO:GO:0003677	-	-	AT5G43270.1	squamosa promoter binding protein-like 2	LOC_Os02g04680.2	OsSPL3 - SBP-box gene family member, expressed	1.0	-1.0	1	21	1156	1176	UGACAGAAGAGAGUGAGCACA	CAUGCUCUCUCUCUUCUGUCA	Cleavage
tae-miR156	Traes_6BS_542961EA4.1	TRIAE_CS42_6BS_TGACv1_513598_AA1645640	-	-	-	-	-	-	-	-	-	-	LOC_Os06g45310.1	OsSPL11 - SBP-box gene family member, expressed	1.0	-1.0	1	21	283	303	UGACAGAAGAGAGUGAGCACA	CGUGCUCUCUCUCUUCUGUCA	Cleavage
tae-miR156	Traes_6BS_542961EA4.2	TRIAE_CS42_6BS_TGACv1_513598_AA1645640	-	-	-	-	-	-	-	-	-	-	LOC_Os06g45310.1	OsSPL11 - SBP-box gene family member, expressed	1.0	-1.0	1	21	349	369	UGACAGAAGAGAGUGAGCACA	CGUGCUCUCUCUCUUCUGUCA	Cleavage
tae-miR156	Traes_6BS_F50663DF7.1	TRIAE_CS42_6BS_TGACv1_514166_AA1656250	-	PF03110	-	-	-	GO:GO:0005634,GO:GO:0003677	-	-	AT5G43270.1	squamosa promoter binding protein-like 2	LOC_Os02g04680.2	OsSPL3 - SBP-box gene family member, expressed	1.0	-1.0	1	21	1387	1407	UGACAGAAGAGAGUGAGCACA	CAUGCUCUCUCUCUUCUGUCA	Cleavage
tae-miR156	Traes_6DS_7B1596298.1	TRIAE_CS42_6DS_TGACv1_543033_AA1734380	-	PF03110	-	-	-	GO:GO:0005634,GO:GO:0003677			AT5G43270.2	squamosa promoter binding protein-like 2	LOC_Os02g04680.2	OsSPL3 - SBP-box gene family member, expressed	1.0	-1.0	1	21	1150	1170	UGACAGAAGAGAGUGAGCACA	CAUGCUCUCUCUCUUCUGUCA	Cleavage
tae-miR156	Traes_6DS_7B1596298.2	TRIAE_CS42_6DS_TGACv1_543033_AA1734380	-	PF03110	-	-	-	GO:GO:0005634,GO:GO:0003677			AT5G43270.1	squamosa promoter binding protein-like 2	LOC_Os02g04680.2	OsSPL3 - SBP-box gene family member, expressed	1.0	-1.0	1	21	1150	1170	UGACAGAAGAGAGUGAGCACA	CAUGCUCUCUCUCUUCUGUCA	Cleavage
tae-miR156	Traes_6DS_7B1596298.4	TRIAE_CS42_6DS_TGACv1_543033_AA1734380	-	-	-	-	-	-	-	-	-	-	LOC_Os02g04680.1	OsSPL3 - SBP-box gene family member, expressed	1.0	-1.0	1	21	271	291	UGACAGAAGAGAGUGAGCACA	CAUGCUCUCUCUCUUCUGUCA	Cleavage
tae-miR156	Traes_6DS_C4D93239C.1	TRIAE_CS42_6DS_TGACv1_544038_AA1746180	-	PF03110	-	-	-	GO:GO:0005634,GO:GO:0003677			AT5G43270.1	squamosa promoter binding protein-like 2	LOC_Os06g45310.1	OsSPL11 - SBP-box gene family member, expressed	1.0	-1.0	1	21	577	597	UGACAGAAGAGAGUGAGCACA	CAUGCUCUCUCUCUUCUGUCA	Cleavage
tae-miR156	Traes_6DS_C4D93239C.2	TRIAE_CS42_6DS_TGACv1_544038_AA1746180	-	-	-	-	-	-	-	-	-	-	LOC_Os06g45310.1	OsSPL11 - SBP-box gene family member, expressed	1.0	-1.0	1	21	88	108	UGACAGAAGAGAGUGAGCACA	CAUGCUCUCUCUCUUCUGUCA	Cleavage
tae-miR156	Traes_6DS_C4D93239C.3	TRIAE_CS42_6DS_TGACv1_544038_AA1746180	-	-	-	-	-	-	-	-	-	-	LOC_Os06g45310.1	OsSPL11 - SBP-box gene family member, expressed	1.0	-1.0	1	21	64	84	UGACAGAAGAGAGUGAGCACA	CAUGCUCUCUCUCUUCUGUCA	Cleavage
tae-miR156	Traes_7AS_FE67F9E86.1	TRIAE_CS42_7AS_TGACv1_570449_AA1835860	-	-	-	-	-	-	-	-	-	-	LOC_Os08g41940.1	OsSPL16 - SBP-box gene family member, expressed	1.0	-1.0	1	21	358	378	UGACAGAAGAGAGUGAGCACA	UGUGCUCUCUCUCUUCUGUCA	Cleavage
tae-miR156	Traes_7AS_FE67F9E86.2	TRIAE_CS42_7AS_TGACv1_570449_AA1835860	-	-	-	-	-	-	-	-	-	-	LOC_Os08g41940.1	OsSPL16 - SBP-box gene family member, expressed	1.0	-1.0	1	21	358	378	UGACAGAAGAGAGUGAGCACA	UGUGCUCUCUCUCUUCUGUCA	Cleavage
tae-miR156	Traes_7AS_FE67F9E86.3	TRIAE_CS42_7AS_TGACv1_570449_AA1835860	-	-	-	-	-	-	-	-	-	-	LOC_Os08g41940.1	OsSPL16 - SBP-box gene family member, expressed	1.0	-1.0	1	21	331	351	UGACAGAAGAGAGUGAGCACA	UGUGCUCUCUCUCUUCUGUCA	Cleavage
tae-miR156	Traes_7DS_DBB29C7CD.1	TRIAE_CS42_7DS_TGACv1_621401_AA2014240	-	-	-	-	-	-	-	-	-	-	LOC_Os08g41940.1	OsSPL16 - SBP-box gene family member, expressed	1.0	-1.0	1	21	359	379	UGACAGAAGAGAGUGAGCACA	UGUGCUCUCUCUCUUCUGUCA	Cleavage
tae-miR159a	Traes_1AL_041EBB4A6.1	TRIAE_CS42_1AL_TGACv1_002945_AA0046600	miRNA: >tae-miR159a>tae-miR159b	-	-	-	K09422	-	gi|47680449|gb|AAT37169.1|	transcription factor Myb3, partial [Triticum aestivum]	AT2G32460.1	myb domain protein 101	LOC_Os01g59660.2	MYB family transcription factor, putative, expressed	2.5	-1.0	1	21	488	508	UUUGGAUUGAAGGGAGCUCUA	UGGAGCUCCCUUCAUUCCAAU	Cleavage
tae-miR159a	Traes_1AL_041EBB4A6.2	TRIAE_CS42_1AL_TGACv1_002945_AA0046600	mRNA: 3' TAACCTTACTTCCCTCGAGGT 5'	-	-	-	K09422	-	gi|47680449|gb|AAT37169.1|	transcription factor Myb3, partial [Triticum aestivum]	AT2G32460.1	myb domain protein 101	LOC_Os01g59660.2	MYB family transcription factor, putative, expressed	2.5	-1.0	1	21	512	532	UUUGGAUUGAAGGGAGCUCUA	UGGAGCUCCCUUCAUUCCAAU	Cleavage
tae-miR159a	Traes_1AL_041EBB4A6.3	TRIAE_CS42_1AL_TGACv1_002945_AA0046600	::::: ::::::::::::..	-	-	-	K09422	-	gi|47680449|gb|AAT37169.1|	transcription factor Myb3, partial [Triticum aestivum]	AT2G32460.1	myb domain protein 101	LOC_Os01g59660.2	MYB family transcription factor, putative, expressed	2.5	-1.0	1	21	488	508	UUUGGAUUGAAGGGAGCUCUA	UGGAGCUCCCUUCAUUCCAAU	Cleavage
tae-miR159a	Traes_1AL_041EBB4A6.4	TRIAE_CS42_1AL_TGACv1_002945_AA0046600	miRNA: 5' TTTGGATTGAAGGGAGCTCTG 3'	-	-	-	K09422	-	gi|47680449|gb|AAT37169.1|	transcription factor Myb3, partial [Triticum aestivum]	AT2G32460.1	myb domain protein 101	LOC_Os01g59660.2	MYB family transcription factor, putative, expressed	2.5	-1.0	1	21	410	430	UUUGGAUUGAAGGGAGCUCUA	UGGAGCUCCCUUCAUUCCAAU	Cleavage
tae-miR159a	Traes_1BL_CF98E922B.1	TRIAE_CS42_1BL_TGACv1_032297_AA0128130	-	PF00249	-	-	-	-	gi|47680449|gb|AAT37169.1|	transcription factor Myb3, partial [Triticum aestivum]	AT5G06100.2	myb domain protein 33	LOC_Os01g59660.2	MYB family transcription factor, putative, expressed	2.5	-1.0	1	21	839	859	UUUGGAUUGAAGGGAGCUCUA	UGGAGCUCCCUUCACUCCAAU	Cleavage
tae-miR159a	Traes_1BL_CF98E922B.2	TRIAE_CS42_1BL_TGACv1_032297_AA0128130	-	PF00249	-	-	-	-	gi|47680449|gb|AAT37169.1|	transcription factor Myb3, partial [Triticum aestivum]	AT5G06100.3	myb domain protein 33	LOC_Os01g59660.1	MYB family transcription factor, putative, expressed	2.5	-1.0	1	21	839	859	UUUGGAUUGAAGGGAGCUCUA	UGGAGCUCCCUUCACUCCAAU	Cleavage
tae-miR159a	Traes_1BL_CF98E922B.3	TRIAE_CS42_1BL_TGACv1_032297_AA0128130	-	-	-	-	-	-	gi|47680449|gb|AAT37169.1|	transcription factor Myb3, partial [Triticum aestivum]	AT5G06100.3	myb domain protein 33	LOC_Os01g59660.2	MYB family transcription factor, putative, expressed	2.5	-1.0	1	21	512	532	UUUGGAUUGAAGGGAGCUCUA	UGGAGCUCCCUUCACUCCAAU	Cleavage
tae-miR159a	Traes_1BL_CF98E922B.4	TRIAE_CS42_1BL_TGACv1_032297_AA0128130	-	-	-	-	-	-	gi|47680449|gb|AAT37169.1|	transcription factor Myb3, partial [Triticum aestivum]	AT5G06100.1	myb domain protein 33	LOC_Os01g59660.1	MYB family transcription factor, putative, expressed	2.5	-1.0	1	21	512	532	UUUGGAUUGAAGGGAGCUCUA	UGGAGCUCCCUUCACUCCAAU	Cleavage
tae-miR159a	Traes_1DL_25540DE53.1	TRIAE_CS42_1DL_TGACv1_062854_AA0220950	-	-	-	-	-	-	-	-	AT2G32460.1	myb domain protein 101	LOC_Os01g59660.2	MYB family transcription factor, putative, expressed	2.5	-1.0	1	21	512	532	UUUGGAUUGAAGGGAGCUCUA	UGGAGCUCCCUUCAUUCCAAU	Cleavage
tae-miR159a	Traes_1DL_25540DE53.2	TRIAE_CS42_1DL_TGACv1_062854_AA0220950	-	-	-	-	-	-	-	-	AT2G32460.1	myb domain protein 101	LOC_Os01g59660.1	MYB family transcription factor, putative, expressed	2.5	-1.0	1	21	512	532	UUUGGAUUGAAGGGAGCUCUA	UGGAGCUCCCUUCAUUCCAAU	Cleavage
tae-miR159a	Traes_1DL_25540DE53.3	TRIAE_CS42_1DL_TGACv1_062854_AA0220950	-	-	-	-	-	-	-	-	AT5G06100.3	myb domain protein 33	LOC_Os01g59660.1	MYB family transcription factor, putative, expressed	2.5	-1.0	1	21	470	490	UUUGGAUUGAAGGGAGCUCUA	UGGAGCUCCCUUCAUUCCAAU	Cleavage
tae-miR159a	Traes_1DL_25540DE53.4	TRIAE_CS42_1DL_TGACv1_062854_AA0220950	-	-	-	-	-	-	-	-	AT5G06100.3	myb domain protein 33	LOC_Os01g59660.2	MYB family transcription factor, putative, expressed	2.5	-1.0	1	21	470	490	UUUGGAUUGAAGGGAGCUCUA	UGGAGCUCCCUUCAUUCCAAU	Cleavage
tae-miR159a	Traes_1DL_25540DE53.5	TRIAE_CS42_1DL_TGACv1_062854_AA0220950	-	-	-	-	-	-	-	-	AT5G06100.2	myb domain protein 33	LOC_Os01g59660.2	MYB family transcription factor, putative, expressed	2.5	-1.0	1	21	470	490	UUUGGAUUGAAGGGAGCUCUA	UGGAGCUCCCUUCAUUCCAAU	Cleavage
tae-miR159a	Traes_1DL_25540DE53.6	TRIAE_CS42_1DL_TGACv1_062854_AA0220950	-	-	-	-	-	-	-	-	AT5G06100.2	myb domain protein 33	LOC_Os01g59660.1	MYB family transcription factor, putative, expressed	2.5	-1.0	1	21	470	490	UUUGGAUUGAAGGGAGCUCUA	UGGAGCUCCCUUCAUUCCAAU	Cleavage
tae-miR159a	Traes_3AL_F09C7CA19.1	TGACv1_scaffold_195431_3AL:27983-30773	-	PF00249	-	-	-	-	-	-	AT5G06100.1	myb domain protein 33	LOC_Os01g59660.2	MYB family transcription factor, putative, expressed	2.5	-1.0	1	21	620	640	UUUGGAUUGAAGGGAGCUCUA	UGGAGCUCCCUUCACUCCAAG	Cleavage
tae-miR159a	Traes_3AS_D1D1A1994.1	TGACv1_scaffold_211194_3AS:20466-21759	-	-	-	-	-	-	-	-	-	-	LOC_Os01g11430.1	expressed protein	2.5	-1.0	1	21	101	121	UUUGGAUUGAAGGGAGCUCUA	CAGAGCCCCCUUCAAACCAAA	Cleavage
tae-miR159a	Traes_3B_25320ED72.1	-	-	PF00249	KOG0048	-	K09422	-	-	-	AT5G06100.1	myb domain protein 33	LOC_Os01g59660.2	MYB family transcription factor, putative, expressed	2.5	-1.0	1	21	956	976	UUUGGAUUGAAGGGAGCUCUA	UGGAGCUCCCUUCACUCCAAG	Cleavage
tae-miR159a	Traes_3B_25320ED72.2	-	-	PF00249	KOG0048	-	K09422	-	-	-	AT5G06100.1	myb domain protein 33	LOC_Os01g59660.2	MYB family transcription factor, putative, expressed	2.5	-1.0	1	21	956	976	UUUGGAUUGAAGGGAGCUCUA	UGGAGCUCCCUUCACUCCAAG	Cleavage
tae-miR159a	Traes_3DL_D9A29948B.1	TRIAE_CS42_3DL_TGACv1_253186_AA0893720	-	PF00249	-	-	-	-	gi|47680449|gb|AAT37169.1|	transcription factor Myb3, partial [Triticum aestivum]	AT5G06100.1	myb domain protein 33	LOC_Os01g59660.1	MYB family transcription factor, putative, expressed	2.5	-1.0	1	21	620	640	UUUGGAUUGAAGGGAGCUCUA	UGGAGCUCCCUUCACUCCAAG	Cleavage
tae-miR159a	Traes_3DL_D9A29948B.2	TRIAE_CS42_3DL_TGACv1_253186_AA0893720	-	PF00249	-	-	-	-	gi|47680449|gb|AAT37169.1|	transcription factor Myb3, partial [Triticum aestivum]	AT5G06100.1	myb domain protein 33	LOC_Os01g59660.1	MYB family transcription factor, putative, expressed	2.5	-1.0	1	21	620	640	UUUGGAUUGAAGGGAGCUCUA	UGGAGCUCCCUUCACUCCAAG	Cleavage
tae-miR159b	Traes_1AL_041EBB4A6.1	TRIAE_CS42_1AL_TGACv1_002945_AA0046600	miRNA: >tae-miR159a>tae-miR159b	-	-	-	K09422	-	gi|47680449|gb|AAT37169.1|	transcription factor Myb3, partial [Triticum aestivum]	AT2G32460.1	myb domain protein 101	LOC_Os01g59660.2	MYB family transcription factor, putative, expressed	2.5	-1.0	1	21	488	508	UUUGGAUUGAAGGGAGCUCUG	UGGAGCUCCCUUCAUUCCAAU	Cleavage
tae-miR159b	Traes_1AL_041EBB4A6.2	TRIAE_CS42_1AL_TGACv1_002945_AA0046600	mRNA: 3' TAACCTTACTTCCCTCGAGGT 5'	-	-	-	K09422	-	gi|47680449|gb|AAT37169.1|	transcription factor Myb3, partial [Triticum aestivum]	AT2G32460.1	myb domain protein 101	LOC_Os01g59660.2	MYB family transcription factor, putative, expressed	2.5	-1.0	1	21	512	532	UUUGGAUUGAAGGGAGCUCUG	UGGAGCUCCCUUCAUUCCAAU	Cleavage
tae-miR159b	Traes_1AL_041EBB4A6.3	TRIAE_CS42_1AL_TGACv1_002945_AA0046600	::::: ::::::::::::..	-	-	-	K09422	-	gi|47680449|gb|AAT37169.1|	transcription factor Myb3, partial [Triticum aestivum]	AT2G32460.1	myb domain protein 101	LOC_Os01g59660.2	MYB family transcription factor, putative, expressed	2.5	-1.0	1	21	488	508	UUUGGAUUGAAGGGAGCUCUG	UGGAGCUCCCUUCAUUCCAAU	Cleavage
tae-miR159b	Traes_1AL_041EBB4A6.4	TRIAE_CS42_1AL_TGACv1_002945_AA0046600	miRNA: 5' TTTGGATTGAAGGGAGCTCTG 3'	-	-	-	K09422	-	gi|47680449|gb|AAT37169.1|	transcription factor Myb3, partial [Triticum aestivum]	AT2G32460.1	myb domain protein 101	LOC_Os01g59660.2	MYB family transcription factor, putative, expressed	2.5	-1.0	1	21	410	430	UUUGGAUUGAAGGGAGCUCUG	UGGAGCUCCCUUCAUUCCAAU	Cleavage
tae-miR159b	Traes_1BL_CF98E922B.1	TRIAE_CS42_1BL_TGACv1_032297_AA0128130	-	PF00249	-	-	-	-	gi|47680449|gb|AAT37169.1|	transcription factor Myb3, partial [Triticum aestivum]	AT5G06100.2	myb domain protein 33	LOC_Os01g59660.2	MYB family transcription factor, putative, expressed	2.5	-1.0	1	21	839	859	UUUGGAUUGAAGGGAGCUCUG	UGGAGCUCCCUUCACUCCAAU	Cleavage
tae-miR159b	Traes_1BL_CF98E922B.2	TRIAE_CS42_1BL_TGACv1_032297_AA0128130	-	PF00249	-	-	-	-	gi|47680449|gb|AAT37169.1|	transcription factor Myb3, partial [Triticum aestivum]	AT5G06100.3	myb domain protein 33	LOC_Os01g59660.1	MYB family transcription factor, putative, expressed	2.5	-1.0	1	21	839	859	UUUGGAUUGAAGGGAGCUCUG	UGGAGCUCCCUUCACUCCAAU	Cleavage
tae-miR159b	Traes_1BL_CF98E922B.3	TRIAE_CS42_1BL_TGACv1_032297_AA0128130	-	-	-	-	-	-	gi|47680449|gb|AAT37169.1|	transcription factor Myb3, partial [Triticum aestivum]	AT5G06100.3	myb domain protein 33	LOC_Os01g59660.2	MYB family transcription factor, putative, expressed	2.5	-1.0	1	21	512	532	UUUGGAUUGAAGGGAGCUCUG	UGGAGCUCCCUUCACUCCAAU	Cleavage
tae-miR159b	Traes_1BL_CF98E922B.4	TRIAE_CS42_1BL_TGACv1_032297_AA0128130	-	-	-	-	-	-	gi|47680449|gb|AAT37169.1|	transcription factor Myb3, partial [Triticum aestivum]	AT5G06100.1	myb domain protein 33	LOC_Os01g59660.1	MYB family transcription factor, putative, expressed	2.5	-1.0	1	21	512	532	UUUGGAUUGAAGGGAGCUCUG	UGGAGCUCCCUUCACUCCAAU	Cleavage
tae-miR159b	Traes_1DL_25540DE53.1	TRIAE_CS42_1DL_TGACv1_062854_AA0220950	-	-	-	-	-	-	-	-	AT2G32460.1	myb domain protein 101	LOC_Os01g59660.2	MYB family transcription factor, putative, expressed	2.5	-1.0	1	21	512	532	UUUGGAUUGAAGGGAGCUCUG	UGGAGCUCCCUUCAUUCCAAU	Cleavage
tae-miR159b	Traes_1DL_25540DE53.2	TRIAE_CS42_1DL_TGACv1_062854_AA0220950	-	-	-	-	-	-	-	-	AT2G32460.1	myb domain protein 101	LOC_Os01g59660.1	MYB family transcription factor, putative, expressed	2.5	-1.0	1	21	512	532	UUUGGAUUGAAGGGAGCUCUG	UGGAGCUCCCUUCAUUCCAAU	Cleavage
tae-miR159b	Traes_1DL_25540DE53.3	TRIAE_CS42_1DL_TGACv1_062854_AA0220950	-	-	-	-	-	-	-	-	AT5G06100.3	myb domain protein 33	LOC_Os01g59660.1	MYB family transcription factor, putative, expressed	2.5	-1.0	1	21	470	490	UUUGGAUUGAAGGGAGCUCUG	UGGAGCUCCCUUCAUUCCAAU	Cleavage
tae-miR159b	Traes_1DL_25540DE53.4	TRIAE_CS42_1DL_TGACv1_062854_AA0220950	-	-	-	-	-	-	-	-	AT5G06100.3	myb domain protein 33	LOC_Os01g59660.2	MYB family transcription factor, putative, expressed	2.5	-1.0	1	21	470	490	UUUGGAUUGAAGGGAGCUCUG	UGGAGCUCCCUUCAUUCCAAU	Cleavage
tae-miR159b	Traes_1DL_25540DE53.5	TRIAE_CS42_1DL_TGACv1_062854_AA0220950	-	-	-	-	-	-	-	-	AT5G06100.2	myb domain protein 33	LOC_Os01g59660.2	MYB family transcription factor, putative, expressed	2.5	-1.0	1	21	470	490	UUUGGAUUGAAGGGAGCUCUG	UGGAGCUCCCUUCAUUCCAAU	Cleavage
tae-miR159b	Traes_1DL_25540DE53.6	TRIAE_CS42_1DL_TGACv1_062854_AA0220950	-	-	-	-	-	-	-	-	AT5G06100.2	myb domain protein 33	LOC_Os01g59660.1	MYB family transcription factor, putative, expressed	2.5	-1.0	1	21	470	490	UUUGGAUUGAAGGGAGCUCUG	UGGAGCUCCCUUCAUUCCAAU	Cleavage
tae-miR159b	Traes_3AL_F09C7CA19.1	TGACv1_scaffold_195431_3AL:27983-30773	-	PF00249	-	-	-	-	-	-	AT5G06100.1	myb domain protein 33	LOC_Os01g59660.2	MYB family transcription factor, putative, expressed	2.5	-1.0	1	21	620	640	UUUGGAUUGAAGGGAGCUCUG	UGGAGCUCCCUUCACUCCAAG	Cleavage
tae-miR159b	Traes_3AS_D1D1A1994.1	TGACv1_scaffold_211194_3AS:20466-21759	-	-	-	-	-	-	-	-	-	-	LOC_Os01g11430.1	expressed protein	2.5	-1.0	1	21	101	121	UUUGGAUUGAAGGGAGCUCUG	CAGAGCCCCCUUCAAACCAAA	Cleavage
tae-miR159b	Traes_3B_25320ED72.1	-	-	PF00249	KOG0048	-	K09422	-	-	-	AT5G06100.1	myb domain protein 33	LOC_Os01g59660.2	MYB family transcription factor, putative, expressed	2.5	-1.0	1	21	956	976	UUUGGAUUGAAGGGAGCUCUG	UGGAGCUCCCUUCACUCCAAG	Cleavage
tae-miR159b	Traes_3B_25320ED72.2	-	-	PF00249	KOG0048	-	K09422	-	-	-	AT5G06100.1	myb domain protein 33	LOC_Os01g59660.2	MYB family transcription factor, putative, expressed	2.5	-1.0	1	21	956	976	UUUGGAUUGAAGGGAGCUCUG	UGGAGCUCCCUUCACUCCAAG	Cleavage
tae-miR159b	Traes_3DL_D9A29948B.1	TRIAE_CS42_3DL_TGACv1_253186_AA0893720	-	PF00249	-	-	-	-	gi|47680449|gb|AAT37169.1|	transcription factor Myb3, partial [Triticum aestivum]	AT5G06100.1	myb domain protein 33	LOC_Os01g59660.1	MYB family transcription factor, putative, expressed	2.5	-1.0	1	21	620	640	UUUGGAUUGAAGGGAGCUCUG	UGGAGCUCCCUUCACUCCAAG	Cleavage
tae-miR159b	Traes_3DL_D9A29948B.2	TRIAE_CS42_3DL_TGACv1_253186_AA0893720	-	PF00249	-	-	-	-	gi|47680449|gb|AAT37169.1|	transcription factor Myb3, partial [Triticum aestivum]	AT5G06100.1	myb domain protein 33	LOC_Os01g59660.1	MYB family transcription factor, putative, expressed	2.5	-1.0	1	21	620	640	UUUGGAUUGAAGGGAGCUCUG	UGGAGCUCCCUUCACUCCAAG	Cleavage
tae-miR5048-5p	Traes_1DS_26F1546F6.1	TRIAE_CS42_1DS_TGACv1_080562_AA0250160	-	PF00168,PF07714,PF00069	KOG1187	2.7.11.1	-	GO:GO:0005515,GO:GO:0006468,GO:GO:0004672,GO:GO:0005524	-	-	AT1G63430.1	Leucine-rich repeat protein kinase family protein	LOC_Os04g58700.1	expressed protein	2.5	-1.0	1	22	917	938	UUUGCAGGUUUUAGGUCUAAGU	ACUUGGACCUAAAACCUGCCAA	Cleavage
tae-miR5048-5p	Traes_1DS_26F1546F6.2	TRIAE_CS42_1DS_TGACv1_080562_AA0250160	-	PF00168,PF07714,PF00069	KOG1187	2.7.11.1	-	GO:GO:0005515,GO:GO:0006468,GO:GO:0004672,GO:GO:0005524	-	-	AT1G63430.1	Leucine-rich repeat protein kinase family protein	LOC_Os04g58700.1	expressed protein	2.5	-1.0	1	22	917	938	UUUGCAGGUUUUAGGUCUAAGU	ACUUGGACCUAAAACCUGCCAA	Cleavage
tae-miR5048-5p	Traes_2BS_47E2D6444.1	TRIAE_CS42_2BS_TGACv1_145841_AA0446340	-	PF07714	-	2.7.11.1	-	GO:GO:0006468,GO:GO:0004672	-	-	AT4G04570.2	cysteine-rich RLK (RECEPTOR-like protein kinase) 40	LOC_Os04g30030.1	cysteine-rich receptor-like protein kinase 12 precursor, putative, expressed	2.5	-1.0	1	22	221	242	UUUGCAGGUUUUAGGUCUAAGU	ACCUGGACCUAAAACCUGCGAA	Cleavage
tae-miR5048-5p	Traes_2BS_47E2D6444.2	TRIAE_CS42_2BS_TGACv1_145841_AA0446340	-	PF00069	KOG1187	2.7.11.1	-	GO:GO:0006468,GO:GO:0005524,GO:GO:0004672	-	-	AT4G38830.1	cysteine-rich RLK (RECEPTOR-like protein kinase) 26	LOC_Os04g30030.1	cysteine-rich receptor-like protein kinase 12 precursor, putative, expressed	2.5	-1.0	1	22	959	980	UUUGCAGGUUUUAGGUCUAAGU	ACCUGGACCUAAAACCUGCGAA	Cleavage
tae-miR5048-5p	Traes_2BS_47E2D6444.3	TRIAE_CS42_2BS_TGACv1_145841_AA0446340	-	PF00069	KOG1187	2.7.11.1	-	GO:GO:0006468,GO:GO:0005524,GO:GO:0004672	-	-	AT4G38830.1	cysteine-rich RLK (RECEPTOR-like protein kinase) 26	LOC_Os04g30030.1	cysteine-rich receptor-like protein kinase 12 precursor, putative, expressed	2.5	-1.0	1	22	947	968	UUUGCAGGUUUUAGGUCUAAGU	ACCUGGACCUAAAACCUGCGAA	Cleavage
tae-miR5048-5p	Traes_2BS_47E2D6444.4	TRIAE_CS42_2BS_TGACv1_145841_AA0446340	-	PF07714	-	2.7.11.1	-	GO:GO:0006468,GO:GO:0004672	-	-	AT4G23160.1	cysteine-rich RLK (RECEPTOR-like protein kinase) 8	LOC_Os04g30030.1	cysteine-rich receptor-like protein kinase 12 precursor, putative, expressed	2.5	-1.0	1	22	221	242	UUUGCAGGUUUUAGGUCUAAGU	ACCUGGACCUAAAACCUGCGAA	Cleavage
tae-miR5048-5p	Traes_4AL_85A7C60F9.1	TRIAE_CS42_4AL_TGACv1_289513_AA0972380	-	PF00069	-	2.7.11.1	-	GO:GO:0006468,GO:GO:0005524,GO:GO:0004672	-	-	AT4G21230.1	cysteine-rich RLK (RECEPTOR-like protein kinase) 27	LOC_Os11g10640.1	protein kinase domain containing protein, expressed	2.5	-1.0	1	22	170	191	UUUGCAGGUUUUAGGUCUAAGU	ACUUGGACCUAAAACCUGCGAA	Cleavage
tae-miR5048-5p	Traes_4AL_85A7C60F9.7	TRIAE_CS42_4AL_TGACv1_289513_AA0972380	-	PF00069	-	2.7.11.1	-	GO:GO:0006468,GO:GO:0005524,GO:GO:0004672	-	-	AT4G21230.1	cysteine-rich RLK (RECEPTOR-like protein kinase) 27	LOC_Os11g10640.1	protein kinase domain containing protein, expressed	2.5	-1.0	1	22	170	191	UUUGCAGGUUUUAGGUCUAAGU	ACUUGGACCUAAAACCUGCGAA	Cleavage
tae-miR5048-5p	Traes_4AL_85A7C60F9.8	TRIAE_CS42_4AL_TGACv1_289513_AA0972380	-	PF00069	-	2.7.11.1	-	GO:GO:0006468,GO:GO:0005524,GO:GO:0004672	-	-	AT4G21230.1	cysteine-rich RLK (RECEPTOR-like protein kinase) 27	LOC_Os11g10640.1	protein kinase domain containing protein, expressed	2.5	-1.0	1	22	170	191	UUUGCAGGUUUUAGGUCUAAGU	ACUUGGACCUAAAACCUGCGAA	Cleavage
tae-miR5048-5p	Traes_7DL_AB7C59D49.1	TRIAE_CS42_7DL_TGACv1_604817_AA2001980	-	PF00069	-	2.7.11.1	-	GO:GO:0006468,GO:GO:0005524,GO:GO:0004672	-	-	AT4G21230.1	cysteine-rich RLK (RECEPTOR-like protein kinase) 27	LOC_Os11g12270.2	expressed protein	0.0	-1.0	1	22	53	74	UUUGCAGGUUUUAGGUCUAAGU	ACUUAGACCUAAAACCUGCAAA	Cleavage
tae-miR5048-5p	Traes_7DL_AB7C59D49.2	TRIAE_CS42_7DL_TGACv1_604817_AA2001980	-	PF00069	-	2.7.11.1	-	GO:GO:0006468,GO:GO:0005524,GO:GO:0004672	-	-	AT1G11300.1	protein serine/threonine kinases;protein kinases;ATP binding;sugar binding;kinases;carbohydrate binding	LOC_Os11g17380.1	protein kinase domain containing protein, expressed	0.0	-1.0	1	22	53	74	UUUGCAGGUUUUAGGUCUAAGU	ACUUAGACCUAAAACCUGCAAA	Cleavage
tae-miR5048-5p	Traes_7DL_AB7C59D49.3	TRIAE_CS42_7DL_TGACv1_604817_AA2001980	-	PF00069	-	2.7.11.1	-	GO:GO:0006468,GO:GO:0005524,GO:GO:0004672	-	-	AT1G11300.1	protein serine/threonine kinases;protein kinases;ATP binding;sugar binding;kinases;carbohydrate binding	LOC_Os11g17380.1	protein kinase domain containing protein, expressed	0.0	-1.0	1	22	53	74	UUUGCAGGUUUUAGGUCUAAGU	ACUUAGACCUAAAACCUGCAAA	Cleavage
tae-miR5048-5p	Traes_7DL_AB7C59D49.4	TRIAE_CS42_7DL_TGACv1_604817_AA2001980	-	PF00069	-	2.7.11.1	-	GO:GO:0006468,GO:GO:0005524,GO:GO:0004672	-	-	AT1G11300.1	protein serine/threonine kinases;protein kinases;ATP binding;sugar binding;kinases;carbohydrate binding	LOC_Os11g17380.1	protein kinase domain containing protein, expressed	0.0	-1.0	1	22	53	74	UUUGCAGGUUUUAGGUCUAAGU	ACUUAGACCUAAAACCUGCAAA	Cleavage
tae-miR5048-5p	Traes_7DL_AB7C59D49.5	TRIAE_CS42_7DL_TGACv1_604817_AA2001980	-	PF00069	-	2.7.11.1	-	GO:GO:0006468,GO:GO:0005524,GO:GO:0004672	-	-	AT4G21230.1	cysteine-rich RLK (RECEPTOR-like protein kinase) 27	LOC_Os11g12270.2	expressed protein	0.0	-1.0	1	22	53	74	UUUGCAGGUUUUAGGUCUAAGU	ACUUAGACCUAAAACCUGCAAA	Cleavage
tae-miR5048-5p	Traes_7DL_AB7C59D49.6	TRIAE_CS42_7DL_TGACv1_604817_AA2001980	-	PF00069	-	2.7.11.1	-	GO:GO:0006468,GO:GO:0005524,GO:GO:0004672	-	-	AT4G21230.1	cysteine-rich RLK (RECEPTOR-like protein kinase) 27	LOC_Os11g12270.2	expressed protein	0.0	-1.0	1	22	53	74	UUUGCAGGUUUUAGGUCUAAGU	ACUUAGACCUAAAACCUGCAAA	Cleavage

## Sheet: Ta_S_Leaf
miRNA_Acc.	Target_Acc. (Old)	Target_Acc. (New)		Pfam	KOG	KEGG/ec	KO	GO	Nr-Id	Nr-annotation	Best-hit-arabi-name	arabi-defline	Best-hit-rice-name	rice-defline	Expectation	UPE$	miRNA_start	miRNA_end	Target_start	Target_end	miRNA_aligned_fragment	Target_aligned_fragment	Inhibition
tae-miR1117	Traes_1BL_F01A87F44.1	TRIAE_CS42_1BL_TGACv1_032519_AA0130860	-	PF13359	-	-	-	-	-	-	AT2G13770.1	-	LOC_Os01g33990.1	transposon protein, putative, CACTA, En/Spm sub-class, expressed			1.0	-1.0	1	21	102	122	UGCAUCAUCUCGAACUCGUCG	GGACGAGCUCGAGAUGAUGCA	Cleavage	pacid=31754992 polypeptide=Traes_3B_4C839468C.13 locus=Traes_3B_4C839468C ID=Traes_3B_4C839468C.13.v2.2 annot-version=v2.2	1	61677
tae-miR1117	Traes_2BS_C5AF5419E.1	TRIAE_CS42_2BS_TGACv1_147872_AA0488500	-	-	-	3.4.23.47,3.1.26.13,3.1.13.2,2.7.7.49,2.7.7.7	-	-	-	-	-	-	LOC_Os02g49670.1	zinc knuckle family protein, expressed			1.0	-1.0	1	21	126	146	UGCAUCAUCUCGAACUCGUCG	GGACGAGCUCGAGAUGAUGCA	Cleavage	pacid=31915885 polypeptide=Traes_3B_F07C33521.10 locus=Traes_3B_F07C33521 ID=Traes_3B_F07C33521.10.v2.2 annot-version=v2.2	1
tae-miR1117	Traes_3AL_018D4C27C.1	TRIAE_CS42_3AL_TGACv1_194276_AA0630100	-	PF07714,PF12819	-	2.7.11.1	-	GO:GO:0006468,GO:GO:0004672	-	-	AT3G51550.1	Malectin/receptor-like protein kinase family protein	LOC_Os05g25430.2	receptor-like protein kinase At3g46290 precursor, putative, expressed			1.0	-1.0	1	21	126	146	UGCAUCAUCUCGAACUCGUCG	GGACGAGCUCGAGAUGAUGCA	Cleavage	pacid=31915886 polypeptide=Traes_3B_F07C33521.9 locus=Traes_3B_F07C33521 ID=Traes_3B_F07C33521.9.v2.2 annot-version=v2.2	1
tae-miR1117	Traes_4AL_2475C298D.1	-	-	PF07993	-	1.2.1.84	-	GO:GO:0080019	-	-	AT3G44540.1	fatty acid reductase 4	LOC_Os04g28600.1	male sterility protein, putative, expressed			1.0	-1.0	1	21	126	146	UGCAUCAUCUCGAACUCGUCG	GGACGAGCUCGAGAUGAUGCA	Cleavage	pacid=31915884 polypeptide=Traes_3B_F07C33521.8 locus=Traes_3B_F07C33521 ID=Traes_3B_F07C33521.8.v2.2 annot-version=v2.2	1
tae-miR1117	Traes_6DL_E940A7985.1	TRIAE_CS42_6DL_TGACv1_526992_AA1696900	-	PF00854	-	3.6.3.43	-	GO:GO:0016020,GO:GO:0006810,GO:GO:0005215	-	-	AT1G62200.1	Major facilitator superfamily protein	LOC_Os04g50940.1	peptide transporter PTR2, putative, expressed			1.0	-1.0	1	21	126	146	UGCAUCAUCUCGAACUCGUCG	GGACGAGCUCGAGAUGAUGCA	Cleavage	pacid=31915883 polypeptide=Traes_3B_F07C33521.1 locus=Traes_3B_F07C33521 ID=Traes_3B_F07C33521.1.v2.2 annot-version=v2.2	1
tae-miR1118	Traes_4BS_4BC02509F.1	TRIAE_CS42_4BL_TGACv1_320441_AA1039150	-	-	-	-	-	-	-	-	AT3G43790.3	zinc induced facilitator-like 2	LOC_Os12g03830.1	major facilitator superfamily antiporter, putative, expressed	2.5	-1.0	1	23	525	547	CACUACAUUAUGGAAUGGAGGGA	UCCCUCCGUUCCAUAAUGUAAUG	Cleavage
tae-miR1118	Traes_5AS_EC41EF7CA.4	-	-	PF00013	KOG2190	-	-	GO:GO:0003723	-	-	AT3G04610.1	RNA-binding KH domain-containing protein	LOC_Os12g40560.1	KH domain containing protein, putative, expressed	1.5	-1.0	1	23	1333	1355	CACUACAUUAUGGAAUGGAGGGA	UCCCUCCAUUCCACAAUGUAGUG	Translation
tae-miR1118	Traes_5BS_550BDEE86.2	TRIAE_CS42_5BS_TGACv1_423557_AA1379410	-	PF00013	KOG2190		-	GO:GO:0003723	-	-	AT3G04610.1	RNA-binding KH domain-containing protein	LOC_Os12g40560.1	KH domain containing protein, putative, expressed	1.5	-1.0	1	23	1135	1157	CACUACAUUAUGGAAUGGAGGGA	UCCCUCCAUUCCACAAUGUAGUG	Translation
tae-miR1118	Traes_5DS_F8D323D4D.2	-	-	PF00013	KOG2190			GO:GO:0003723	-	-	AT3G04610.1	RNA-binding KH domain-containing protein	LOC_Os12g40560.1	KH domain containing protein, putative, expressed	1.5	-1.0	1	23	1329	1351	CACUACAUUAUGGAAUGGAGGGA	CUCCUCCAUUCCACAAUGUAGUG	Translation
tae-miR1118	Traes_6BL_E14604962.2	TRIAE_CS42_6BL_TGACv1_499983_AA1596480	-	PF00076	-	-	-	GO:GO:0003676	-	-	AT5G51120.2	polyadenylate-binding protein 1	LOC_Os02g52140.2	RNA recognition motif containing protein, putative, expressed	2.0	-1.0	1	23	35	57	CACUACAUUAUGGAAUGGAGGGA	UCCCUCUGUUCCAUAAUGUAGUG	Cleavage
tae-miR1118	Traes_6BL_E14604962.3	TRIAE_CS42_6BL_TGACv1_499983_AA1596480	-	PF00076	-	-	-	GO:GO:0003676	-	-	AT5G51120.2	polyadenylate-binding protein 1	LOC_Os02g52140.2	RNA recognition motif containing protein, putative, expressed	2.0	-1.0	1	23	35	57	CACUACAUUAUGGAAUGGAGGGA	UCCCUCUGUUCCAUAAUGUAGUG	Cleavage
tae-miR1118	Traes_6DL_C9216369C.2	-	-	PF00891	-	-	-	GO:GO:0008171	-	-	AT5G54160.1	O-methyltransferase 1	LOC_Os11g20090.1	O-methyltransferase, putative, expressed	2.5	-1.0	1	23	421	443	CACUACAUUAUGGAAUGGAGGGA	UUGCUCCGUUUCAUAAUGUAGUG	Cleavage
tae-miR1120a	Traes_1DL_6A91BC5A5.1	TRIAE_CS42_1DL_TGACv1_062953_AA0222070	-	PF08652	-	-	K14845	-	-	-	AT4G17620.1	glycine-rich protein	LOC_Os05g32580.1	glycine-rich protein, putative, expressed	2.5	-1.0	1	24	25	48	ACAUUCUUAUAUUAUGAGACGGAG	CUCCGUCCCAUAAUAUAAGAACGU	Cleavage
tae-miR1120a	Traes_2AL_979E96822.1	TRIAE_CS42_2AL_TGACv1_096256_AA0318220	-	PF00443	-	3.4.19.12	-	GO:GO:0036459,GO:GO:0016579	-	-	AT4G39370.3	ubiquitin-specific protease 27	LOC_Os04g34984.1	ubiquitin carboxyl-terminal hydrolase domain containing protein, expressed	2.5	-1.0	1	24	753	776	ACAUUCUUAUAUUAUGAGACGGAG	CUCCAUCCCAUAAUAUAAGAGUGU	Cleavage
tae-miR1120b-3p	Traes_1DL_6A91BC5A5.1	TRIAE_CS42_1DL_TGACv1_062953_AA0222070	-	PF08652	-	-	K14845	-	-	-	AT4G17620.1	glycine-rich protein	LOC_Os05g32580.1	glycine-rich protein, putative, expressed	2.5	-1.0	1	21	25	45	UUCUUAUAUUGUGGGACAGAG	CUCCGUCCCAUAAUAUAAGAA	Translation
tae-miR1120b-3p	Traes_2AL_673CA8FB2.1	TRIAE_CS42_2AL_TGACv1_095371_AA0310130	-	PF04603	KOG3329	-	-	-	-	-	AT1G69680.1	Mog1/PsbP/DUF1795-like photosystem II reaction center PsbP family protein	LOC_Os04g38610.2	RAN guanine nucleotide release factor, putative, expressed	2.5	-1.0	1	21	493	513	UUCUUAUAUUGUGGGACAGAG	CUCUGUCCCACAAUGUAAGAC	Cleavage
tae-miR1120c-5p	Traes_1DL_6A91BC5A5.1	TRIAE_CS42_1DL_TGACv1_062953_AA0222070	-	PF08652	-	-	K14845	-	-	-	AT4G17620.1	glycine-rich protein	LOC_Os05g32580.1	glycine-rich protein, putative, expressed	2.5	-1.0	1	21	67	87	UAAUAUAAGAACGUUUUUGAC	GUCAAACACGCUCUUAUAUUA	Translation
tae-miR1120c-5p	Traes_2AL_979E96822.1	TRIAE_CS42_2AL_TGACv1_096256_AA0318220	-	PF00443	-	3.4.19.12	-	GO:GO:0036459,GO:GO:0016579	-	-	AT4G39370.3	ubiquitin-specific protease 27	LOC_Os04g34984.1	ubiquitin carboxyl-terminal hydrolase domain containing protein, expressed	2.5	-1.0	1	21	795	815	UAAUAUAAGAACGUUUUUGAC	GUAAAAAACGCUCUUAUAUUA	Translation
tae-miR1120c-5p	Traes_2BL_171777733.1	TRIAE_CS42_2BL_TGACv1_129372_AA0380780	-	PF00443	-	3.4.19.12	-	GO:GO:0036459,GO:GO:0016579	-	-	AT4G39370.3	ubiquitin-specific protease 27	LOC_Os04g34984.1	ubiquitin carboxyl-terminal hydrolase domain containing protein, expressed	2.5	-1.0	1	21	795	815	UAAUAUAAGAACGUUUUUGAC	GUAAAAAACGCUCUUAUAUUA	Translation
tae-miR1120c-5p	Traes_2BS_5C64FC44A.1	TRIAE_CS42_2BS_TGACv1_145967_AA0451090	-	PF07714	KOG1187	2.7.11.1	-	GO:GO:0006468,GO:GO:0004672	-	-	AT4G23140.1	cysteine-rich RLK (RECEPTOR-like protein kinase) 6	LOC_Os07g35580.1	TKL_IRAK_DUF26-lc.20 - DUF26 kinases have homology to DUF26 containing loci, expressed	0.0	-1.0	1	21	21	41	UAAUAUAAGAACGUUUUUGAC	GUCAAAAACGUUCUUAUAUUA	Cleavage
tae-miR1120c-5p	Traes_2BS_5C64FC44A.2	TRIAE_CS42_2BS_TGACv1_145967_AA0451090	-	PF07714	KOG1187	2.7.11.1	-	GO:GO:0006468,GO:GO:0004672	-	-	AT4G23140.1	cysteine-rich RLK (RECEPTOR-like protein kinase) 6	LOC_Os07g35580.1	TKL_IRAK_DUF26-lc.20 - DUF26 kinases have homology to DUF26 containing loci, expressed	0.0	-1.0	1	21	2	22	UAAUAUAAGAACGUUUUUGAC	GUCAAAAACGUUCUUAUAUUA	Cleavage
tae-miR1120c-5p	Traes_2DL_10B2965EF.8	-	-	PF00443	-	3.4.19.12	-	GO:GO:0036459,GO:GO:0016579	-	-	AT4G39370.2	ubiquitin-specific protease 27	LOC_Os04g34984.3	ubiquitin carboxyl-terminal hydrolase domain containing protein, expressed	1.5	-1.0	1	21	795	815	UAAUAUAAGAACGUUUUUGAC	GUCAAAAACGCUCUUAUAUUA	Translation
tae-miR1120c-5p	Traes_4AS_0E2735576.2	TRIAE_CS42_4AS_TGACv1_308150_AA1026390	-	-	-	3.4.21.108	-	-	-	-	-	-	LOC_Os05g05330.1	expressed protein	0.0	-1.0	1	21	1020	1040	UAAUAUAAGAACGUUUUUGAC	GACAAAAACGUUCUUAUAUUA	Cleavage
tae-miR1120c-5p	Traes_7AS_9819F7C48.1	TRIAE_CS42_7AS_TGACv1_571237_AA1846200	-	PF01154,PF08540	-	2.3.3.10	-	GO:GO:0008299,GO:GO:0004421	-	-	AT4G11820.2	hydroxymethylglutaryl-CoA synthase / HMG-CoA synthase / 3-hydroxy-3-methylglutaryl coenzyme A synthase	LOC_Os08g43170.1	hydroxymethylglutaryl-CoA synthase, putative, expressed	1.5	-1.0	1	21	1311	1331	UAAUAUAAGAACGUUUUUGAC	GUCAAAAACGCUCUUAUAUUA	Translation
tae-miR1120c-5p	Traes_7BS_47B8FC9CB.2	TRIAE_CS42_7BS_TGACv1_591893_AA1924780	-	PF01154,PF08540	-	2.3.3.10	-	GO:GO:0008299,GO:GO:0004421	-	-	AT4G11820.2	hydroxymethylglutaryl-CoA synthase / HMG-CoA synthase / 3-hydroxy-3-methylglutaryl coenzyme A synthase	LOC_Os08g43170.1	hydroxymethylglutaryl-CoA synthase, putative, expressed	1.5	-1.0	1	21	1311	1331	UAAUAUAAGAACGUUUUUGAC	GUCAAAAACGCUCUUAUAUUA	Translation
tae-miR1120c-5p	Traes_7BS_47B8FC9CB.3	TRIAE_CS42_7BS_TGACv1_591893_AA1924780	-	PF01154,PF08540	-	2.3.3.10	K01641	GO:GO:0008299,GO:GO:0004421	-	-	AT4G11820.2	hydroxymethylglutaryl-CoA synthase / HMG-CoA synthase / 3-hydroxy-3-methylglutaryl coenzyme A synthase	LOC_Os08g43170.1	hydroxymethylglutaryl-CoA synthase, putative, expressed	1.5	-1.0	1	21	1308	1328	UAAUAUAAGAACGUUUUUGAC	GUCAAAAACGCUCUUAUAUUA	Translation
tae-miR1120c-5p	Traes_7DS_3C83C8EF9.1	TRIAE_CS42_7DS_TGACv1_624313_AA2060470	-	-	-	-	-	-	-	-	AT4G31340.1	myosin heavy chain-related	LOC_Os08g40790.1	DNA repair ATPase-related, putative, expressed	1.5	-1.0	1	21	80	100	UAAUAUAAGAACGUUUUUGAC	GUCAAAAACGCUCUUAUAUUA	Translation
tae-miR1120c-5p	Traes_7DS_3C83C8EF9.3	TRIAE_CS42_7DS_TGACv1_624313_AA2060470	-	-	-	-	-	-	-	-	AT4G31340.1	myosin heavy chain-related	LOC_Os08g40790.1	DNA repair ATPase-related, putative, expressed	1.5	-1.0	1	21	80	100	UAAUAUAAGAACGUUUUUGAC	GUCAAAAACGCUCUUAUAUUA	Translation
tae-miR1121	Traes_2BS_6249E432F.1	TRIAE_CS42_2BS_TGACv1_145982_AA0451820	-	PF01426	-	-	-	GO:GO:0003682	-	-	AT4G22140.1	PHD finger family protein / bromo-adjacent homology (BAH) domain-containing protein	LOC_Os07g08880.1	ES43 protein, putative, expressed	0.0	-1.0	1	22	538	559	AGUAGUGAUCUAAACGCUCUUA	UAAGAGCGUUUAGAUCACUACU	Cleavage
tae-miR1121	Traes_2BS_6249E432F.2	TRIAE_CS42_2BS_TGACv1_145982_AA0451820	-	PF01426	-	-	-	GO:GO:0003682	-	-	AT4G22140.1	PHD finger family protein / bromo-adjacent homology (BAH) domain-containing protein	LOC_Os07g08880.1	ES43 protein, putative, expressed	0.0	-1.0	1	22	538	559	AGUAGUGAUCUAAACGCUCUUA	UAAGAGCGUUUAGAUCACUACU	Cleavage
tae-miR1121	Traes_2BS_6249E432F.3	TRIAE_CS42_2BS_TGACv1_145982_AA0451820	-	PF01426	-	-	-	GO:GO:0003682	-	-	AT4G22140.1	PHD finger family protein / bromo-adjacent homology (BAH) domain-containing protein	LOC_Os07g08880.1	ES43 protein, putative, expressed	0.0	-1.0	1	22	448	469	AGUAGUGAUCUAAACGCUCUUA	UAAGAGCGUUUAGAUCACUACU	Cleavage
tae-miR1121	Traes_2DL_74E241841.2	TRIAE_CS42_2DL_TGACv1_158744_AA0525290	-	PF01426	-	-	-	GO:GO:0003682	-	-	AT4G39100.1	PHD finger family protein / bromo-adjacent homology (BAH) domain-containing protein	LOC_Os07g08880.1	ES43 protein, putative, expressed	2.5	-1.0	1	22	448	469	AGUAGUGAUCUAAACGCUCUUA	UAAGAGUGUUUGGAUCACUACU	Translation
tae-miR1121	Traes_3AL_F2EDB3661.7	TRIAE_CS42_3AL_TGACv1_195384_AA0648910	-	-	-	-	-	-	-	-	-	-	-	-	2.0	-1.0	1	22	224	245	AGUAGUGAUCUAAACGCUCUUA	CCUCCGCGUUUAGAUCACUACU	Cleavage
tae-miR1121	Traes_3AS_A466B9ECC.1	TRIAE_CS42_7BL_TGACv1_578471_AA1895550	-	PF13424	-	-	-	-	-	-	AT3G54360.1	zinc ion binding	LOC_Os01g01420.2	expressed protein	0.0	-1.0	1	22	725	746	AGUAGUGAUCUAAACGCUCUUA	UAAGAGCGUUUAGAUCACUACU	Cleavage
tae-miR1121	Traes_3AS_A466B9ECC.2	TRIAE_CS42_7BL_TGACv1_578471_AA1895550	-	PF13424	-	-	-	-	-	-	AT3G54360.1	zinc ion binding	LOC_Os01g01420.2	expressed protein	0.0	-1.0	1	22	725	746	AGUAGUGAUCUAAACGCUCUUA	UAAGAGCGUUUAGAUCACUACU	Cleavage
tae-miR1121	Traes_3B_9F321609E.8	-	-	-	-	-	-	-	-	-	-	-	-	-	2.5	-1.0	1	22	6	28	AGUAGUGAUCUAAACGCUCU-UA	UAUAGAGCGUUUAGAUCACUAUU	Cleavage
tae-miR1121	Traes_4AL_400EB3C17.10	-	-	PF14259,PF00076	KOG0120	-	-	GO:GO:0003676	-	-	AT4G36690.4	U2 snRNP auxilliary factor, large subunit, splicing factor	LOC_Os11g41820.2	RNA recognition motif containing protein, expressed	2.5	-1.0	1	22	10	31	AGUAGUGAUCUAAACGCUCUUA	UAAGAGCGUUUAGAUCACUAAA	Cleavage
tae-miR1121	Traes_4AL_400EB3C17.3	-	-	PF14259,PF00076	KOG0120	-	-	GO:GO:0003676	-	-	AT4G36690.1	U2 snRNP auxilliary factor, large subunit, splicing factor	LOC_Os11g41820.1	RNA recognition motif containing protein, expressed	2.5	-1.0	1	22	37	58	AGUAGUGAUCUAAACGCUCUUA	UAAGAGCGUUUAGAUCACUAAA	Cleavage
tae-miR1121	Traes_4AL_400EB3C17.7	-	-	PF14259,PF00076	KOG0120	-	-	GO:GO:0003676	-	-	AT4G36690.4	U2 snRNP auxilliary factor, large subunit, splicing factor	LOC_Os11g41820.1	RNA recognition motif containing protein, expressed	2.5	-1.0	1	22	10	31	AGUAGUGAUCUAAACGCUCUUA	UAAGAGCGUUUAGAUCACUAAA	Cleavage
tae-miR1121	Traes_4AL_541C86EB9.2	TRIAE_CS42_4AL_TGACv1_288714_AA0956220	-	PF00076	-	-	-	GO:GO:0003676,GO:GO:0017069,GO:GO:0000398	-	-	AT1G21320.1	nucleotide binding;nucleic acid binding	LOC_Os06g03690.2	RNA recognition motif containing protein, putative, expressed	1.0	-1.0	1	22	558	579	AGUAGUGAUCUAAACGCUCUUA	UGAGAUCGUUUAGAUCACUACU	Cleavage
tae-miR1121	Traes_4AL_541C86EB9.3	TRIAE_CS42_4AL_TGACv1_288714_AA0956220	-	PF00076	-	-	-	GO:GO:0003676,GO:GO:0017069,GO:GO:0000398	-	-	AT1G21320.1	nucleotide binding;nucleic acid binding	LOC_Os06g03690.2	RNA recognition motif containing protein, putative, expressed	1.0	-1.0	1	22	558	579	AGUAGUGAUCUAAACGCUCUUA	UGAGAUCGUUUAGAUCACUACU	Cleavage
tae-miR1121	Traes_5BL_72EFF0AF0.1	TRIAE_CS42_5BL_TGACv1_405292_AA1324160	-	PF07690	-	-	-	GO:GO:0055085,GO:GO:0016021	-	-	AT5G59250.1	Major facilitator superfamily protein	LOC_Os10g42830.1	transporter family protein, putative, expressed	0.0	-1.0	1	22	1237	1258	AGUAGUGAUCUAAACGCUCUUA	UAAGAGCGUUUAGAUCACUACU	Cleavage
tae-miR1121	Traes_6AL_23B31796F.2	TRIAE_CS42_5BL_TGACv1_405292_AA1324160	-	PF00230	KOG0223	-	-	GO:GO:0016020,GO:GO:0006810,GO:GO:0005215	-	-	AT3G53420.1	plasma membrane intrinsic protein 2A	LOC_Os02g41860.3	aquaporin protein, putative, expressed	2.0	-1.0	1	22	846	867	AGUAGUGAUCUAAACGCUCUUA	UAAAAGUGUUUAGAUCACUACU	Cleavage
tae-miR1121	Traes_6AL_23B31796F.3	TRIAE_CS42_5BL_TGACv1_405292_AA1324160	-	PF00230	KOG0223	-	-	GO:GO:0016020,GO:GO:0006810,GO:GO:0005215	-	-	AT3G53420.1	plasma membrane intrinsic protein 2A	LOC_Os02g41860.3	aquaporin protein, putative, expressed	2.0	-1.0	1	22	760	781	AGUAGUGAUCUAAACGCUCUUA	UAAAAGUGUUUAGAUCACUACU	Cleavage
tae-miR1121	Traes_6AL_23B31796F.5	TRIAE_CS42_5BL_TGACv1_405292_AA1324160	-	PF00230	KOG0223	-	-	GO:GO:0016020,GO:GO:0006810,GO:GO:0005215	-	-	AT3G53420.1	plasma membrane intrinsic protein 2A	LOC_Os02g41860.3	aquaporin protein, putative, expressed	2.0	-1.0	1	22	742	763	AGUAGUGAUCUAAACGCUCUUA	UAAAAGUGUUUAGAUCACUACU	Cleavage
tae-miR1121	Traes_6AL_7E70268F1.3	TRIAE_CS42_6AL_TGACv1_472185_AA1518720	-	PF00719	-	3.6.1.1	-	GO:GO:0006796,GO:GO:0005737,GO:GO:0004427,GO:GO:0000287	-	-	AT2G46860.1	pyrophosphorylase 3	LOC_Os02g47600.1	soluble inorganic pyrophosphatase, putative, expressed	0.0	-1.0	1	22	497	518	AGUAGUGAUCUAAACGCUCUUA	UAAGAGCGUUUAGAUCACUACU	Cleavage
tae-miR1121	Traes_7BS_5A0E77FB8.2	TRIAE_CS42_7BS_TGACv1_591915_AA1925520	-	PF00664,PF00005	-	3.6.3.44	-	GO:GO:0055085,GO:GO:0042626,GO:GO:0016021,GO:GO:0006810,GO:GO:0005524,GO:GO:0016887	-	-	AT3G59140.1	multidrug resistance-associated protein 14	LOC_Os06g06440.1	ABC transporter, ATP-binding protein, putative, expressed	1.0	-1.0	1	22	3478	3499	AGUAGUGAUCUAAACGCUCUUA	UAAGAGUGUUUAGAUCACUACU	Cleavage
tae-miR1122a	Traes_1DL_38B88249C.2	TRIAE_CS42_1DL_TGACv1_061422_AA0194810	-	PF00069	KOG0580	2.7.11.1	-	GO:GO:0006468,GO:GO:0005524,GO:GO:0004672	-	-	AT2G42960.1	Protein kinase superfamily protein	LOC_Os10g35450.1	serine/threonine-protein kinase, putative, expressed	0.0	-1.0	1	20	976	995	UAGAUACAUCCGUAUCUAGA	UCUAGAUACGGAUGUAUCUA	Cleavage
tae-miR1122a	Traes_1DS_06B8348E0.1	TRIAE_CS42_1DS_TGACv1_080416_AA0247560	-	PF03283	-	-	-	GO:GO:0016787	-	-	AT3G09410.1	Pectinacetylesterase family protein	LOC_Os05g02120.1	pectinacetylesterase domain containing protein, expressed	0.0	-1.0	1	20	794	813	UAGAUACAUCCGUAUCUAGA	UCUAGAUACGGAUGUAUCUA	Cleavage
tae-miR1122a	Traes_1DS_06B8348E0.2	TRIAE_CS42_1DS_TGACv1_080416_AA0247560	-	PF03283	-	-	-	GO:GO:0016787	-	-	AT3G09410.1	Pectinacetylesterase family protein	LOC_Os05g02120.1	pectinacetylesterase domain containing protein, expressed	0.0	-1.0	1	20	620	639	UAGAUACAUCCGUAUCUAGA	UCUAGAUACGGAUGUAUCUA	Cleavage
tae-miR1122a	Traes_2AL_64B73E3ED.1	TRIAE_CS42_U_TGACv1_640952_AA2080500	-	-	-	2.8.1.8	-	GO:GO:0051539,GO:GO:0016992,GO:GO:0009107	-	-	AT2G20860.1	lipoic acid synthase 1	LOC_Os04g38330.1	radical SAM enzyme, putative, expressed	1.0	-1.0	1	20	121	140	UAGAUACAUCCGUAUCUAGA	UCUAAAUACGGAUGUAUCUA	Cleavage
tae-miR1122a	Traes_2BL_40442CE82.2	TRIAE_CS42_2BL_TGACv1_130672_AA0415710	-	PF14392,PF00098	-	-	-	GO:GO:0008270,GO:GO:0003676	-	-	AT5G52380.1	VASCULAR-RELATED NAC-DOMAIN 6	LOC_Os04g46920.1	zinc knuckle domain containing protein, expressed	1.5	-1.0	1	20	703	722	UAGAUACAUCCGUAUCUAGA	UCUAGAUACAGAUGUAUCUA	Translation
tae-miR1122a	Traes_2BL_7141904F2.2	TRIAE_CS42_2BL_TGACv1_130855_AA0418870	-	PF03097	-	-	-	-	-	-	AT1G73390.1	Endosomal targeting BRO1-like domain-containing protein	LOC_Os04g44530.3	expressed protein	2.5	-1.0	1	20	1098	1117	UAGAUACAUCCGUAUCUAGA	ACUACAUACGGAUGUAUAUA	Cleavage
tae-miR1122a	Traes_2DL_4F8C87C42.6	TRIAE_CS42_2DL_TGACv1_158356_AA0516510	-	PF04499	-	-	-	-	-	-	AT1G30470.1	SIT4 phosphatase-associated family protein	LOC_Os04g52940.1	SIT4 phosphatase-associated protein domain containing protein, expressed	2.5	-1.0	1	20	1750	1769	UAGAUACAUCCGUAUCUAGA	ACUACAUACGGAUGUAUAUA	Cleavage
tae-miR1122a	Traes_2DL_B3CD23EBC.1	TRIAE_CS42_2DL_TGACv1_160125_AA0547140	-	PF05496,PF00004	-	-	-	GO:GO:0009378,GO:GO:0006310,GO:GO:0006281,GO:GO:0005524	-	-	AT1G03000.1	peroxin 6	LOC_Os04g52690.1	AAA family ATPase, putative, expressed	2.5	-1.0	1	20	9	28	UAGAUACAUCCGUAUCUAGA	ACUACAUACGGAUGUAUAUA	Cleavage
tae-miR1122a	Traes_3AL_5E5C8D264.2	-	-	-	-	-	-	-	-	-	-	-	LOC_Os05g46470.1	expressed protein	1.0	-1.0	1	20	18	37	UAGAUACAUCCGUAUCUAGA	UCUAGACACGGAUGUAUCUA	Cleavage
tae-miR1122a	Traes_3AL_B9EDE61D1.1	-	-	PF06017	-	-	-	GO:GO:0016459,GO:GO:0003774	-	-	AT5G53310.1	myosin heavy chain-related	LOC_Os01g43360.1	myosin-Ie, putative, expressed	2.5	-1.0	1	20	4	23	UAGAUACAUCCGUAUCUAGA	ACUACAUACGGAUGUAUAUA	Cleavage
tae-miR1122a	Traes_3AL_B9EDE61D1.2	-	-	PF06017	-	-	-	GO:GO:0016459,GO:GO:0003774	-	-	AT5G53310.1	myosin heavy chain-related	LOC_Os01g43360.1	myosin-Ie, putative, expressed	2.5	-1.0	1	20	4	23	UAGAUACAUCCGUAUCUAGA	ACUACAUACGGAUGUAUAUA	Cleavage
tae-miR1122a	Traes_3B_472072804.1	-	-	PF04874,PF01778	KOG3064	-	K14831	-	-	-	AT1G23280.1	MAK16 protein-related	LOC_Os07g16950.1	Mak16 protein domain containing protein, expressed	1.5	-1.0	1	20	789	808	UAGAUACAUCCGUAUCUAGA	UCUAGAUACGGAGGUAUCUA	Cleavage
tae-miR1122a	Traes_3DS_1DE20CFF3.2	TRIAE_CS42_3DS_TGACv1_273962_AA0934030	-	PF01121	KOG3220	2.7.1.24	K00859	GO:GO:0015937,GO:GO:0005524,GO:GO:0004140	-	-	AT2G27490.1	dephospho-CoA kinase family	LOC_Os01g25880.1	dephospho-CoA kinase, putative, expressed	1.5	-1.0	1	20	2	21	UAGAUACAUCCGUAUCUAGA	UCUAGAUACAGAUGUAUCUA	Translation
tae-miR1122a	Traes_3DS_1DE20CFF3.3	TRIAE_CS42_3DS_TGACv1_273962_AA0934030	-	PF01121	KOG3220	2.7.1.24	K00859	GO:GO:0015937,GO:GO:0005524,GO:GO:0004140	-	-	AT2G27490.1	dephospho-CoA kinase family	LOC_Os01g25880.1	dephospho-CoA kinase, putative, expressed	1.5	-1.0	1	20	2	21	UAGAUACAUCCGUAUCUAGA	UCUAGAUACAGAUGUAUCUA	Translation
tae-miR1122a	Traes_4AL_9726307FF.1	TRIAE_CS42_4AL_TGACv1_288776_AA0957810	-	PF01926,PF06421,PF00679	-	3.6.5.3	-	GO:GO:0005525	-	-	AT5G39900.1	Small GTP-binding protein	LOC_Os06g05250.2	GTP-binding protein GUF1, putative, expressed	0.0	-1.0	1	20	1903	1922	UAGAUACAUCCGUAUCUAGA	UCUAGAUACGGAUGUAUCUA	Cleavage
tae-miR1122a	Traes_4BL_62355968B.1	TRIAE_CS42_4BL_TGACv1_320457_AA1039920	-	PF00013	-	-	-	GO:GO:0003723	-	-	AT5G15270.2	RNA-binding KH domain-containing protein	LOC_Os03g25970.1	KH domain-containing protein, putative, expressed	2.5	-1.0	1	20	747	766	UAGAUACAUCCGUAUCUAGA	ACUACAUACGGAUGUAUAUA	Cleavage
tae-miR1122a	Traes_4BS_F395A220A.2	TRIAE_CS42_4BS_TGACv1_328931_AA1095780	-	PF01595	KOG2118	-	-	-	-	-	AT2G14520.1	CBS domain-containing protein with a domain of unknown function (DUF21)	LOC_Os03g47120.1	CBS domain containing protein, expressed	0.0	-1.0	1	20	1336	1355	UAGAUACAUCCGUAUCUAGA	UCUAGAUACGGAUGUAUCUA	Cleavage
tae-miR1122a	Traes_4DS_E8239194E.2	TRIAE_CS42_4DS_TGACv1_362497_AA1180110	-	PF01394	-	-	-	-	-	-	AT3G08530.1	Clathrin, heavy chain	LOC_Os12g01390.1	clathrin heavy chain, putative, expressed	2.5	-1.0	1	20	692	711	UAGAUACAUCCGUAUCUAGA	UCUAAAUACGGAUGUAUCAA	Cleavage
tae-miR1122a	Traes_5BL_1B9186ED8.1	-	-	PF07762	-	-	-	-	-	-	-	-	LOC_Os11g07360.1	expressed protein	2.5	-1.0	1	20	986	1005	UAGAUACAUCCGUAUCUAGA	UCGAGAUACAGAUGUAUCUA	Translation
tae-miR1122a	Traes_5BL_637A3C970.8	TRIAE_CS42_U_TGACv1_641764_AA2103660	-	PF01501	-	2.4.1.43	-	GO:GO:0016757,GO:GO:0047262	-	-	AT5G47780.1	galacturonosyltransferase 4	LOC_Os09g30280.1	glycosyl transferase 8 domain containing protein, putative, expressed	1.5	-1.0	1	20	49	68	UAGAUACAUCCGUAUCUAGA	UCUAGAUACGAAUGUAUCUA	Translation
tae-miR1122a	Traes_5BL_7821274AB.1	-	-	PF07762	-	-	-	-	-	-	-	-	LOC_Os11g07360.1	expressed protein	2.5	-1.0	1	20	986	1005	UAGAUACAUCCGUAUCUAGA	UCGAGAUACAGAUGUAUCUA	Translation
tae-miR1122a	Traes_5BS_321AF7B69.2	TRIAE_CS42_5BS_TGACv1_423204_AA1370510	-	PF14416,PF13839	-	-	-	-	-	-	AT5G20680.3	TRICHOME BIREFRINGENCE-LIKE 16	LOC_Os12g33194.1	expressed protein	2.5	-1.0	1	20	63	82	UAGAUACAUCCGUAUCUAGA	ACUACAUACGGAUGUAUAUA	Cleavage
tae-miR1122a	Traes_6AL_94CA6F0D8.5	TRIAE_CS42_6AL_TGACv1_473668_AA1532300	-	PF00067	-	-	-	GO:GO:0055114,GO:GO:0020037,GO:GO:0016705,GO:GO:0005506	-	-	AT1G31800.1	cytochrome P450, family 97, subfamily A, polypeptide 3	LOC_Os02g57290.2	cytochrome P450, putative, expressed	2.5	-1.0	1	20	1071	1090	UAGAUACAUCCGUAUCUAGA	ACUACAUACGGAUGUAUAUA	Cleavage
tae-miR1122a	Traes_6BL_7E9C131F4.3	TRIAE_CS42_6BL_TGACv1_502708_AA1626110	-	PF00249	KOG0724	-	-	-	-	-	AT5G52660.1	Homeodomain-like superfamily protein	LOC_Os02g45670.1	myb-like DNA-binding domain containing protein, expressed	0.0	-1.0	1	20	761	780	UAGAUACAUCCGUAUCUAGA	UCUAGAUACGGAUGUAUCUA	Cleavage
tae-miR1122a	Traes_6DL_84E14AD8D.4	TRIAE_CS42_6DL_TGACv1_526455_AA1684140	-	PF00067	-	-	-	GO:GO:0055114,GO:GO:0020037,GO:GO:0016705,GO:GO:0005506	-	-	AT1G31800.1	cytochrome P450, family 97, subfamily A, polypeptide 3	LOC_Os02g57290.4	cytochrome P450, putative, expressed	2.5	-1.0	1	20	1071	1090	UAGAUACAUCCGUAUCUAGA	ACUACAUACGGAUGUAUAUA	Cleavage
tae-miR1122a	Traes_6DS_0D9BB546D.1	TRIAE_CS42_6DS_TGACv1_544814_AA1749450	-	PF00300	-	3.1.3.3	K15634	-	-	-	AT3G50520.1	Phosphoglycerate mutase family protein	LOC_Os08g37140.1	phosphoglycerate mutase, putative, expressed	2.5	-1.0	1	20	111	130	UAGAUACAUCCGUAUCUAGA	ACUACAUACGGAUGUAUAUA	Cleavage
tae-miR1122a	Traes_7AL_135129885.3	TRIAE_CS42_7AL_TGACv1_556987_AA1774760	-	PF01138	KOG1612	-	-	-	-	-	AT3G07750.1	3\'-5\'-exoribonuclease family protein	LOC_Os12g21500.1	exosome complex exonuclease, putative, expressed	2.5	-1.0	1	20	721	740	UAGAUACAUCCGUAUCUAGA	ACUACAUACGGAUGUAUAUA	Cleavage
tae-miR1122a	Traes_7AS_9674F6981.1	TRIAE_CS42_7AS_TGACv1_569041_AA1805490	-	PF01031	-	3.6.5.5	-	GO:GO:0005525	-	-	AT1G10290.1	dynamin-like protein 6	LOC_Os06g13820.1	dynamin, putative, expressed	1.5	-1.0	1	20	1467	1486	UAGAUACAUCCGUAUCUAGA	UCUAGAUACAGAUGUAUCUA	Translation
tae-miR1122a	Traes_7AS_9674F6981.2	TRIAE_CS42_7AS_TGACv1_569041_AA1805490	-	PF01031	-	3.6.5.5	-	GO:GO:0005525	-	-	AT1G10290.1	dynamin-like protein 6	LOC_Os06g13820.1	dynamin, putative, expressed	1.5	-1.0	1	20	1473	1492	UAGAUACAUCCGUAUCUAGA	UCUAGAUACAGAUGUAUCUA	Translation
tae-miR1122a	Traes_7AS_9674F6981.3	TRIAE_CS42_7AS_TGACv1_569041_AA1805490	-	PF01031	-	3.6.5.5	-	GO:GO:0005525	-	-	AT1G10290.1	dynamin-like protein 6	LOC_Os06g13820.1	dynamin, putative, expressed	1.5	-1.0	1	20	1467	1486	UAGAUACAUCCGUAUCUAGA	UCUAGAUACAGAUGUAUCUA	Translation
tae-miR1122a	Traes_7DL_37135CE6E.2	-	-	PF00076	KOG0128	-	-	GO:GO:0003676	-	-	AT4G24270.2	EMBRYO DEFECTIVE 140	LOC_Os08g02130.2	RNA recognition motif containing protein, putative, expressed	2.5	-1.0	1	20	2105	2124	UAGAUACAUCCGUAUCUAGA	UCUAAAUACGGAUGUAUCAA	Cleavage
tae-miR1122a	Traes_7DL_37135CE6E.3	-	-	PF00076	KOG0128	-	-	GO:GO:0003676	-	-	AT4G24270.2	EMBRYO DEFECTIVE 140	LOC_Os08g02130.2	RNA recognition motif containing protein, putative, expressed	2.5	-1.0	1	20	2090	2109	UAGAUACAUCCGUAUCUAGA	UCUAAAUACGGAUGUAUCAA	Cleavage
tae-miR1122a	Traes_7DL_37135CE6E.6	-	-	PF00076	KOG0130	-	-	GO:GO:0003676	-	-	AT4G24270.2	EMBRYO DEFECTIVE 140	LOC_Os08g02130.1	RNA recognition motif containing protein, putative, expressed	2.5	-1.0	1	20	1241	1260	UAGAUACAUCCGUAUCUAGA	UCUAAAUACGGAUGUAUCAA	Cleavage
tae-miR1122a	Traes_7DL_C074DC1F6.3	TRIAE_CS42_7DL_TGACv1_602683_AA1965130	-	PF00141	-	1.11.1.7	-	GO:GO:0055114,GO:GO:0020037,GO:GO:0006979,GO:GO:0004601	-	-	AT5G64120.1	Peroxidase superfamily protein	LOC_Os07g44550.1	peroxidase precursor, putative, expressed	2.5	-1.0	1	20	109	128	UAGAUACAUCCGUAUCUAGA	ACUACAUACGGAUGUAUAUA	Cleavage
tae-miR1122a	Traes_7DL_D5FCF9F33.4	TRIAE_CS42_7DL_TGACv1_603682_AA1987220	-	-	-	-	-	-	-	-	-	-	LOC_Os06g46480.1	expressed protein	0.0	-1.0	1	20	23	42	UAGAUACAUCCGUAUCUAGA	UCUAGAUACGGAUGUAUCUA	Cleavage
tae-miR1122a	Traes_7DS_CA61ECF35.1	TRIAE_CS42_7DS_TGACv1_621682_AA2023090	-	-	-	-	-	-	-	-	AT1G05060.1	-	LOC_Os06g13220.1	expressed protein	0.0	-1.0	1	20	33	52	UAGAUACAUCCGUAUCUAGA	UCUAGAUACGGAUGUAUCUA	Cleavage
tae-miR156	Traes_5BL_96D5EA4EE.1	TRIAE_CS42_5BL_TGACv1_404123_AA1285110	-	PF03110	-	-	-	GO:GO:0005634,GO:GO:0003677	-	-	AT2G42200.1	squamosa promoter binding protein-like 9	LOC_Os09g31438.1	OsSPL17 - SBP-box gene family member, expressed	1.0	-1.0	1	21	805	825	UGACAGAAGAGAGUGAGCACA	UGUGCUCUCUCUCUUCUGUCA	Cleavage
tae-miR156	Traes_5BL_96D5EA4EE.2	TRIAE_CS42_5BL_TGACv1_404123_AA1285110	-	PF03110	-	-	-	GO:GO:0005634,GO:GO:0003677	-	-	AT2G42200.1	squamosa promoter binding protein-like 9	LOC_Os09g31438.1	OsSPL17 - SBP-box gene family member, expressed	1.0	-1.0	1	21	802	822	UGACAGAAGAGAGUGAGCACA	UGUGCUCUCUCUCUUCUGUCA	Cleavage
tae-miR156	Traes_5BL_96D5EA4EE.3	TRIAE_CS42_5BL_TGACv1_404123_AA1285110	-	-	-	-	-	-	-	-	-	-	LOC_Os09g31438.1	OsSPL17 - SBP-box gene family member, expressed	1.0	-1.0	1	21	67	87	UGACAGAAGAGAGUGAGCACA	UGUGCUCUCUCUCUUCUGUCA	Cleavage
tae-miR156	Traes_5BL_96FDFC152.1	TRIAE_CS42_5BL_TGACv1_406028_AA1339440	-	PF03110	-	-	-	GO:GO:0005634,GO:GO:0003677	-	-	AT1G76580.1	Squamosa promoter-binding protein-like (SBP domain) transcription factor family protein	LOC_Os09g32944.1	OsSPL18 - SBP-box gene family member, expressed	1.0	-1.0	1	21	508	528	UGACAGAAGAGAGUGAGCACA	UGUGCUCUCUCUCUUCUGUCA	Cleavage
tae-miR156	Traes_5BL_96FDFC152.2	TRIAE_CS42_5BL_TGACv1_406028_AA1339440	-	PF03110	-	-	-	GO:GO:0005634,GO:GO:0003677	-	-	AT5G50570.1	Squamosa promoter-binding protein-like (SBP domain) transcription factor family protein	LOC_Os09g32944.1	OsSPL18 - SBP-box gene family member, expressed	1.0	-1.0	1	21	490	510	UGACAGAAGAGAGUGAGCACA	UGUGCUCUCUCUCUUCUGUCA	Cleavage
tae-miR156	Traes_5DL_1272B4BAC.1	-	-	-	-	-	-	-	-	-	-	-	-	-	1.0	-1.0	1	21	505	525	UGACAGAAGAGAGUGAGCACA	UGUGCUCUCUCUCUUCUGUCA	Cleavage
tae-miR156	Traes_5DL_1272B4BAC.2	-	-	-	-	-	-	-	-	-	-	-	-	-	1.0	-1.0	1	21	487	507	UGACAGAAGAGAGUGAGCACA	UGUGCUCUCUCUCUUCUGUCA	Cleavage
tae-miR156	Traes_5DL_1272B4BAC.3	-	-	-	-	-	-	-	-	-	-	-	-	-	1.0	-1.0	1	21	382	402	UGACAGAAGAGAGUGAGCACA	UGUGCUCUCUCUCUUCUGUCA	Cleavage
tae-miR156	Traes_6AS_32A35158A.1	TRIAE_CS42_5DL_TGACv1_432985_AA1396830	-	PF03110	-	-	-	GO:GO:0005634,GO:GO:0003677	-	-	AT5G50670.1	Squamosa promoter-binding protein-like (SBP domain) transcription factor family protein	LOC_Os09g32944.1	OsSPL18 - SBP-box gene family member, expressed	1.0	-1.0	1	21	736	756	UGACAGAAGAGAGUGAGCACA	CGUGCUCUCUCUCUUCUGUCA	Cleavage
tae-miR156	Traes_6AS_32A35158A.2	TRIAE_CS42_5DL_TGACv1_432985_AA1396830	-	PF03110	-	-	-	GO:GO:0005634,GO:GO:0003677	-	-	AT5G50670.1	Squamosa promoter-binding protein-like (SBP domain) transcription factor family protein	LOC_Os09g32944.1	OsSPL18 - SBP-box gene family member, expressed	1.0	-1.0	1	21	292	312	UGACAGAAGAGAGUGAGCACA	CGUGCUCUCUCUCUUCUGUCA	Cleavage
tae-miR156	Traes_6AS_32A35158A.3	TRIAE_CS42_5DL_TGACv1_432985_AA1396830	-	-	-	-	-	-	-	-	-	-	LOC_Os09g32944.1	OsSPL18 - SBP-box gene family member, expressed	1.0	-1.0	1	21	64	84	UGACAGAAGAGAGUGAGCACA	CGUGCUCUCUCUCUUCUGUCA	Cleavage
tae-miR156	Traes_6AS_99C6A3B0B.1	TRIAE_CS42_6AS_TGACv1_485183_AA1539460	-	PF03110	-	-	-	GO:GO:0005634,GO:GO:0003677	-	-	AT5G43270.1	squamosa promoter binding protein-like 2	LOC_Os02g04680.2	OsSPL3 - SBP-box gene family member, expressed	1.0	-1.0	1	21	1477	1497	UGACAGAAGAGAGUGAGCACA	CAUGCUCUCUCUCUUCUGUCA	Cleavage
tae-miR156	Traes_6AS_99C6A3B0B.2	TRIAE_CS42_6AS_TGACv1_485183_AA1539460	-	PF03110	-	-	-	GO:GO:0005634,GO:GO:0003677	-	-	AT5G43270.3	squamosa promoter binding protein-like 2	LOC_Os02g04680.2	OsSPL3 - SBP-box gene family member, expressed	1.0	-1.0	1	21	1477	1497	UGACAGAAGAGAGUGAGCACA	CAUGCUCUCUCUCUUCUGUCA	Cleavage
tae-miR156	Traes_6AS_99C6A3B0B.3	TRIAE_CS42_6AS_TGACv1_485183_AA1539460	-	PF03110	-	-	-	GO:GO:0005634,GO:GO:0003677	-	-	AT5G43270.2	squamosa promoter binding protein-like 2	LOC_Os02g04680.2	OsSPL3 - SBP-box gene family member, expressed	1.0	-1.0	1	21	1477	1497	UGACAGAAGAGAGUGAGCACA	CAUGCUCUCUCUCUUCUGUCA	Cleavage
tae-miR156	Traes_6AS_99C6A3B0B.4	TRIAE_CS42_6AS_TGACv1_485183_AA1539460	-	PF03110	-	-	-	GO:GO:0005634,GO:GO:0003677	-	-	AT5G43270.2	squamosa promoter binding protein-like 2	LOC_Os02g04680.2	OsSPL3 - SBP-box gene family member, expressed	1.0	-1.0	1	21	1156	1176	UGACAGAAGAGAGUGAGCACA	CAUGCUCUCUCUCUUCUGUCA	Cleavage
tae-miR156	Traes_6AS_99C6A3B0B.5	TRIAE_CS42_6AS_TGACv1_485183_AA1539460	-	PF03110	-	-	-	GO:GO:0005634,GO:GO:0003677	-	-	AT5G43270.3	squamosa promoter binding protein-like 2	LOC_Os02g04680.2	OsSPL3 - SBP-box gene family member, expressed	1.0	-1.0	1	21	1156	1176	UGACAGAAGAGAGUGAGCACA	CAUGCUCUCUCUCUUCUGUCA	Cleavage
tae-miR156	Traes_6AS_99C6A3B0B.6	TRIAE_CS42_6AS_TGACv1_485183_AA1539460	-	PF03110	-	-	-	GO:GO:0005634,GO:GO:0003677	-	-	AT5G43270.1	squamosa promoter binding protein-like 2	LOC_Os02g04680.2	OsSPL3 - SBP-box gene family member, expressed	1.0	-1.0	1	21	1156	1176	UGACAGAAGAGAGUGAGCACA	CAUGCUCUCUCUCUUCUGUCA	Cleavage
tae-miR156	Traes_6AS_99C6A3B0B.7	TRIAE_CS42_6AS_TGACv1_485183_AA1539460	-	PF03110	-	-	-	GO:GO:0005634,GO:GO:0003677	-	-	AT5G43270.3	squamosa promoter binding protein-like 2	LOC_Os02g04680.2	OsSPL3 - SBP-box gene family member, expressed	1.0	-1.0	1	21	1156	1176	UGACAGAAGAGAGUGAGCACA	CAUGCUCUCUCUCUUCUGUCA	Cleavage
tae-miR156	Traes_6AS_99C6A3B0B.8	TRIAE_CS42_6AS_TGACv1_485183_AA1539460	-	PF03110	-	-	-	GO:GO:0005634,GO:GO:0003677	-	-	AT5G43270.1	squamosa promoter binding protein-like 2	LOC_Os02g04680.2	OsSPL3 - SBP-box gene family member, expressed	1.0	-1.0	1	21	1156	1176	UGACAGAAGAGAGUGAGCACA	CAUGCUCUCUCUCUUCUGUCA	Cleavage
tae-miR156	Traes_6BS_542961EA4.1	TRIAE_CS42_6BS_TGACv1_513598_AA1645640	-	-	-	-	-	-	-	-	-	-	LOC_Os06g45310.1	OsSPL11 - SBP-box gene family member, expressed	1.0	-1.0	1	21	283	303	UGACAGAAGAGAGUGAGCACA	CGUGCUCUCUCUCUUCUGUCA	Cleavage
tae-miR156	Traes_6BS_542961EA4.2	TRIAE_CS42_6BS_TGACv1_513598_AA1645640	-	-	-	-	-	-	-	-	-	-	LOC_Os06g45310.1	OsSPL11 - SBP-box gene family member, expressed	1.0	-1.0	1	21	349	369	UGACAGAAGAGAGUGAGCACA	CGUGCUCUCUCUCUUCUGUCA	Cleavage
tae-miR156	Traes_6BS_F50663DF7.1	TRIAE_CS42_6BS_TGACv1_514166_AA1656250	-	PF03110	-	-	-	GO:GO:0005634,GO:GO:0003677	-	-	AT5G43270.1	squamosa promoter binding protein-like 2	LOC_Os02g04680.2	OsSPL3 - SBP-box gene family member, expressed	1.0	-1.0	1	21	1387	1407	UGACAGAAGAGAGUGAGCACA	CAUGCUCUCUCUCUUCUGUCA	Cleavage
tae-miR156	Traes_6DS_7B1596298.1	TRIAE_CS42_6DS_TGACv1_543033_AA1734380	-	PF03110	-	-	-	GO:GO:0005634,GO:GO:0003677			AT5G43270.2	squamosa promoter binding protein-like 2	LOC_Os02g04680.2	OsSPL3 - SBP-box gene family member, expressed	1.0	-1.0	1	21	1150	1170	UGACAGAAGAGAGUGAGCACA	CAUGCUCUCUCUCUUCUGUCA	Cleavage
tae-miR156	Traes_6DS_7B1596298.2	TRIAE_CS42_6DS_TGACv1_543033_AA1734380	-	PF03110	-	-	-	GO:GO:0005634,GO:GO:0003677			AT5G43270.1	squamosa promoter binding protein-like 2	LOC_Os02g04680.2	OsSPL3 - SBP-box gene family member, expressed	1.0	-1.0	1	21	1150	1170	UGACAGAAGAGAGUGAGCACA	CAUGCUCUCUCUCUUCUGUCA	Cleavage
tae-miR156	Traes_6DS_7B1596298.4	TRIAE_CS42_6DS_TGACv1_543033_AA1734380	-	-	-	-	-	-	-	-	-	-	LOC_Os02g04680.1	OsSPL3 - SBP-box gene family member, expressed	1.0	-1.0	1	21	271	291	UGACAGAAGAGAGUGAGCACA	CAUGCUCUCUCUCUUCUGUCA	Cleavage
tae-miR156	Traes_6DS_C4D93239C.1	TRIAE_CS42_6DS_TGACv1_544038_AA1746180	-	PF03110	-	-	-	GO:GO:0005634,GO:GO:0003677			AT5G43270.1	squamosa promoter binding protein-like 2	LOC_Os06g45310.1	OsSPL11 - SBP-box gene family member, expressed	1.0	-1.0	1	21	577	597	UGACAGAAGAGAGUGAGCACA	CAUGCUCUCUCUCUUCUGUCA	Cleavage
tae-miR156	Traes_6DS_C4D93239C.2	TRIAE_CS42_6DS_TGACv1_544038_AA1746180	-	-	-	-	-	-	-	-	-	-	LOC_Os06g45310.1	OsSPL11 - SBP-box gene family member, expressed	1.0	-1.0	1	21	88	108	UGACAGAAGAGAGUGAGCACA	CAUGCUCUCUCUCUUCUGUCA	Cleavage
tae-miR156	Traes_6DS_C4D93239C.3	TRIAE_CS42_6DS_TGACv1_544038_AA1746180	-	-	-	-	-	-	-	-	-	-	LOC_Os06g45310.1	OsSPL11 - SBP-box gene family member, expressed	1.0	-1.0	1	21	64	84	UGACAGAAGAGAGUGAGCACA	CAUGCUCUCUCUCUUCUGUCA	Cleavage
tae-miR156	Traes_7AS_FE67F9E86.1	TRIAE_CS42_7AS_TGACv1_570449_AA1835860	-	-	-	-	-	-	-	-	-	-	LOC_Os08g41940.1	OsSPL16 - SBP-box gene family member, expressed	1.0	-1.0	1	21	358	378	UGACAGAAGAGAGUGAGCACA	UGUGCUCUCUCUCUUCUGUCA	Cleavage
tae-miR156	Traes_7AS_FE67F9E86.2	TRIAE_CS42_7AS_TGACv1_570449_AA1835860	-	-	-	-	-	-	-	-	-	-	LOC_Os08g41940.1	OsSPL16 - SBP-box gene family member, expressed	1.0	-1.0	1	21	358	378	UGACAGAAGAGAGUGAGCACA	UGUGCUCUCUCUCUUCUGUCA	Cleavage
tae-miR156	Traes_7AS_FE67F9E86.3	TRIAE_CS42_7AS_TGACv1_570449_AA1835860	-	-	-	-	-	-	-	-	-	-	LOC_Os08g41940.1	OsSPL16 - SBP-box gene family member, expressed	1.0	-1.0	1	21	331	351	UGACAGAAGAGAGUGAGCACA	UGUGCUCUCUCUCUUCUGUCA	Cleavage
tae-miR156	Traes_7DS_DBB29C7CD.1	TRIAE_CS42_7DS_TGACv1_621401_AA2014240	-	-	-	-	-	-	-	-	-	-	LOC_Os08g41940.1	OsSPL16 - SBP-box gene family member, expressed	1.0	-1.0	1	21	359	379	UGACAGAAGAGAGUGAGCACA	UGUGCUCUCUCUCUUCUGUCA	Cleavage
tae-miR159a	Traes_1AL_041EBB4A6.1	TRIAE_CS42_1AL_TGACv1_002945_AA0046600	miRNA: >tae-miR159a>tae-miR159b	-	-	-	K09422	-	gi|47680449|gb|AAT37169.1|	transcription factor Myb3, partial [Triticum aestivum]	AT2G32460.1	myb domain protein 101	LOC_Os01g59660.2	MYB family transcription factor, putative, expressed	2.5	-1.0	1	21	488	508	UUUGGAUUGAAGGGAGCUCUA	UGGAGCUCCCUUCAUUCCAAU	Cleavage
tae-miR159a	Traes_1AL_041EBB4A6.2	TRIAE_CS42_1AL_TGACv1_002945_AA0046600	mRNA: 3' TAACCTTACTTCCCTCGAGGT 5'	-	-	-	K09422	-	gi|47680449|gb|AAT37169.1|	transcription factor Myb3, partial [Triticum aestivum]	AT2G32460.1	myb domain protein 101	LOC_Os01g59660.2	MYB family transcription factor, putative, expressed	2.5	-1.0	1	21	512	532	UUUGGAUUGAAGGGAGCUCUA	UGGAGCUCCCUUCAUUCCAAU	Cleavage
tae-miR159a	Traes_1AL_041EBB4A6.3	TRIAE_CS42_1AL_TGACv1_002945_AA0046600	::::: ::::::::::::..	-	-	-	K09422	-	gi|47680449|gb|AAT37169.1|	transcription factor Myb3, partial [Triticum aestivum]	AT2G32460.1	myb domain protein 101	LOC_Os01g59660.2	MYB family transcription factor, putative, expressed	2.5	-1.0	1	21	488	508	UUUGGAUUGAAGGGAGCUCUA	UGGAGCUCCCUUCAUUCCAAU	Cleavage
tae-miR159a	Traes_1AL_041EBB4A6.4	TRIAE_CS42_1AL_TGACv1_002945_AA0046600	miRNA: 5' TTTGGATTGAAGGGAGCTCTG 3'	-	-	-	K09422	-	gi|47680449|gb|AAT37169.1|	transcription factor Myb3, partial [Triticum aestivum]	AT2G32460.1	myb domain protein 101	LOC_Os01g59660.2	MYB family transcription factor, putative, expressed	2.5	-1.0	1	21	410	430	UUUGGAUUGAAGGGAGCUCUA	UGGAGCUCCCUUCAUUCCAAU	Cleavage
tae-miR159a	Traes_1BL_CF98E922B.1	TRIAE_CS42_1BL_TGACv1_032297_AA0128130	-	PF00249	-	-	-	-	gi|47680449|gb|AAT37169.1|	transcription factor Myb3, partial [Triticum aestivum]	AT5G06100.2	myb domain protein 33	LOC_Os01g59660.2	MYB family transcription factor, putative, expressed	2.5	-1.0	1	21	839	859	UUUGGAUUGAAGGGAGCUCUA	UGGAGCUCCCUUCACUCCAAU	Cleavage
tae-miR159a	Traes_1BL_CF98E922B.2	TRIAE_CS42_1BL_TGACv1_032297_AA0128130	-	PF00249	-	-	-	-	gi|47680449|gb|AAT37169.1|	transcription factor Myb3, partial [Triticum aestivum]	AT5G06100.3	myb domain protein 33	LOC_Os01g59660.1	MYB family transcription factor, putative, expressed	2.5	-1.0	1	21	839	859	UUUGGAUUGAAGGGAGCUCUA	UGGAGCUCCCUUCACUCCAAU	Cleavage
tae-miR159a	Traes_1BL_CF98E922B.3	TRIAE_CS42_1BL_TGACv1_032297_AA0128130	-	-	-	-	-	-	gi|47680449|gb|AAT37169.1|	transcription factor Myb3, partial [Triticum aestivum]	AT5G06100.3	myb domain protein 33	LOC_Os01g59660.2	MYB family transcription factor, putative, expressed	2.5	-1.0	1	21	512	532	UUUGGAUUGAAGGGAGCUCUA	UGGAGCUCCCUUCACUCCAAU	Cleavage
tae-miR159a	Traes_1BL_CF98E922B.4	TRIAE_CS42_1BL_TGACv1_032297_AA0128130	-	-	-	-	-	-	gi|47680449|gb|AAT37169.1|	transcription factor Myb3, partial [Triticum aestivum]	AT5G06100.1	myb domain protein 33	LOC_Os01g59660.1	MYB family transcription factor, putative, expressed	2.5	-1.0	1	21	512	532	UUUGGAUUGAAGGGAGCUCUA	UGGAGCUCCCUUCACUCCAAU	Cleavage
tae-miR159a	Traes_1DL_25540DE53.1	TRIAE_CS42_1DL_TGACv1_062854_AA0220950	-	-	-	-	-	-	-	-	AT2G32460.1	myb domain protein 101	LOC_Os01g59660.2	MYB family transcription factor, putative, expressed	2.5	-1.0	1	21	512	532	UUUGGAUUGAAGGGAGCUCUA	UGGAGCUCCCUUCAUUCCAAU	Cleavage
tae-miR159a	Traes_1DL_25540DE53.2	TRIAE_CS42_1DL_TGACv1_062854_AA0220950	-	-	-	-	-	-	-	-	AT2G32460.1	myb domain protein 101	LOC_Os01g59660.1	MYB family transcription factor, putative, expressed	2.5	-1.0	1	21	512	532	UUUGGAUUGAAGGGAGCUCUA	UGGAGCUCCCUUCAUUCCAAU	Cleavage
tae-miR159a	Traes_1DL_25540DE53.3	TRIAE_CS42_1DL_TGACv1_062854_AA0220950	-	-	-	-	-	-	-	-	AT5G06100.3	myb domain protein 33	LOC_Os01g59660.1	MYB family transcription factor, putative, expressed	2.5	-1.0	1	21	470	490	UUUGGAUUGAAGGGAGCUCUA	UGGAGCUCCCUUCAUUCCAAU	Cleavage
tae-miR159a	Traes_1DL_25540DE53.4	TRIAE_CS42_1DL_TGACv1_062854_AA0220950	-	-	-	-	-	-	-	-	AT5G06100.3	myb domain protein 33	LOC_Os01g59660.2	MYB family transcription factor, putative, expressed	2.5	-1.0	1	21	470	490	UUUGGAUUGAAGGGAGCUCUA	UGGAGCUCCCUUCAUUCCAAU	Cleavage
tae-miR159a	Traes_1DL_25540DE53.5	TRIAE_CS42_1DL_TGACv1_062854_AA0220950	-	-	-	-	-	-	-	-	AT5G06100.2	myb domain protein 33	LOC_Os01g59660.2	MYB family transcription factor, putative, expressed	2.5	-1.0	1	21	470	490	UUUGGAUUGAAGGGAGCUCUA	UGGAGCUCCCUUCAUUCCAAU	Cleavage
tae-miR159a	Traes_1DL_25540DE53.6	TRIAE_CS42_1DL_TGACv1_062854_AA0220950	-	-	-	-	-	-	-	-	AT5G06100.2	myb domain protein 33	LOC_Os01g59660.1	MYB family transcription factor, putative, expressed	2.5	-1.0	1	21	470	490	UUUGGAUUGAAGGGAGCUCUA	UGGAGCUCCCUUCAUUCCAAU	Cleavage
tae-miR159a	Traes_3AL_F09C7CA19.1	TGACv1_scaffold_195431_3AL:27983-30773	-	PF00249	-	-	-	-	-	-	AT5G06100.1	myb domain protein 33	LOC_Os01g59660.2	MYB family transcription factor, putative, expressed	2.5	-1.0	1	21	620	640	UUUGGAUUGAAGGGAGCUCUA	UGGAGCUCCCUUCACUCCAAG	Cleavage
tae-miR159a	Traes_3AS_D1D1A1994.1	TGACv1_scaffold_211194_3AS:20466-21759	-	-	-	-	-	-	-	-	-	-	LOC_Os01g11430.1	expressed protein	2.5	-1.0	1	21	101	121	UUUGGAUUGAAGGGAGCUCUA	CAGAGCCCCCUUCAAACCAAA	Cleavage
tae-miR159a	Traes_3B_25320ED72.1	-	-	PF00249	KOG0048	-	K09422	-	-	-	AT5G06100.1	myb domain protein 33	LOC_Os01g59660.2	MYB family transcription factor, putative, expressed	2.5	-1.0	1	21	956	976	UUUGGAUUGAAGGGAGCUCUA	UGGAGCUCCCUUCACUCCAAG	Cleavage
tae-miR159a	Traes_3B_25320ED72.2	-	-	PF00249	KOG0048	-	K09422	-	-	-	AT5G06100.1	myb domain protein 33	LOC_Os01g59660.2	MYB family transcription factor, putative, expressed	2.5	-1.0	1	21	956	976	UUUGGAUUGAAGGGAGCUCUA	UGGAGCUCCCUUCACUCCAAG	Cleavage
tae-miR159a	Traes_3DL_D9A29948B.1	TRIAE_CS42_3DL_TGACv1_253186_AA0893720	-	PF00249	-	-	-	-	gi|47680449|gb|AAT37169.1|	transcription factor Myb3, partial [Triticum aestivum]	AT5G06100.1	myb domain protein 33	LOC_Os01g59660.1	MYB family transcription factor, putative, expressed	2.5	-1.0	1	21	620	640	UUUGGAUUGAAGGGAGCUCUA	UGGAGCUCCCUUCACUCCAAG	Cleavage
tae-miR159a	Traes_3DL_D9A29948B.2	TRIAE_CS42_3DL_TGACv1_253186_AA0893720	-	PF00249	-	-	-	-	gi|47680449|gb|AAT37169.1|	transcription factor Myb3, partial [Triticum aestivum]	AT5G06100.1	myb domain protein 33	LOC_Os01g59660.1	MYB family transcription factor, putative, expressed	2.5	-1.0	1	21	620	640	UUUGGAUUGAAGGGAGCUCUA	UGGAGCUCCCUUCACUCCAAG	Cleavage
tae-miR159b	Traes_1AL_041EBB4A6.1	TRIAE_CS42_1AL_TGACv1_002945_AA0046600	miRNA: >tae-miR159a>tae-miR159b	-	-	-	K09422	-	gi|47680449|gb|AAT37169.1|	transcription factor Myb3, partial [Triticum aestivum]	AT2G32460.1	myb domain protein 101	LOC_Os01g59660.2	MYB family transcription factor, putative, expressed	2.5	-1.0	1	21	488	508	UUUGGAUUGAAGGGAGCUCUG	UGGAGCUCCCUUCAUUCCAAU	Cleavage
tae-miR159b	Traes_1AL_041EBB4A6.2	TRIAE_CS42_1AL_TGACv1_002945_AA0046600	mRNA: 3' TAACCTTACTTCCCTCGAGGT 5'	-	-	-	K09422	-	gi|47680449|gb|AAT37169.1|	transcription factor Myb3, partial [Triticum aestivum]	AT2G32460.1	myb domain protein 101	LOC_Os01g59660.2	MYB family transcription factor, putative, expressed	2.5	-1.0	1	21	512	532	UUUGGAUUGAAGGGAGCUCUG	UGGAGCUCCCUUCAUUCCAAU	Cleavage
tae-miR159b	Traes_1AL_041EBB4A6.3	TRIAE_CS42_1AL_TGACv1_002945_AA0046600	::::: ::::::::::::..	-	-	-	K09422	-	gi|47680449|gb|AAT37169.1|	transcription factor Myb3, partial [Triticum aestivum]	AT2G32460.1	myb domain protein 101	LOC_Os01g59660.2	MYB family transcription factor, putative, expressed	2.5	-1.0	1	21	488	508	UUUGGAUUGAAGGGAGCUCUG	UGGAGCUCCCUUCAUUCCAAU	Cleavage
tae-miR159b	Traes_1AL_041EBB4A6.4	TRIAE_CS42_1AL_TGACv1_002945_AA0046600	miRNA: 5' TTTGGATTGAAGGGAGCTCTG 3'	-	-	-	K09422	-	gi|47680449|gb|AAT37169.1|	transcription factor Myb3, partial [Triticum aestivum]	AT2G32460.1	myb domain protein 101	LOC_Os01g59660.2	MYB family transcription factor, putative, expressed	2.5	-1.0	1	21	410	430	UUUGGAUUGAAGGGAGCUCUG	UGGAGCUCCCUUCAUUCCAAU	Cleavage
tae-miR159b	Traes_1BL_CF98E922B.1	TRIAE_CS42_1BL_TGACv1_032297_AA0128130	-	PF00249	-	-	-	-	gi|47680449|gb|AAT37169.1|	transcription factor Myb3, partial [Triticum aestivum]	AT5G06100.2	myb domain protein 33	LOC_Os01g59660.2	MYB family transcription factor, putative, expressed	2.5	-1.0	1	21	839	859	UUUGGAUUGAAGGGAGCUCUG	UGGAGCUCCCUUCACUCCAAU	Cleavage
tae-miR159b	Traes_1BL_CF98E922B.2	TRIAE_CS42_1BL_TGACv1_032297_AA0128130	-	PF00249	-	-	-	-	gi|47680449|gb|AAT37169.1|	transcription factor Myb3, partial [Triticum aestivum]	AT5G06100.3	myb domain protein 33	LOC_Os01g59660.1	MYB family transcription factor, putative, expressed	2.5	-1.0	1	21	839	859	UUUGGAUUGAAGGGAGCUCUG	UGGAGCUCCCUUCACUCCAAU	Cleavage
tae-miR159b	Traes_1BL_CF98E922B.3	TRIAE_CS42_1BL_TGACv1_032297_AA0128130	-	-	-	-	-	-	gi|47680449|gb|AAT37169.1|	transcription factor Myb3, partial [Triticum aestivum]	AT5G06100.3	myb domain protein 33	LOC_Os01g59660.2	MYB family transcription factor, putative, expressed	2.5	-1.0	1	21	512	532	UUUGGAUUGAAGGGAGCUCUG	UGGAGCUCCCUUCACUCCAAU	Cleavage
tae-miR159b	Traes_1BL_CF98E922B.4	TRIAE_CS42_1BL_TGACv1_032297_AA0128130	-	-	-	-	-	-	gi|47680449|gb|AAT37169.1|	transcription factor Myb3, partial [Triticum aestivum]	AT5G06100.1	myb domain protein 33	LOC_Os01g59660.1	MYB family transcription factor, putative, expressed	2.5	-1.0	1	21	512	532	UUUGGAUUGAAGGGAGCUCUG	UGGAGCUCCCUUCACUCCAAU	Cleavage
tae-miR159b	Traes_1DL_25540DE53.1	TRIAE_CS42_1DL_TGACv1_062854_AA0220950	-	-	-	-	-	-	-	-	AT2G32460.1	myb domain protein 101	LOC_Os01g59660.2	MYB family transcription factor, putative, expressed	2.5	-1.0	1	21	512	532	UUUGGAUUGAAGGGAGCUCUG	UGGAGCUCCCUUCAUUCCAAU	Cleavage
tae-miR159b	Traes_1DL_25540DE53.2	TRIAE_CS42_1DL_TGACv1_062854_AA0220950	-	-	-	-	-	-	-	-	AT2G32460.1	myb domain protein 101	LOC_Os01g59660.1	MYB family transcription factor, putative, expressed	2.5	-1.0	1	21	512	532	UUUGGAUUGAAGGGAGCUCUG	UGGAGCUCCCUUCAUUCCAAU	Cleavage
tae-miR159b	Traes_1DL_25540DE53.3	TRIAE_CS42_1DL_TGACv1_062854_AA0220950	-	-	-	-	-	-	-	-	AT5G06100.3	myb domain protein 33	LOC_Os01g59660.1	MYB family transcription factor, putative, expressed	2.5	-1.0	1	21	470	490	UUUGGAUUGAAGGGAGCUCUG	UGGAGCUCCCUUCAUUCCAAU	Cleavage
tae-miR159b	Traes_1DL_25540DE53.4	TRIAE_CS42_1DL_TGACv1_062854_AA0220950	-	-	-	-	-	-	-	-	AT5G06100.3	myb domain protein 33	LOC_Os01g59660.2	MYB family transcription factor, putative, expressed	2.5	-1.0	1	21	470	490	UUUGGAUUGAAGGGAGCUCUG	UGGAGCUCCCUUCAUUCCAAU	Cleavage
tae-miR159b	Traes_1DL_25540DE53.5	TRIAE_CS42_1DL_TGACv1_062854_AA0220950	-	-	-	-	-	-	-	-	AT5G06100.2	myb domain protein 33	LOC_Os01g59660.2	MYB family transcription factor, putative, expressed	2.5	-1.0	1	21	470	490	UUUGGAUUGAAGGGAGCUCUG	UGGAGCUCCCUUCAUUCCAAU	Cleavage
tae-miR159b	Traes_1DL_25540DE53.6	TRIAE_CS42_1DL_TGACv1_062854_AA0220950	-	-	-	-	-	-	-	-	AT5G06100.2	myb domain protein 33	LOC_Os01g59660.1	MYB family transcription factor, putative, expressed	2.5	-1.0	1	21	470	490	UUUGGAUUGAAGGGAGCUCUG	UGGAGCUCCCUUCAUUCCAAU	Cleavage
tae-miR159b	Traes_3AL_F09C7CA19.1	TGACv1_scaffold_195431_3AL:27983-30773	-	PF00249	-	-	-	-	-	-	AT5G06100.1	myb domain protein 33	LOC_Os01g59660.2	MYB family transcription factor, putative, expressed	2.5	-1.0	1	21	620	640	UUUGGAUUGAAGGGAGCUCUG	UGGAGCUCCCUUCACUCCAAG	Cleavage
tae-miR159b	Traes_3AS_D1D1A1994.1	TGACv1_scaffold_211194_3AS:20466-21759	-	-	-	-	-	-	-	-	-	-	LOC_Os01g11430.1	expressed protein	2.5	-1.0	1	21	101	121	UUUGGAUUGAAGGGAGCUCUG	CAGAGCCCCCUUCAAACCAAA	Cleavage
tae-miR159b	Traes_3B_25320ED72.1	-	-	PF00249	KOG0048	-	K09422	-	-	-	AT5G06100.1	myb domain protein 33	LOC_Os01g59660.2	MYB family transcription factor, putative, expressed	2.5	-1.0	1	21	956	976	UUUGGAUUGAAGGGAGCUCUG	UGGAGCUCCCUUCACUCCAAG	Cleavage
tae-miR159b	Traes_3B_25320ED72.2	-	-	PF00249	KOG0048	-	K09422	-	-	-	AT5G06100.1	myb domain protein 33	LOC_Os01g59660.2	MYB family transcription factor, putative, expressed	2.5	-1.0	1	21	956	976	UUUGGAUUGAAGGGAGCUCUG	UGGAGCUCCCUUCACUCCAAG	Cleavage
tae-miR159b	Traes_3DL_D9A29948B.1	TRIAE_CS42_3DL_TGACv1_253186_AA0893720	-	PF00249	-	-	-	-	gi|47680449|gb|AAT37169.1|	transcription factor Myb3, partial [Triticum aestivum]	AT5G06100.1	myb domain protein 33	LOC_Os01g59660.1	MYB family transcription factor, putative, expressed	2.5	-1.0	1	21	620	640	UUUGGAUUGAAGGGAGCUCUG	UGGAGCUCCCUUCACUCCAAG	Cleavage
tae-miR159b	Traes_3DL_D9A29948B.2	TRIAE_CS42_3DL_TGACv1_253186_AA0893720	-	PF00249	-	-	-	-	gi|47680449|gb|AAT37169.1|	transcription factor Myb3, partial [Triticum aestivum]	AT5G06100.1	myb domain protein 33	LOC_Os01g59660.1	MYB family transcription factor, putative, expressed	2.5	-1.0	1	21	620	640	UUUGGAUUGAAGGGAGCUCUG	UGGAGCUCCCUUCACUCCAAG	Cleavage
tae-miR5048-5p	Traes_1DS_26F1546F6.1	TRIAE_CS42_1DS_TGACv1_080562_AA0250160	-	PF00168,PF07714,PF00069	KOG1187	2.7.11.1	-	GO:GO:0005515,GO:GO:0006468,GO:GO:0004672,GO:GO:0005524	-	-	AT1G63430.1	Leucine-rich repeat protein kinase family protein	LOC_Os04g58700.1	expressed protein	2.5	-1.0	1	22	917	938	UUUGCAGGUUUUAGGUCUAAGU	ACUUGGACCUAAAACCUGCCAA	Cleavage
tae-miR5048-5p	Traes_1DS_26F1546F6.2	TRIAE_CS42_1DS_TGACv1_080562_AA0250160	-	PF00168,PF07714,PF00069	KOG1187	2.7.11.1	-	GO:GO:0005515,GO:GO:0006468,GO:GO:0004672,GO:GO:0005524	-	-	AT1G63430.1	Leucine-rich repeat protein kinase family protein	LOC_Os04g58700.1	expressed protein	2.5	-1.0	1	22	917	938	UUUGCAGGUUUUAGGUCUAAGU	ACUUGGACCUAAAACCUGCCAA	Cleavage
tae-miR5048-5p	Traes_2BS_47E2D6444.1	TRIAE_CS42_2BS_TGACv1_145841_AA0446340	-	PF07714	-	2.7.11.1	-	GO:GO:0006468,GO:GO:0004672	-	-	AT4G04570.2	cysteine-rich RLK (RECEPTOR-like protein kinase) 40	LOC_Os04g30030.1	cysteine-rich receptor-like protein kinase 12 precursor, putative, expressed	2.5	-1.0	1	22	221	242	UUUGCAGGUUUUAGGUCUAAGU	ACCUGGACCUAAAACCUGCGAA	Cleavage
tae-miR5048-5p	Traes_2BS_47E2D6444.2	TRIAE_CS42_2BS_TGACv1_145841_AA0446340	-	PF00069	KOG1187	2.7.11.1	-	GO:GO:0006468,GO:GO:0005524,GO:GO:0004672	-	-	AT4G38830.1	cysteine-rich RLK (RECEPTOR-like protein kinase) 26	LOC_Os04g30030.1	cysteine-rich receptor-like protein kinase 12 precursor, putative, expressed	2.5	-1.0	1	22	959	980	UUUGCAGGUUUUAGGUCUAAGU	ACCUGGACCUAAAACCUGCGAA	Cleavage
tae-miR5048-5p	Traes_2BS_47E2D6444.3	TRIAE_CS42_2BS_TGACv1_145841_AA0446340	-	PF00069	KOG1187	2.7.11.1	-	GO:GO:0006468,GO:GO:0005524,GO:GO:0004672	-	-	AT4G38830.1	cysteine-rich RLK (RECEPTOR-like protein kinase) 26	LOC_Os04g30030.1	cysteine-rich receptor-like protein kinase 12 precursor, putative, expressed	2.5	-1.0	1	22	947	968	UUUGCAGGUUUUAGGUCUAAGU	ACCUGGACCUAAAACCUGCGAA	Cleavage
tae-miR5048-5p	Traes_2BS_47E2D6444.4	TRIAE_CS42_2BS_TGACv1_145841_AA0446340	-	PF07714	-	2.7.11.1	-	GO:GO:0006468,GO:GO:0004672	-	-	AT4G23160.1	cysteine-rich RLK (RECEPTOR-like protein kinase) 8	LOC_Os04g30030.1	cysteine-rich receptor-like protein kinase 12 precursor, putative, expressed	2.5	-1.0	1	22	221	242	UUUGCAGGUUUUAGGUCUAAGU	ACCUGGACCUAAAACCUGCGAA	Cleavage
tae-miR5048-5p	Traes_4AL_85A7C60F9.1	TRIAE_CS42_4AL_TGACv1_289513_AA0972380	-	PF00069	-	2.7.11.1	-	GO:GO:0006468,GO:GO:0005524,GO:GO:0004672	-	-	AT4G21230.1	cysteine-rich RLK (RECEPTOR-like protein kinase) 27	LOC_Os11g10640.1	protein kinase domain containing protein, expressed	2.5	-1.0	1	22	170	191	UUUGCAGGUUUUAGGUCUAAGU	ACUUGGACCUAAAACCUGCGAA	Cleavage
tae-miR5048-5p	Traes_4AL_85A7C60F9.7	TRIAE_CS42_4AL_TGACv1_289513_AA0972380	-	PF00069	-	2.7.11.1	-	GO:GO:0006468,GO:GO:0005524,GO:GO:0004672	-	-	AT4G21230.1	cysteine-rich RLK (RECEPTOR-like protein kinase) 27	LOC_Os11g10640.1	protein kinase domain containing protein, expressed	2.5	-1.0	1	22	170	191	UUUGCAGGUUUUAGGUCUAAGU	ACUUGGACCUAAAACCUGCGAA	Cleavage
tae-miR5048-5p	Traes_4AL_85A7C60F9.8	TRIAE_CS42_4AL_TGACv1_289513_AA0972380	-	PF00069	-	2.7.11.1	-	GO:GO:0006468,GO:GO:0005524,GO:GO:0004672	-	-	AT4G21230.1	cysteine-rich RLK (RECEPTOR-like protein kinase) 27	LOC_Os11g10640.1	protein kinase domain containing protein, expressed	2.5	-1.0	1	22	170	191	UUUGCAGGUUUUAGGUCUAAGU	ACUUGGACCUAAAACCUGCGAA	Cleavage
tae-miR5048-5p	Traes_7DL_AB7C59D49.1	TRIAE_CS42_7DL_TGACv1_604817_AA2001980	-	PF00069	-	2.7.11.1	-	GO:GO:0006468,GO:GO:0005524,GO:GO:0004672	-	-	AT4G21230.1	cysteine-rich RLK (RECEPTOR-like protein kinase) 27	LOC_Os11g12270.2	expressed protein	0.0	-1.0	1	22	53	74	UUUGCAGGUUUUAGGUCUAAGU	ACUUAGACCUAAAACCUGCAAA	Cleavage
tae-miR5048-5p	Traes_7DL_AB7C59D49.2	TRIAE_CS42_7DL_TGACv1_604817_AA2001980	-	PF00069	-	2.7.11.1	-	GO:GO:0006468,GO:GO:0005524,GO:GO:0004672	-	-	AT1G11300.1	protein serine/threonine kinases;protein kinases;ATP binding;sugar binding;kinases;carbohydrate binding	LOC_Os11g17380.1	protein kinase domain containing protein, expressed	0.0	-1.0	1	22	53	74	UUUGCAGGUUUUAGGUCUAAGU	ACUUAGACCUAAAACCUGCAAA	Cleavage
tae-miR5048-5p	Traes_7DL_AB7C59D49.3	TRIAE_CS42_7DL_TGACv1_604817_AA2001980	-	PF00069	-	2.7.11.1	-	GO:GO:0006468,GO:GO:0005524,GO:GO:0004672	-	-	AT1G11300.1	protein serine/threonine kinases;protein kinases;ATP binding;sugar binding;kinases;carbohydrate binding	LOC_Os11g17380.1	protein kinase domain containing protein, expressed	0.0	-1.0	1	22	53	74	UUUGCAGGUUUUAGGUCUAAGU	ACUUAGACCUAAAACCUGCAAA	Cleavage
tae-miR5048-5p	Traes_7DL_AB7C59D49.4	TRIAE_CS42_7DL_TGACv1_604817_AA2001980	-	PF00069	-	2.7.11.1	-	GO:GO:0006468,GO:GO:0005524,GO:GO:0004672	-	-	AT1G11300.1	protein serine/threonine kinases;protein kinases;ATP binding;sugar binding;kinases;carbohydrate binding	LOC_Os11g17380.1	protein kinase domain containing protein, expressed	0.0	-1.0	1	22	53	74	UUUGCAGGUUUUAGGUCUAAGU	ACUUAGACCUAAAACCUGCAAA	Cleavage
tae-miR5048-5p	Traes_7DL_AB7C59D49.5	TRIAE_CS42_7DL_TGACv1_604817_AA2001980	-	PF00069	-	2.7.11.1	-	GO:GO:0006468,GO:GO:0005524,GO:GO:0004672	-	-	AT4G21230.1	cysteine-rich RLK (RECEPTOR-like protein kinase) 27	LOC_Os11g12270.2	expressed protein	0.0	-1.0	1	22	53	74	UUUGCAGGUUUUAGGUCUAAGU	ACUUAGACCUAAAACCUGCAAA	Cleavage
tae-miR5048-5p	Traes_7DL_AB7C59D49.6	TRIAE_CS42_7DL_TGACv1_604817_AA2001980	-	PF00069	-	2.7.11.1	-	GO:GO:0006468,GO:GO:0005524,GO:GO:0004672	-	-	AT4G21230.1	cysteine-rich RLK (RECEPTOR-like protein kinase) 27	LOC_Os11g12270.2	expressed protein	0.0	-1.0	1	22	53	74	UUUGCAGGUUUUAGGUCUAAGU	ACUUAGACCUAAAACCUGCAAA	Cleavage

## Sheet: Ta_C_Root
miRNA_Acc.	Target_Acc. (Old)	Target_Acc. (New)		Pfam	KOG	KEGG/ec	KO	GO	Nr-Id	Nr-annotation	Best-hit-arabi-name	arabi-defline	Best-hit-rice-name	rice-defline	Expectation	UPE$	miRNA_start	miRNA_end	Target_start	Target_end	miRNA_aligned_fragment	Target_aligned_fragment	Inhibition
tae-miR1117	Traes_1BL_F01A87F44.1	TRIAE_CS42_1BL_TGACv1_032519_AA0130860	-	PF13359	-	-	-	-	-	-	AT2G13770.1	-	LOC_Os01g33990.1	transposon protein, putative, CACTA, En/Spm sub-class, expressed			1.0	-1.0	1	21	102	122	UGCAUCAUCUCGAACUCGUCG	GGACGAGCUCGAGAUGAUGCA	Cleavage	pacid=31754992 polypeptide=Traes_3B_4C839468C.13 locus=Traes_3B_4C839468C ID=Traes_3B_4C839468C.13.v2.2 annot-version=v2.2	1	61677
tae-miR1117	Traes_2BS_C5AF5419E.1	TRIAE_CS42_2BS_TGACv1_147872_AA0488500	-	-	-	3.4.23.47,3.1.26.13,3.1.13.2,2.7.7.49,2.7.7.7	-	-	-	-	-	-	LOC_Os02g49670.1	zinc knuckle family protein, expressed			1.0	-1.0	1	21	126	146	UGCAUCAUCUCGAACUCGUCG	GGACGAGCUCGAGAUGAUGCA	Cleavage	pacid=31915885 polypeptide=Traes_3B_F07C33521.10 locus=Traes_3B_F07C33521 ID=Traes_3B_F07C33521.10.v2.2 annot-version=v2.2	1
tae-miR1117	Traes_3AL_018D4C27C.1	TRIAE_CS42_3AL_TGACv1_194276_AA0630100	-	PF07714,PF12819	-	2.7.11.1	-	GO:GO:0006468,GO:GO:0004672	-	-	AT3G51550.1	Malectin/receptor-like protein kinase family protein	LOC_Os05g25430.2	receptor-like protein kinase At3g46290 precursor, putative, expressed			1.0	-1.0	1	21	126	146	UGCAUCAUCUCGAACUCGUCG	GGACGAGCUCGAGAUGAUGCA	Cleavage	pacid=31915886 polypeptide=Traes_3B_F07C33521.9 locus=Traes_3B_F07C33521 ID=Traes_3B_F07C33521.9.v2.2 annot-version=v2.2	1
tae-miR1117	Traes_4AL_2475C298D.1	-	-	PF07993	-	1.2.1.84	-	GO:GO:0080019	-	-	AT3G44540.1	fatty acid reductase 4	LOC_Os04g28600.1	male sterility protein, putative, expressed			1.0	-1.0	1	21	126	146	UGCAUCAUCUCGAACUCGUCG	GGACGAGCUCGAGAUGAUGCA	Cleavage	pacid=31915884 polypeptide=Traes_3B_F07C33521.8 locus=Traes_3B_F07C33521 ID=Traes_3B_F07C33521.8.v2.2 annot-version=v2.2	1
tae-miR1117	Traes_6DL_E940A7985.1	TRIAE_CS42_6DL_TGACv1_526992_AA1696900	-	PF00854	-	3.6.3.43	-	GO:GO:0016020,GO:GO:0006810,GO:GO:0005215	-	-	AT1G62200.1	Major facilitator superfamily protein	LOC_Os04g50940.1	peptide transporter PTR2, putative, expressed			1.0	-1.0	1	21	126	146	UGCAUCAUCUCGAACUCGUCG	GGACGAGCUCGAGAUGAUGCA	Cleavage	pacid=31915883 polypeptide=Traes_3B_F07C33521.1 locus=Traes_3B_F07C33521 ID=Traes_3B_F07C33521.1.v2.2 annot-version=v2.2	1
tae-miR1118	Traes_4BS_4BC02509F.1	TRIAE_CS42_4BL_TGACv1_320441_AA1039150	-	-	-	-	-	-	-	-	AT3G43790.3	zinc induced facilitator-like 2	LOC_Os12g03830.1	major facilitator superfamily antiporter, putative, expressed	2.5	-1.0	1	23	525	547	CACUACAUUAUGGAAUGGAGGGA	UCCCUCCGUUCCAUAAUGUAAUG	Cleavage
tae-miR1118	Traes_5AS_EC41EF7CA.4	-	-	PF00013	KOG2190	-	-	GO:GO:0003723	-	-	AT3G04610.1	RNA-binding KH domain-containing protein	LOC_Os12g40560.1	KH domain containing protein, putative, expressed	1.5	-1.0	1	23	1333	1355	CACUACAUUAUGGAAUGGAGGGA	UCCCUCCAUUCCACAAUGUAGUG	Translation
tae-miR1118	Traes_5BS_550BDEE86.2	TRIAE_CS42_5BS_TGACv1_423557_AA1379410	-	PF00013	KOG2190		-	GO:GO:0003723	-	-	AT3G04610.1	RNA-binding KH domain-containing protein	LOC_Os12g40560.1	KH domain containing protein, putative, expressed	1.5	-1.0	1	23	1135	1157	CACUACAUUAUGGAAUGGAGGGA	UCCCUCCAUUCCACAAUGUAGUG	Translation
tae-miR1118	Traes_5DS_F8D323D4D.2	-	-	PF00013	KOG2190			GO:GO:0003723	-	-	AT3G04610.1	RNA-binding KH domain-containing protein	LOC_Os12g40560.1	KH domain containing protein, putative, expressed	1.5	-1.0	1	23	1329	1351	CACUACAUUAUGGAAUGGAGGGA	CUCCUCCAUUCCACAAUGUAGUG	Translation
tae-miR1118	Traes_6BL_E14604962.2	TRIAE_CS42_6BL_TGACv1_499983_AA1596480	-	PF00076	-	-	-	GO:GO:0003676	-	-	AT5G51120.2	polyadenylate-binding protein 1	LOC_Os02g52140.2	RNA recognition motif containing protein, putative, expressed	2.0	-1.0	1	23	35	57	CACUACAUUAUGGAAUGGAGGGA	UCCCUCUGUUCCAUAAUGUAGUG	Cleavage
tae-miR1118	Traes_6BL_E14604962.3	TRIAE_CS42_6BL_TGACv1_499983_AA1596480	-	PF00076	-	-	-	GO:GO:0003676	-	-	AT5G51120.2	polyadenylate-binding protein 1	LOC_Os02g52140.2	RNA recognition motif containing protein, putative, expressed	2.0	-1.0	1	23	35	57	CACUACAUUAUGGAAUGGAGGGA	UCCCUCUGUUCCAUAAUGUAGUG	Cleavage
tae-miR1118	Traes_6DL_C9216369C.2	-	-	PF00891	-	-	-	GO:GO:0008171	-	-	AT5G54160.1	O-methyltransferase 1	LOC_Os11g20090.1	O-methyltransferase, putative, expressed	2.5	-1.0	1	23	421	443	CACUACAUUAUGGAAUGGAGGGA	UUGCUCCGUUUCAUAAUGUAGUG	Cleavage
tae-miR1120a	Traes_1DL_6A91BC5A5.1	TRIAE_CS42_1DL_TGACv1_062953_AA0222070	-	PF08652	-	-	K14845	-	-	-	AT4G17620.1	glycine-rich protein	LOC_Os05g32580.1	glycine-rich protein, putative, expressed	2.5	-1.0	1	24	25	48	ACAUUCUUAUAUUAUGAGACGGAG	CUCCGUCCCAUAAUAUAAGAACGU	Cleavage
tae-miR1120a	Traes_2AL_979E96822.1	TRIAE_CS42_2AL_TGACv1_096256_AA0318220	-	PF00443	-	3.4.19.12	-	GO:GO:0036459,GO:GO:0016579	-	-	AT4G39370.3	ubiquitin-specific protease 27	LOC_Os04g34984.1	ubiquitin carboxyl-terminal hydrolase domain containing protein, expressed	2.5	-1.0	1	24	753	776	ACAUUCUUAUAUUAUGAGACGGAG	CUCCAUCCCAUAAUAUAAGAGUGU	Cleavage
tae-miR1120b-3p	Traes_1DL_6A91BC5A5.1	TRIAE_CS42_1DL_TGACv1_062953_AA0222070	-	PF08652	-	-	K14845	-	-	-	AT4G17620.1	glycine-rich protein	LOC_Os05g32580.1	glycine-rich protein, putative, expressed	2.5	-1.0	1	21	25	45	UUCUUAUAUUGUGGGACAGAG	CUCCGUCCCAUAAUAUAAGAA	Translation
tae-miR1120b-3p	Traes_2AL_673CA8FB2.1	TRIAE_CS42_2AL_TGACv1_095371_AA0310130	-	PF04603	KOG3329	-	-	-	-	-	AT1G69680.1	Mog1/PsbP/DUF1795-like photosystem II reaction center PsbP family protein	LOC_Os04g38610.2	RAN guanine nucleotide release factor, putative, expressed	2.5	-1.0	1	21	493	513	UUCUUAUAUUGUGGGACAGAG	CUCUGUCCCACAAUGUAAGAC	Cleavage
tae-miR1120c-5p	Traes_1DL_6A91BC5A5.1	TRIAE_CS42_1DL_TGACv1_062953_AA0222070	-	PF08652	-	-	K14845	-	-	-	AT4G17620.1	glycine-rich protein	LOC_Os05g32580.1	glycine-rich protein, putative, expressed	2.5	-1.0	1	21	67	87	UAAUAUAAGAACGUUUUUGAC	GUCAAACACGCUCUUAUAUUA	Translation
tae-miR1120c-5p	Traes_2AL_979E96822.1	TRIAE_CS42_2AL_TGACv1_096256_AA0318220	-	PF00443	-	3.4.19.12	-	GO:GO:0036459,GO:GO:0016579	-	-	AT4G39370.3	ubiquitin-specific protease 27	LOC_Os04g34984.1	ubiquitin carboxyl-terminal hydrolase domain containing protein, expressed	2.5	-1.0	1	21	795	815	UAAUAUAAGAACGUUUUUGAC	GUAAAAAACGCUCUUAUAUUA	Translation
tae-miR1120c-5p	Traes_2BL_171777733.1	TRIAE_CS42_2BL_TGACv1_129372_AA0380780	-	PF00443	-	3.4.19.12	-	GO:GO:0036459,GO:GO:0016579	-	-	AT4G39370.3	ubiquitin-specific protease 27	LOC_Os04g34984.1	ubiquitin carboxyl-terminal hydrolase domain containing protein, expressed	2.5	-1.0	1	21	795	815	UAAUAUAAGAACGUUUUUGAC	GUAAAAAACGCUCUUAUAUUA	Translation
tae-miR1120c-5p	Traes_2BS_5C64FC44A.1	TRIAE_CS42_2BS_TGACv1_145967_AA0451090	-	PF07714	KOG1187	2.7.11.1	-	GO:GO:0006468,GO:GO:0004672	-	-	AT4G23140.1	cysteine-rich RLK (RECEPTOR-like protein kinase) 6	LOC_Os07g35580.1	TKL_IRAK_DUF26-lc.20 - DUF26 kinases have homology to DUF26 containing loci, expressed	0.0	-1.0	1	21	21	41	UAAUAUAAGAACGUUUUUGAC	GUCAAAAACGUUCUUAUAUUA	Cleavage
tae-miR1120c-5p	Traes_2BS_5C64FC44A.2	TRIAE_CS42_2BS_TGACv1_145967_AA0451090	-	PF07714	KOG1187	2.7.11.1	-	GO:GO:0006468,GO:GO:0004672	-	-	AT4G23140.1	cysteine-rich RLK (RECEPTOR-like protein kinase) 6	LOC_Os07g35580.1	TKL_IRAK_DUF26-lc.20 - DUF26 kinases have homology to DUF26 containing loci, expressed	0.0	-1.0	1	21	2	22	UAAUAUAAGAACGUUUUUGAC	GUCAAAAACGUUCUUAUAUUA	Cleavage
tae-miR1120c-5p	Traes_2DL_10B2965EF.8	-	-	PF00443	-	3.4.19.12	-	GO:GO:0036459,GO:GO:0016579	-	-	AT4G39370.2	ubiquitin-specific protease 27	LOC_Os04g34984.3	ubiquitin carboxyl-terminal hydrolase domain containing protein, expressed	1.5	-1.0	1	21	795	815	UAAUAUAAGAACGUUUUUGAC	GUCAAAAACGCUCUUAUAUUA	Translation
tae-miR1120c-5p	Traes_4AS_0E2735576.2	TRIAE_CS42_4AS_TGACv1_308150_AA1026390	-	-	-	3.4.21.108	-	-	-	-	-	-	LOC_Os05g05330.1	expressed protein	0.0	-1.0	1	21	1020	1040	UAAUAUAAGAACGUUUUUGAC	GACAAAAACGUUCUUAUAUUA	Cleavage
tae-miR1120c-5p	Traes_7AS_9819F7C48.1	TRIAE_CS42_7AS_TGACv1_571237_AA1846200	-	PF01154,PF08540	-	2.3.3.10	-	GO:GO:0008299,GO:GO:0004421	-	-	AT4G11820.2	hydroxymethylglutaryl-CoA synthase / HMG-CoA synthase / 3-hydroxy-3-methylglutaryl coenzyme A synthase	LOC_Os08g43170.1	hydroxymethylglutaryl-CoA synthase, putative, expressed	1.5	-1.0	1	21	1311	1331	UAAUAUAAGAACGUUUUUGAC	GUCAAAAACGCUCUUAUAUUA	Translation
tae-miR1120c-5p	Traes_7BS_47B8FC9CB.2	TRIAE_CS42_7BS_TGACv1_591893_AA1924780	-	PF01154,PF08540	-	2.3.3.10	-	GO:GO:0008299,GO:GO:0004421	-	-	AT4G11820.2	hydroxymethylglutaryl-CoA synthase / HMG-CoA synthase / 3-hydroxy-3-methylglutaryl coenzyme A synthase	LOC_Os08g43170.1	hydroxymethylglutaryl-CoA synthase, putative, expressed	1.5	-1.0	1	21	1311	1331	UAAUAUAAGAACGUUUUUGAC	GUCAAAAACGCUCUUAUAUUA	Translation
tae-miR1120c-5p	Traes_7BS_47B8FC9CB.3	TRIAE_CS42_7BS_TGACv1_591893_AA1924780	-	PF01154,PF08540	-	2.3.3.10	K01641	GO:GO:0008299,GO:GO:0004421	-	-	AT4G11820.2	hydroxymethylglutaryl-CoA synthase / HMG-CoA synthase / 3-hydroxy-3-methylglutaryl coenzyme A synthase	LOC_Os08g43170.1	hydroxymethylglutaryl-CoA synthase, putative, expressed	1.5	-1.0	1	21	1308	1328	UAAUAUAAGAACGUUUUUGAC	GUCAAAAACGCUCUUAUAUUA	Translation
tae-miR1120c-5p	Traes_7DS_3C83C8EF9.1	TRIAE_CS42_7DS_TGACv1_624313_AA2060470	-	-	-	-	-	-	-	-	AT4G31340.1	myosin heavy chain-related	LOC_Os08g40790.1	DNA repair ATPase-related, putative, expressed	1.5	-1.0	1	21	80	100	UAAUAUAAGAACGUUUUUGAC	GUCAAAAACGCUCUUAUAUUA	Translation
tae-miR1120c-5p	Traes_7DS_3C83C8EF9.3	TRIAE_CS42_7DS_TGACv1_624313_AA2060470	-	-	-	-	-	-	-	-	AT4G31340.1	myosin heavy chain-related	LOC_Os08g40790.1	DNA repair ATPase-related, putative, expressed	1.5	-1.0	1	21	80	100	UAAUAUAAGAACGUUUUUGAC	GUCAAAAACGCUCUUAUAUUA	Translation
tae-miR1121	Traes_2BS_6249E432F.1	TRIAE_CS42_2BS_TGACv1_145982_AA0451820	-	PF01426	-	-	-	GO:GO:0003682	-	-	AT4G22140.1	PHD finger family protein / bromo-adjacent homology (BAH) domain-containing protein	LOC_Os07g08880.1	ES43 protein, putative, expressed	0.0	-1.0	1	22	538	559	AGUAGUGAUCUAAACGCUCUUA	UAAGAGCGUUUAGAUCACUACU	Cleavage
tae-miR1121	Traes_2BS_6249E432F.2	TRIAE_CS42_2BS_TGACv1_145982_AA0451820	-	PF01426	-	-	-	GO:GO:0003682	-	-	AT4G22140.1	PHD finger family protein / bromo-adjacent homology (BAH) domain-containing protein	LOC_Os07g08880.1	ES43 protein, putative, expressed	0.0	-1.0	1	22	538	559	AGUAGUGAUCUAAACGCUCUUA	UAAGAGCGUUUAGAUCACUACU	Cleavage
tae-miR1121	Traes_2BS_6249E432F.3	TRIAE_CS42_2BS_TGACv1_145982_AA0451820	-	PF01426	-	-	-	GO:GO:0003682	-	-	AT4G22140.1	PHD finger family protein / bromo-adjacent homology (BAH) domain-containing protein	LOC_Os07g08880.1	ES43 protein, putative, expressed	0.0	-1.0	1	22	448	469	AGUAGUGAUCUAAACGCUCUUA	UAAGAGCGUUUAGAUCACUACU	Cleavage
tae-miR1121	Traes_2DL_74E241841.2	TRIAE_CS42_2DL_TGACv1_158744_AA0525290	-	PF01426	-	-	-	GO:GO:0003682	-	-	AT4G39100.1	PHD finger family protein / bromo-adjacent homology (BAH) domain-containing protein	LOC_Os07g08880.1	ES43 protein, putative, expressed	2.5	-1.0	1	22	448	469	AGUAGUGAUCUAAACGCUCUUA	UAAGAGUGUUUGGAUCACUACU	Translation
tae-miR1121	Traes_3AL_F2EDB3661.7	TRIAE_CS42_3AL_TGACv1_195384_AA0648910	-	-	-	-	-	-	-	-	-	-	-	-	2.0	-1.0	1	22	224	245	AGUAGUGAUCUAAACGCUCUUA	CCUCCGCGUUUAGAUCACUACU	Cleavage
tae-miR1121	Traes_3AS_A466B9ECC.1	TRIAE_CS42_7BL_TGACv1_578471_AA1895550	-	PF13424	-	-	-	-	-	-	AT3G54360.1	zinc ion binding	LOC_Os01g01420.2	expressed protein	0.0	-1.0	1	22	725	746	AGUAGUGAUCUAAACGCUCUUA	UAAGAGCGUUUAGAUCACUACU	Cleavage
tae-miR1121	Traes_3AS_A466B9ECC.2	TRIAE_CS42_7BL_TGACv1_578471_AA1895550	-	PF13424	-	-	-	-	-	-	AT3G54360.1	zinc ion binding	LOC_Os01g01420.2	expressed protein	0.0	-1.0	1	22	725	746	AGUAGUGAUCUAAACGCUCUUA	UAAGAGCGUUUAGAUCACUACU	Cleavage
tae-miR1121	Traes_3B_9F321609E.8	-	-	-	-	-	-	-	-	-	-	-	-	-	2.5	-1.0	1	22	6	28	AGUAGUGAUCUAAACGCUCU-UA	UAUAGAGCGUUUAGAUCACUAUU	Cleavage
tae-miR1121	Traes_4AL_400EB3C17.10	-	-	PF14259,PF00076	KOG0120	-	-	GO:GO:0003676	-	-	AT4G36690.4	U2 snRNP auxilliary factor, large subunit, splicing factor	LOC_Os11g41820.2	RNA recognition motif containing protein, expressed	2.5	-1.0	1	22	10	31	AGUAGUGAUCUAAACGCUCUUA	UAAGAGCGUUUAGAUCACUAAA	Cleavage
tae-miR1121	Traes_4AL_400EB3C17.3	-	-	PF14259,PF00076	KOG0120	-	-	GO:GO:0003676	-	-	AT4G36690.1	U2 snRNP auxilliary factor, large subunit, splicing factor	LOC_Os11g41820.1	RNA recognition motif containing protein, expressed	2.5	-1.0	1	22	37	58	AGUAGUGAUCUAAACGCUCUUA	UAAGAGCGUUUAGAUCACUAAA	Cleavage
tae-miR1121	Traes_4AL_400EB3C17.7	-	-	PF14259,PF00076	KOG0120	-	-	GO:GO:0003676	-	-	AT4G36690.4	U2 snRNP auxilliary factor, large subunit, splicing factor	LOC_Os11g41820.1	RNA recognition motif containing protein, expressed	2.5	-1.0	1	22	10	31	AGUAGUGAUCUAAACGCUCUUA	UAAGAGCGUUUAGAUCACUAAA	Cleavage
tae-miR1121	Traes_4AL_541C86EB9.2	TRIAE_CS42_4AL_TGACv1_288714_AA0956220	-	PF00076	-	-	-	GO:GO:0003676,GO:GO:0017069,GO:GO:0000398	-	-	AT1G21320.1	nucleotide binding;nucleic acid binding	LOC_Os06g03690.2	RNA recognition motif containing protein, putative, expressed	1.0	-1.0	1	22	558	579	AGUAGUGAUCUAAACGCUCUUA	UGAGAUCGUUUAGAUCACUACU	Cleavage
tae-miR1121	Traes_4AL_541C86EB9.3	TRIAE_CS42_4AL_TGACv1_288714_AA0956220	-	PF00076	-	-	-	GO:GO:0003676,GO:GO:0017069,GO:GO:0000398	-	-	AT1G21320.1	nucleotide binding;nucleic acid binding	LOC_Os06g03690.2	RNA recognition motif containing protein, putative, expressed	1.0	-1.0	1	22	558	579	AGUAGUGAUCUAAACGCUCUUA	UGAGAUCGUUUAGAUCACUACU	Cleavage
tae-miR1121	Traes_5BL_72EFF0AF0.1	TRIAE_CS42_5BL_TGACv1_405292_AA1324160	-	PF07690	-	-	-	GO:GO:0055085,GO:GO:0016021	-	-	AT5G59250.1	Major facilitator superfamily protein	LOC_Os10g42830.1	transporter family protein, putative, expressed	0.0	-1.0	1	22	1237	1258	AGUAGUGAUCUAAACGCUCUUA	UAAGAGCGUUUAGAUCACUACU	Cleavage
tae-miR1121	Traes_6AL_23B31796F.2	TRIAE_CS42_5BL_TGACv1_405292_AA1324160	-	PF00230	KOG0223	-	-	GO:GO:0016020,GO:GO:0006810,GO:GO:0005215	-	-	AT3G53420.1	plasma membrane intrinsic protein 2A	LOC_Os02g41860.3	aquaporin protein, putative, expressed	2.0	-1.0	1	22	846	867	AGUAGUGAUCUAAACGCUCUUA	UAAAAGUGUUUAGAUCACUACU	Cleavage
tae-miR1121	Traes_6AL_23B31796F.3	TRIAE_CS42_5BL_TGACv1_405292_AA1324160	-	PF00230	KOG0223	-	-	GO:GO:0016020,GO:GO:0006810,GO:GO:0005215	-	-	AT3G53420.1	plasma membrane intrinsic protein 2A	LOC_Os02g41860.3	aquaporin protein, putative, expressed	2.0	-1.0	1	22	760	781	AGUAGUGAUCUAAACGCUCUUA	UAAAAGUGUUUAGAUCACUACU	Cleavage
tae-miR1121	Traes_6AL_23B31796F.5	TRIAE_CS42_5BL_TGACv1_405292_AA1324160	-	PF00230	KOG0223	-	-	GO:GO:0016020,GO:GO:0006810,GO:GO:0005215	-	-	AT3G53420.1	plasma membrane intrinsic protein 2A	LOC_Os02g41860.3	aquaporin protein, putative, expressed	2.0	-1.0	1	22	742	763	AGUAGUGAUCUAAACGCUCUUA	UAAAAGUGUUUAGAUCACUACU	Cleavage
tae-miR1121	Traes_6AL_7E70268F1.3	TRIAE_CS42_6AL_TGACv1_472185_AA1518720	-	PF00719	-	3.6.1.1	-	GO:GO:0006796,GO:GO:0005737,GO:GO:0004427,GO:GO:0000287	-	-	AT2G46860.1	pyrophosphorylase 3	LOC_Os02g47600.1	soluble inorganic pyrophosphatase, putative, expressed	0.0	-1.0	1	22	497	518	AGUAGUGAUCUAAACGCUCUUA	UAAGAGCGUUUAGAUCACUACU	Cleavage
tae-miR1121	Traes_7BS_5A0E77FB8.2	TRIAE_CS42_7BS_TGACv1_591915_AA1925520	-	PF00664,PF00005	-	3.6.3.44	-	GO:GO:0055085,GO:GO:0042626,GO:GO:0016021,GO:GO:0006810,GO:GO:0005524,GO:GO:0016887	-	-	AT3G59140.1	multidrug resistance-associated protein 14	LOC_Os06g06440.1	ABC transporter, ATP-binding protein, putative, expressed	1.0	-1.0	1	22	3478	3499	AGUAGUGAUCUAAACGCUCUUA	UAAGAGUGUUUAGAUCACUACU	Cleavage
tae-miR1122a	Traes_1DL_38B88249C.2	TRIAE_CS42_1DL_TGACv1_061422_AA0194810	-	PF00069	KOG0580	2.7.11.1	-	GO:GO:0006468,GO:GO:0005524,GO:GO:0004672	-	-	AT2G42960.1	Protein kinase superfamily protein	LOC_Os10g35450.1	serine/threonine-protein kinase, putative, expressed	0.0	-1.0	1	20	976	995	UAGAUACAUCCGUAUCUAGA	UCUAGAUACGGAUGUAUCUA	Cleavage
tae-miR1122a	Traes_1DS_06B8348E0.1	TRIAE_CS42_1DS_TGACv1_080416_AA0247560	-	PF03283	-	-	-	GO:GO:0016787	-	-	AT3G09410.1	Pectinacetylesterase family protein	LOC_Os05g02120.1	pectinacetylesterase domain containing protein, expressed	0.0	-1.0	1	20	794	813	UAGAUACAUCCGUAUCUAGA	UCUAGAUACGGAUGUAUCUA	Cleavage
tae-miR1122a	Traes_1DS_06B8348E0.2	TRIAE_CS42_1DS_TGACv1_080416_AA0247560	-	PF03283	-	-	-	GO:GO:0016787	-	-	AT3G09410.1	Pectinacetylesterase family protein	LOC_Os05g02120.1	pectinacetylesterase domain containing protein, expressed	0.0	-1.0	1	20	620	639	UAGAUACAUCCGUAUCUAGA	UCUAGAUACGGAUGUAUCUA	Cleavage
tae-miR1122a	Traes_2AL_64B73E3ED.1	TRIAE_CS42_U_TGACv1_640952_AA2080500	-	-	-	2.8.1.8	-	GO:GO:0051539,GO:GO:0016992,GO:GO:0009107	-	-	AT2G20860.1	lipoic acid synthase 1	LOC_Os04g38330.1	radical SAM enzyme, putative, expressed	1.0	-1.0	1	20	121	140	UAGAUACAUCCGUAUCUAGA	UCUAAAUACGGAUGUAUCUA	Cleavage
tae-miR1122a	Traes_2BL_40442CE82.2	TRIAE_CS42_2BL_TGACv1_130672_AA0415710	-	PF14392,PF00098	-	-	-	GO:GO:0008270,GO:GO:0003676	-	-	AT5G52380.1	VASCULAR-RELATED NAC-DOMAIN 6	LOC_Os04g46920.1	zinc knuckle domain containing protein, expressed	1.5	-1.0	1	20	703	722	UAGAUACAUCCGUAUCUAGA	UCUAGAUACAGAUGUAUCUA	Translation
tae-miR1122a	Traes_2BL_7141904F2.2	TRIAE_CS42_2BL_TGACv1_130855_AA0418870	-	PF03097	-	-	-	-	-	-	AT1G73390.1	Endosomal targeting BRO1-like domain-containing protein	LOC_Os04g44530.3	expressed protein	2.5	-1.0	1	20	1098	1117	UAGAUACAUCCGUAUCUAGA	ACUACAUACGGAUGUAUAUA	Cleavage
tae-miR1122a	Traes_2DL_4F8C87C42.6	TRIAE_CS42_2DL_TGACv1_158356_AA0516510	-	PF04499	-	-	-	-	-	-	AT1G30470.1	SIT4 phosphatase-associated family protein	LOC_Os04g52940.1	SIT4 phosphatase-associated protein domain containing protein, expressed	2.5	-1.0	1	20	1750	1769	UAGAUACAUCCGUAUCUAGA	ACUACAUACGGAUGUAUAUA	Cleavage
tae-miR1122a	Traes_2DL_B3CD23EBC.1	TRIAE_CS42_2DL_TGACv1_160125_AA0547140	-	PF05496,PF00004	-	-	-	GO:GO:0009378,GO:GO:0006310,GO:GO:0006281,GO:GO:0005524	-	-	AT1G03000.1	peroxin 6	LOC_Os04g52690.1	AAA family ATPase, putative, expressed	2.5	-1.0	1	20	9	28	UAGAUACAUCCGUAUCUAGA	ACUACAUACGGAUGUAUAUA	Cleavage
tae-miR1122a	Traes_3AL_5E5C8D264.2	-	-	-	-	-	-	-	-	-	-	-	LOC_Os05g46470.1	expressed protein	1.0	-1.0	1	20	18	37	UAGAUACAUCCGUAUCUAGA	UCUAGACACGGAUGUAUCUA	Cleavage
tae-miR1122a	Traes_3AL_B9EDE61D1.1	-	-	PF06017	-	-	-	GO:GO:0016459,GO:GO:0003774	-	-	AT5G53310.1	myosin heavy chain-related	LOC_Os01g43360.1	myosin-Ie, putative, expressed	2.5	-1.0	1	20	4	23	UAGAUACAUCCGUAUCUAGA	ACUACAUACGGAUGUAUAUA	Cleavage
tae-miR1122a	Traes_3AL_B9EDE61D1.2	-	-	PF06017	-	-	-	GO:GO:0016459,GO:GO:0003774	-	-	AT5G53310.1	myosin heavy chain-related	LOC_Os01g43360.1	myosin-Ie, putative, expressed	2.5	-1.0	1	20	4	23	UAGAUACAUCCGUAUCUAGA	ACUACAUACGGAUGUAUAUA	Cleavage
tae-miR1122a	Traes_3B_472072804.1	-	-	PF04874,PF01778	KOG3064	-	K14831	-	-	-	AT1G23280.1	MAK16 protein-related	LOC_Os07g16950.1	Mak16 protein domain containing protein, expressed	1.5	-1.0	1	20	789	808	UAGAUACAUCCGUAUCUAGA	UCUAGAUACGGAGGUAUCUA	Cleavage
tae-miR1122a	Traes_3DS_1DE20CFF3.2	TRIAE_CS42_3DS_TGACv1_273962_AA0934030	-	PF01121	KOG3220	2.7.1.24	K00859	GO:GO:0015937,GO:GO:0005524,GO:GO:0004140	-	-	AT2G27490.1	dephospho-CoA kinase family	LOC_Os01g25880.1	dephospho-CoA kinase, putative, expressed	1.5	-1.0	1	20	2	21	UAGAUACAUCCGUAUCUAGA	UCUAGAUACAGAUGUAUCUA	Translation
tae-miR1122a	Traes_3DS_1DE20CFF3.3	TRIAE_CS42_3DS_TGACv1_273962_AA0934030	-	PF01121	KOG3220	2.7.1.24	K00859	GO:GO:0015937,GO:GO:0005524,GO:GO:0004140	-	-	AT2G27490.1	dephospho-CoA kinase family	LOC_Os01g25880.1	dephospho-CoA kinase, putative, expressed	1.5	-1.0	1	20	2	21	UAGAUACAUCCGUAUCUAGA	UCUAGAUACAGAUGUAUCUA	Translation
tae-miR1122a	Traes_4AL_9726307FF.1	TRIAE_CS42_4AL_TGACv1_288776_AA0957810	-	PF01926,PF06421,PF00679	-	3.6.5.3	-	GO:GO:0005525	-	-	AT5G39900.1	Small GTP-binding protein	LOC_Os06g05250.2	GTP-binding protein GUF1, putative, expressed	0.0	-1.0	1	20	1903	1922	UAGAUACAUCCGUAUCUAGA	UCUAGAUACGGAUGUAUCUA	Cleavage
tae-miR1122a	Traes_4BL_62355968B.1	TRIAE_CS42_4BL_TGACv1_320457_AA1039920	-	PF00013	-	-	-	GO:GO:0003723	-	-	AT5G15270.2	RNA-binding KH domain-containing protein	LOC_Os03g25970.1	KH domain-containing protein, putative, expressed	2.5	-1.0	1	20	747	766	UAGAUACAUCCGUAUCUAGA	ACUACAUACGGAUGUAUAUA	Cleavage
tae-miR1122a	Traes_4BS_F395A220A.2	TRIAE_CS42_4BS_TGACv1_328931_AA1095780	-	PF01595	KOG2118	-	-	-	-	-	AT2G14520.1	CBS domain-containing protein with a domain of unknown function (DUF21)	LOC_Os03g47120.1	CBS domain containing protein, expressed	0.0	-1.0	1	20	1336	1355	UAGAUACAUCCGUAUCUAGA	UCUAGAUACGGAUGUAUCUA	Cleavage
tae-miR1122a	Traes_4DS_E8239194E.2	TRIAE_CS42_4DS_TGACv1_362497_AA1180110	-	PF01394	-	-	-	-	-	-	AT3G08530.1	Clathrin, heavy chain	LOC_Os12g01390.1	clathrin heavy chain, putative, expressed	2.5	-1.0	1	20	692	711	UAGAUACAUCCGUAUCUAGA	UCUAAAUACGGAUGUAUCAA	Cleavage
tae-miR1122a	Traes_5BL_1B9186ED8.1	-	-	PF07762	-	-	-	-	-	-	-	-	LOC_Os11g07360.1	expressed protein	2.5	-1.0	1	20	986	1005	UAGAUACAUCCGUAUCUAGA	UCGAGAUACAGAUGUAUCUA	Translation
tae-miR1122a	Traes_5BL_637A3C970.8	TRIAE_CS42_U_TGACv1_641764_AA2103660	-	PF01501	-	2.4.1.43	-	GO:GO:0016757,GO:GO:0047262	-	-	AT5G47780.1	galacturonosyltransferase 4	LOC_Os09g30280.1	glycosyl transferase 8 domain containing protein, putative, expressed	1.5	-1.0	1	20	49	68	UAGAUACAUCCGUAUCUAGA	UCUAGAUACGAAUGUAUCUA	Translation
tae-miR1122a	Traes_5BL_7821274AB.1	-	-	PF07762	-	-	-	-	-	-	-	-	LOC_Os11g07360.1	expressed protein	2.5	-1.0	1	20	986	1005	UAGAUACAUCCGUAUCUAGA	UCGAGAUACAGAUGUAUCUA	Translation
tae-miR1122a	Traes_5BS_321AF7B69.2	TRIAE_CS42_5BS_TGACv1_423204_AA1370510	-	PF14416,PF13839	-	-	-	-	-	-	AT5G20680.3	TRICHOME BIREFRINGENCE-LIKE 16	LOC_Os12g33194.1	expressed protein	2.5	-1.0	1	20	63	82	UAGAUACAUCCGUAUCUAGA	ACUACAUACGGAUGUAUAUA	Cleavage
tae-miR1122a	Traes_6AL_94CA6F0D8.5	TRIAE_CS42_6AL_TGACv1_473668_AA1532300	-	PF00067	-	-	-	GO:GO:0055114,GO:GO:0020037,GO:GO:0016705,GO:GO:0005506	-	-	AT1G31800.1	cytochrome P450, family 97, subfamily A, polypeptide 3	LOC_Os02g57290.2	cytochrome P450, putative, expressed	2.5	-1.0	1	20	1071	1090	UAGAUACAUCCGUAUCUAGA	ACUACAUACGGAUGUAUAUA	Cleavage
tae-miR1122a	Traes_6BL_7E9C131F4.3	TRIAE_CS42_6BL_TGACv1_502708_AA1626110	-	PF00249	KOG0724	-	-	-	-	-	AT5G52660.1	Homeodomain-like superfamily protein	LOC_Os02g45670.1	myb-like DNA-binding domain containing protein, expressed	0.0	-1.0	1	20	761	780	UAGAUACAUCCGUAUCUAGA	UCUAGAUACGGAUGUAUCUA	Cleavage
tae-miR1122a	Traes_6DL_84E14AD8D.4	TRIAE_CS42_6DL_TGACv1_526455_AA1684140	-	PF00067	-	-	-	GO:GO:0055114,GO:GO:0020037,GO:GO:0016705,GO:GO:0005506	-	-	AT1G31800.1	cytochrome P450, family 97, subfamily A, polypeptide 3	LOC_Os02g57290.4	cytochrome P450, putative, expressed	2.5	-1.0	1	20	1071	1090	UAGAUACAUCCGUAUCUAGA	ACUACAUACGGAUGUAUAUA	Cleavage
tae-miR1122a	Traes_6DS_0D9BB546D.1	TRIAE_CS42_6DS_TGACv1_544814_AA1749450	-	PF00300	-	3.1.3.3	K15634	-	-	-	AT3G50520.1	Phosphoglycerate mutase family protein	LOC_Os08g37140.1	phosphoglycerate mutase, putative, expressed	2.5	-1.0	1	20	111	130	UAGAUACAUCCGUAUCUAGA	ACUACAUACGGAUGUAUAUA	Cleavage
tae-miR1122a	Traes_7AL_135129885.3	TRIAE_CS42_7AL_TGACv1_556987_AA1774760	-	PF01138	KOG1612	-	-	-	-	-	AT3G07750.1	3\'-5\'-exoribonuclease family protein	LOC_Os12g21500.1	exosome complex exonuclease, putative, expressed	2.5	-1.0	1	20	721	740	UAGAUACAUCCGUAUCUAGA	ACUACAUACGGAUGUAUAUA	Cleavage
tae-miR1122a	Traes_7AS_9674F6981.1	TRIAE_CS42_7AS_TGACv1_569041_AA1805490	-	PF01031	-	3.6.5.5	-	GO:GO:0005525	-	-	AT1G10290.1	dynamin-like protein 6	LOC_Os06g13820.1	dynamin, putative, expressed	1.5	-1.0	1	20	1467	1486	UAGAUACAUCCGUAUCUAGA	UCUAGAUACAGAUGUAUCUA	Translation
tae-miR1122a	Traes_7AS_9674F6981.2	TRIAE_CS42_7AS_TGACv1_569041_AA1805490	-	PF01031	-	3.6.5.5	-	GO:GO:0005525	-	-	AT1G10290.1	dynamin-like protein 6	LOC_Os06g13820.1	dynamin, putative, expressed	1.5	-1.0	1	20	1473	1492	UAGAUACAUCCGUAUCUAGA	UCUAGAUACAGAUGUAUCUA	Translation
tae-miR1122a	Traes_7AS_9674F6981.3	TRIAE_CS42_7AS_TGACv1_569041_AA1805490	-	PF01031	-	3.6.5.5	-	GO:GO:0005525	-	-	AT1G10290.1	dynamin-like protein 6	LOC_Os06g13820.1	dynamin, putative, expressed	1.5	-1.0	1	20	1467	1486	UAGAUACAUCCGUAUCUAGA	UCUAGAUACAGAUGUAUCUA	Translation
tae-miR1122a	Traes_7DL_37135CE6E.2	-	-	PF00076	KOG0128	-	-	GO:GO:0003676	-	-	AT4G24270.2	EMBRYO DEFECTIVE 140	LOC_Os08g02130.2	RNA recognition motif containing protein, putative, expressed	2.5	-1.0	1	20	2105	2124	UAGAUACAUCCGUAUCUAGA	UCUAAAUACGGAUGUAUCAA	Cleavage
tae-miR1122a	Traes_7DL_37135CE6E.3	-	-	PF00076	KOG0128	-	-	GO:GO:0003676	-	-	AT4G24270.2	EMBRYO DEFECTIVE 140	LOC_Os08g02130.2	RNA recognition motif containing protein, putative, expressed	2.5	-1.0	1	20	2090	2109	UAGAUACAUCCGUAUCUAGA	UCUAAAUACGGAUGUAUCAA	Cleavage
tae-miR1122a	Traes_7DL_37135CE6E.6	-	-	PF00076	KOG0130	-	-	GO:GO:0003676	-	-	AT4G24270.2	EMBRYO DEFECTIVE 140	LOC_Os08g02130.1	RNA recognition motif containing protein, putative, expressed	2.5	-1.0	1	20	1241	1260	UAGAUACAUCCGUAUCUAGA	UCUAAAUACGGAUGUAUCAA	Cleavage
tae-miR1122a	Traes_7DL_C074DC1F6.3	TRIAE_CS42_7DL_TGACv1_602683_AA1965130	-	PF00141	-	1.11.1.7	-	GO:GO:0055114,GO:GO:0020037,GO:GO:0006979,GO:GO:0004601	-	-	AT5G64120.1	Peroxidase superfamily protein	LOC_Os07g44550.1	peroxidase precursor, putative, expressed	2.5	-1.0	1	20	109	128	UAGAUACAUCCGUAUCUAGA	ACUACAUACGGAUGUAUAUA	Cleavage
tae-miR1122a	Traes_7DL_D5FCF9F33.4	TRIAE_CS42_7DL_TGACv1_603682_AA1987220	-	-	-	-	-	-	-	-	-	-	LOC_Os06g46480.1	expressed protein	0.0	-1.0	1	20	23	42	UAGAUACAUCCGUAUCUAGA	UCUAGAUACGGAUGUAUCUA	Cleavage
tae-miR1122a	Traes_7DS_CA61ECF35.1	TRIAE_CS42_7DS_TGACv1_621682_AA2023090	-	-	-	-	-	-	-	-	AT1G05060.1	-	LOC_Os06g13220.1	expressed protein	0.0	-1.0	1	20	33	52	UAGAUACAUCCGUAUCUAGA	UCUAGAUACGGAUGUAUCUA	Cleavage
tae-miR156	Traes_5BL_96D5EA4EE.1	TRIAE_CS42_5BL_TGACv1_404123_AA1285110	-	PF03110	-	-	-	GO:GO:0005634,GO:GO:0003677	-	-	AT2G42200.1	squamosa promoter binding protein-like 9	LOC_Os09g31438.1	OsSPL17 - SBP-box gene family member, expressed	1.0	-1.0	1	21	805	825	UGACAGAAGAGAGUGAGCACA	UGUGCUCUCUCUCUUCUGUCA	Cleavage
tae-miR156	Traes_5BL_96D5EA4EE.2	TRIAE_CS42_5BL_TGACv1_404123_AA1285110	-	PF03110	-	-	-	GO:GO:0005634,GO:GO:0003677	-	-	AT2G42200.1	squamosa promoter binding protein-like 9	LOC_Os09g31438.1	OsSPL17 - SBP-box gene family member, expressed	1.0	-1.0	1	21	802	822	UGACAGAAGAGAGUGAGCACA	UGUGCUCUCUCUCUUCUGUCA	Cleavage
tae-miR156	Traes_5BL_96D5EA4EE.3	TRIAE_CS42_5BL_TGACv1_404123_AA1285110	-	-	-	-	-	-	-	-	-	-	LOC_Os09g31438.1	OsSPL17 - SBP-box gene family member, expressed	1.0	-1.0	1	21	67	87	UGACAGAAGAGAGUGAGCACA	UGUGCUCUCUCUCUUCUGUCA	Cleavage
tae-miR156	Traes_5BL_96FDFC152.1	TRIAE_CS42_5BL_TGACv1_406028_AA1339440	-	PF03110	-	-	-	GO:GO:0005634,GO:GO:0003677	-	-	AT1G76580.1	Squamosa promoter-binding protein-like (SBP domain) transcription factor family protein	LOC_Os09g32944.1	OsSPL18 - SBP-box gene family member, expressed	1.0	-1.0	1	21	508	528	UGACAGAAGAGAGUGAGCACA	UGUGCUCUCUCUCUUCUGUCA	Cleavage
tae-miR156	Traes_5BL_96FDFC152.2	TRIAE_CS42_5BL_TGACv1_406028_AA1339440	-	PF03110	-	-	-	GO:GO:0005634,GO:GO:0003677	-	-	AT5G50570.1	Squamosa promoter-binding protein-like (SBP domain) transcription factor family protein	LOC_Os09g32944.1	OsSPL18 - SBP-box gene family member, expressed	1.0	-1.0	1	21	490	510	UGACAGAAGAGAGUGAGCACA	UGUGCUCUCUCUCUUCUGUCA	Cleavage
tae-miR156	Traes_5DL_1272B4BAC.1	-	-	-	-	-	-	-	-	-	-	-	-	-	1.0	-1.0	1	21	505	525	UGACAGAAGAGAGUGAGCACA	UGUGCUCUCUCUCUUCUGUCA	Cleavage
tae-miR156	Traes_5DL_1272B4BAC.2	-	-	-	-	-	-	-	-	-	-	-	-	-	1.0	-1.0	1	21	487	507	UGACAGAAGAGAGUGAGCACA	UGUGCUCUCUCUCUUCUGUCA	Cleavage
tae-miR156	Traes_5DL_1272B4BAC.3	-	-	-	-	-	-	-	-	-	-	-	-	-	1.0	-1.0	1	21	382	402	UGACAGAAGAGAGUGAGCACA	UGUGCUCUCUCUCUUCUGUCA	Cleavage
tae-miR156	Traes_6AS_32A35158A.1	TRIAE_CS42_5DL_TGACv1_432985_AA1396830	-	PF03110	-	-	-	GO:GO:0005634,GO:GO:0003677	-	-	AT5G50670.1	Squamosa promoter-binding protein-like (SBP domain) transcription factor family protein	LOC_Os09g32944.1	OsSPL18 - SBP-box gene family member, expressed	1.0	-1.0	1	21	736	756	UGACAGAAGAGAGUGAGCACA	CGUGCUCUCUCUCUUCUGUCA	Cleavage
tae-miR156	Traes_6AS_32A35158A.2	TRIAE_CS42_5DL_TGACv1_432985_AA1396830	-	PF03110	-	-	-	GO:GO:0005634,GO:GO:0003677	-	-	AT5G50670.1	Squamosa promoter-binding protein-like (SBP domain) transcription factor family protein	LOC_Os09g32944.1	OsSPL18 - SBP-box gene family member, expressed	1.0	-1.0	1	21	292	312	UGACAGAAGAGAGUGAGCACA	CGUGCUCUCUCUCUUCUGUCA	Cleavage
tae-miR156	Traes_6AS_32A35158A.3	TRIAE_CS42_5DL_TGACv1_432985_AA1396830	-	-	-	-	-	-	-	-	-	-	LOC_Os09g32944.1	OsSPL18 - SBP-box gene family member, expressed	1.0	-1.0	1	21	64	84	UGACAGAAGAGAGUGAGCACA	CGUGCUCUCUCUCUUCUGUCA	Cleavage
tae-miR156	Traes_6AS_99C6A3B0B.1	TRIAE_CS42_6AS_TGACv1_485183_AA1539460	-	PF03110	-	-	-	GO:GO:0005634,GO:GO:0003677	-	-	AT5G43270.1	squamosa promoter binding protein-like 2	LOC_Os02g04680.2	OsSPL3 - SBP-box gene family member, expressed	1.0	-1.0	1	21	1477	1497	UGACAGAAGAGAGUGAGCACA	CAUGCUCUCUCUCUUCUGUCA	Cleavage
tae-miR156	Traes_6AS_99C6A3B0B.2	TRIAE_CS42_6AS_TGACv1_485183_AA1539460	-	PF03110	-	-	-	GO:GO:0005634,GO:GO:0003677	-	-	AT5G43270.3	squamosa promoter binding protein-like 2	LOC_Os02g04680.2	OsSPL3 - SBP-box gene family member, expressed	1.0	-1.0	1	21	1477	1497	UGACAGAAGAGAGUGAGCACA	CAUGCUCUCUCUCUUCUGUCA	Cleavage
tae-miR156	Traes_6AS_99C6A3B0B.3	TRIAE_CS42_6AS_TGACv1_485183_AA1539460	-	PF03110	-	-	-	GO:GO:0005634,GO:GO:0003677	-	-	AT5G43270.2	squamosa promoter binding protein-like 2	LOC_Os02g04680.2	OsSPL3 - SBP-box gene family member, expressed	1.0	-1.0	1	21	1477	1497	UGACAGAAGAGAGUGAGCACA	CAUGCUCUCUCUCUUCUGUCA	Cleavage
tae-miR156	Traes_6AS_99C6A3B0B.4	TRIAE_CS42_6AS_TGACv1_485183_AA1539460	-	PF03110	-	-	-	GO:GO:0005634,GO:GO:0003677	-	-	AT5G43270.2	squamosa promoter binding protein-like 2	LOC_Os02g04680.2	OsSPL3 - SBP-box gene family member, expressed	1.0	-1.0	1	21	1156	1176	UGACAGAAGAGAGUGAGCACA	CAUGCUCUCUCUCUUCUGUCA	Cleavage
tae-miR156	Traes_6AS_99C6A3B0B.5	TRIAE_CS42_6AS_TGACv1_485183_AA1539460	-	PF03110	-	-	-	GO:GO:0005634,GO:GO:0003677	-	-	AT5G43270.3	squamosa promoter binding protein-like 2	LOC_Os02g04680.2	OsSPL3 - SBP-box gene family member, expressed	1.0	-1.0	1	21	1156	1176	UGACAGAAGAGAGUGAGCACA	CAUGCUCUCUCUCUUCUGUCA	Cleavage
tae-miR156	Traes_6AS_99C6A3B0B.6	TRIAE_CS42_6AS_TGACv1_485183_AA1539460	-	PF03110	-	-	-	GO:GO:0005634,GO:GO:0003677	-	-	AT5G43270.1	squamosa promoter binding protein-like 2	LOC_Os02g04680.2	OsSPL3 - SBP-box gene family member, expressed	1.0	-1.0	1	21	1156	1176	UGACAGAAGAGAGUGAGCACA	CAUGCUCUCUCUCUUCUGUCA	Cleavage
tae-miR156	Traes_6AS_99C6A3B0B.7	TRIAE_CS42_6AS_TGACv1_485183_AA1539460	-	PF03110	-	-	-	GO:GO:0005634,GO:GO:0003677	-	-	AT5G43270.3	squamosa promoter binding protein-like 2	LOC_Os02g04680.2	OsSPL3 - SBP-box gene family member, expressed	1.0	-1.0	1	21	1156	1176	UGACAGAAGAGAGUGAGCACA	CAUGCUCUCUCUCUUCUGUCA	Cleavage
tae-miR156	Traes_6AS_99C6A3B0B.8	TRIAE_CS42_6AS_TGACv1_485183_AA1539460	-	PF03110	-	-	-	GO:GO:0005634,GO:GO:0003677	-	-	AT5G43270.1	squamosa promoter binding protein-like 2	LOC_Os02g04680.2	OsSPL3 - SBP-box gene family member, expressed	1.0	-1.0	1	21	1156	1176	UGACAGAAGAGAGUGAGCACA	CAUGCUCUCUCUCUUCUGUCA	Cleavage
tae-miR156	Traes_6BS_542961EA4.1	TRIAE_CS42_6BS_TGACv1_513598_AA1645640	-	-	-	-	-	-	-	-	-	-	LOC_Os06g45310.1	OsSPL11 - SBP-box gene family member, expressed	1.0	-1.0	1	21	283	303	UGACAGAAGAGAGUGAGCACA	CGUGCUCUCUCUCUUCUGUCA	Cleavage
tae-miR156	Traes_6BS_542961EA4.2	TRIAE_CS42_6BS_TGACv1_513598_AA1645640	-	-	-	-	-	-	-	-	-	-	LOC_Os06g45310.1	OsSPL11 - SBP-box gene family member, expressed	1.0	-1.0	1	21	349	369	UGACAGAAGAGAGUGAGCACA	CGUGCUCUCUCUCUUCUGUCA	Cleavage
tae-miR156	Traes_6BS_F50663DF7.1	TRIAE_CS42_6BS_TGACv1_514166_AA1656250	-	PF03110	-	-	-	GO:GO:0005634,GO:GO:0003677	-	-	AT5G43270.1	squamosa promoter binding protein-like 2	LOC_Os02g04680.2	OsSPL3 - SBP-box gene family member, expressed	1.0	-1.0	1	21	1387	1407	UGACAGAAGAGAGUGAGCACA	CAUGCUCUCUCUCUUCUGUCA	Cleavage
tae-miR156	Traes_6DS_7B1596298.1	TRIAE_CS42_6DS_TGACv1_543033_AA1734380	-	PF03110	-	-	-	GO:GO:0005634,GO:GO:0003677			AT5G43270.2	squamosa promoter binding protein-like 2	LOC_Os02g04680.2	OsSPL3 - SBP-box gene family member, expressed	1.0	-1.0	1	21	1150	1170	UGACAGAAGAGAGUGAGCACA	CAUGCUCUCUCUCUUCUGUCA	Cleavage
tae-miR156	Traes_6DS_7B1596298.2	TRIAE_CS42_6DS_TGACv1_543033_AA1734380	-	PF03110	-	-	-	GO:GO:0005634,GO:GO:0003677			AT5G43270.1	squamosa promoter binding protein-like 2	LOC_Os02g04680.2	OsSPL3 - SBP-box gene family member, expressed	1.0	-1.0	1	21	1150	1170	UGACAGAAGAGAGUGAGCACA	CAUGCUCUCUCUCUUCUGUCA	Cleavage
tae-miR156	Traes_6DS_7B1596298.4	TRIAE_CS42_6DS_TGACv1_543033_AA1734380	-	-	-	-	-	-	-	-	-	-	LOC_Os02g04680.1	OsSPL3 - SBP-box gene family member, expressed	1.0	-1.0	1	21	271	291	UGACAGAAGAGAGUGAGCACA	CAUGCUCUCUCUCUUCUGUCA	Cleavage
tae-miR156	Traes_6DS_C4D93239C.1	TRIAE_CS42_6DS_TGACv1_544038_AA1746180	-	PF03110	-	-	-	GO:GO:0005634,GO:GO:0003677			AT5G43270.1	squamosa promoter binding protein-like 2	LOC_Os06g45310.1	OsSPL11 - SBP-box gene family member, expressed	1.0	-1.0	1	21	577	597	UGACAGAAGAGAGUGAGCACA	CAUGCUCUCUCUCUUCUGUCA	Cleavage
tae-miR156	Traes_6DS_C4D93239C.2	TRIAE_CS42_6DS_TGACv1_544038_AA1746180	-	-	-	-	-	-	-	-	-	-	LOC_Os06g45310.1	OsSPL11 - SBP-box gene family member, expressed	1.0	-1.0	1	21	88	108	UGACAGAAGAGAGUGAGCACA	CAUGCUCUCUCUCUUCUGUCA	Cleavage
tae-miR156	Traes_6DS_C4D93239C.3	TRIAE_CS42_6DS_TGACv1_544038_AA1746180	-	-	-	-	-	-	-	-	-	-	LOC_Os06g45310.1	OsSPL11 - SBP-box gene family member, expressed	1.0	-1.0	1	21	64	84	UGACAGAAGAGAGUGAGCACA	CAUGCUCUCUCUCUUCUGUCA	Cleavage
tae-miR156	Traes_7AS_FE67F9E86.1	TRIAE_CS42_7AS_TGACv1_570449_AA1835860	-	-	-	-	-	-	-	-	-	-	LOC_Os08g41940.1	OsSPL16 - SBP-box gene family member, expressed	1.0	-1.0	1	21	358	378	UGACAGAAGAGAGUGAGCACA	UGUGCUCUCUCUCUUCUGUCA	Cleavage
tae-miR156	Traes_7AS_FE67F9E86.2	TRIAE_CS42_7AS_TGACv1_570449_AA1835860	-	-	-	-	-	-	-	-	-	-	LOC_Os08g41940.1	OsSPL16 - SBP-box gene family member, expressed	1.0	-1.0	1	21	358	378	UGACAGAAGAGAGUGAGCACA	UGUGCUCUCUCUCUUCUGUCA	Cleavage
tae-miR156	Traes_7AS_FE67F9E86.3	TRIAE_CS42_7AS_TGACv1_570449_AA1835860	-	-	-	-	-	-	-	-	-	-	LOC_Os08g41940.1	OsSPL16 - SBP-box gene family member, expressed	1.0	-1.0	1	21	331	351	UGACAGAAGAGAGUGAGCACA	UGUGCUCUCUCUCUUCUGUCA	Cleavage
tae-miR156	Traes_7DS_DBB29C7CD.1	TRIAE_CS42_7DS_TGACv1_621401_AA2014240	-	-	-	-	-	-	-	-	-	-	LOC_Os08g41940.1	OsSPL16 - SBP-box gene family member, expressed	1.0	-1.0	1	21	359	379	UGACAGAAGAGAGUGAGCACA	UGUGCUCUCUCUCUUCUGUCA	Cleavage
tae-miR159a	Traes_1AL_041EBB4A6.1	TRIAE_CS42_1AL_TGACv1_002945_AA0046600	miRNA: >tae-miR159a>tae-miR159b	-	-	-	K09422	-	gi|47680449|gb|AAT37169.1|	transcription factor Myb3, partial [Triticum aestivum]	AT2G32460.1	myb domain protein 101	LOC_Os01g59660.2	MYB family transcription factor, putative, expressed	2.5	-1.0	1	21	488	508	UUUGGAUUGAAGGGAGCUCUA	UGGAGCUCCCUUCAUUCCAAU	Cleavage
tae-miR159a	Traes_1AL_041EBB4A6.2	TRIAE_CS42_1AL_TGACv1_002945_AA0046600	mRNA: 3' TAACCTTACTTCCCTCGAGGT 5'	-	-	-	K09422	-	gi|47680449|gb|AAT37169.1|	transcription factor Myb3, partial [Triticum aestivum]	AT2G32460.1	myb domain protein 101	LOC_Os01g59660.2	MYB family transcription factor, putative, expressed	2.5	-1.0	1	21	512	532	UUUGGAUUGAAGGGAGCUCUA	UGGAGCUCCCUUCAUUCCAAU	Cleavage
tae-miR159a	Traes_1AL_041EBB4A6.3	TRIAE_CS42_1AL_TGACv1_002945_AA0046600	::::: ::::::::::::..	-	-	-	K09422	-	gi|47680449|gb|AAT37169.1|	transcription factor Myb3, partial [Triticum aestivum]	AT2G32460.1	myb domain protein 101	LOC_Os01g59660.2	MYB family transcription factor, putative, expressed	2.5	-1.0	1	21	488	508	UUUGGAUUGAAGGGAGCUCUA	UGGAGCUCCCUUCAUUCCAAU	Cleavage
tae-miR159a	Traes_1AL_041EBB4A6.4	TRIAE_CS42_1AL_TGACv1_002945_AA0046600	miRNA: 5' TTTGGATTGAAGGGAGCTCTG 3'	-	-	-	K09422	-	gi|47680449|gb|AAT37169.1|	transcription factor Myb3, partial [Triticum aestivum]	AT2G32460.1	myb domain protein 101	LOC_Os01g59660.2	MYB family transcription factor, putative, expressed	2.5	-1.0	1	21	410	430	UUUGGAUUGAAGGGAGCUCUA	UGGAGCUCCCUUCAUUCCAAU	Cleavage
tae-miR159a	Traes_1BL_CF98E922B.1	TRIAE_CS42_1BL_TGACv1_032297_AA0128130	-	PF00249	-	-	-	-	gi|47680449|gb|AAT37169.1|	transcription factor Myb3, partial [Triticum aestivum]	AT5G06100.2	myb domain protein 33	LOC_Os01g59660.2	MYB family transcription factor, putative, expressed	2.5	-1.0	1	21	839	859	UUUGGAUUGAAGGGAGCUCUA	UGGAGCUCCCUUCACUCCAAU	Cleavage
tae-miR159a	Traes_1BL_CF98E922B.2	TRIAE_CS42_1BL_TGACv1_032297_AA0128130	-	PF00249	-	-	-	-	gi|47680449|gb|AAT37169.1|	transcription factor Myb3, partial [Triticum aestivum]	AT5G06100.3	myb domain protein 33	LOC_Os01g59660.1	MYB family transcription factor, putative, expressed	2.5	-1.0	1	21	839	859	UUUGGAUUGAAGGGAGCUCUA	UGGAGCUCCCUUCACUCCAAU	Cleavage
tae-miR159a	Traes_1BL_CF98E922B.3	TRIAE_CS42_1BL_TGACv1_032297_AA0128130	-	-	-	-	-	-	gi|47680449|gb|AAT37169.1|	transcription factor Myb3, partial [Triticum aestivum]	AT5G06100.3	myb domain protein 33	LOC_Os01g59660.2	MYB family transcription factor, putative, expressed	2.5	-1.0	1	21	512	532	UUUGGAUUGAAGGGAGCUCUA	UGGAGCUCCCUUCACUCCAAU	Cleavage
tae-miR159a	Traes_1BL_CF98E922B.4	TRIAE_CS42_1BL_TGACv1_032297_AA0128130	-	-	-	-	-	-	gi|47680449|gb|AAT37169.1|	transcription factor Myb3, partial [Triticum aestivum]	AT5G06100.1	myb domain protein 33	LOC_Os01g59660.1	MYB family transcription factor, putative, expressed	2.5	-1.0	1	21	512	532	UUUGGAUUGAAGGGAGCUCUA	UGGAGCUCCCUUCACUCCAAU	Cleavage
tae-miR159a	Traes_1DL_25540DE53.1	TRIAE_CS42_1DL_TGACv1_062854_AA0220950	-	-	-	-	-	-	-	-	AT2G32460.1	myb domain protein 101	LOC_Os01g59660.2	MYB family transcription factor, putative, expressed	2.5	-1.0	1	21	512	532	UUUGGAUUGAAGGGAGCUCUA	UGGAGCUCCCUUCAUUCCAAU	Cleavage
tae-miR159a	Traes_1DL_25540DE53.2	TRIAE_CS42_1DL_TGACv1_062854_AA0220950	-	-	-	-	-	-	-	-	AT2G32460.1	myb domain protein 101	LOC_Os01g59660.1	MYB family transcription factor, putative, expressed	2.5	-1.0	1	21	512	532	UUUGGAUUGAAGGGAGCUCUA	UGGAGCUCCCUUCAUUCCAAU	Cleavage
tae-miR159a	Traes_1DL_25540DE53.3	TRIAE_CS42_1DL_TGACv1_062854_AA0220950	-	-	-	-	-	-	-	-	AT5G06100.3	myb domain protein 33	LOC_Os01g59660.1	MYB family transcription factor, putative, expressed	2.5	-1.0	1	21	470	490	UUUGGAUUGAAGGGAGCUCUA	UGGAGCUCCCUUCAUUCCAAU	Cleavage
tae-miR159a	Traes_1DL_25540DE53.4	TRIAE_CS42_1DL_TGACv1_062854_AA0220950	-	-	-	-	-	-	-	-	AT5G06100.3	myb domain protein 33	LOC_Os01g59660.2	MYB family transcription factor, putative, expressed	2.5	-1.0	1	21	470	490	UUUGGAUUGAAGGGAGCUCUA	UGGAGCUCCCUUCAUUCCAAU	Cleavage
tae-miR159a	Traes_1DL_25540DE53.5	TRIAE_CS42_1DL_TGACv1_062854_AA0220950	-	-	-	-	-	-	-	-	AT5G06100.2	myb domain protein 33	LOC_Os01g59660.2	MYB family transcription factor, putative, expressed	2.5	-1.0	1	21	470	490	UUUGGAUUGAAGGGAGCUCUA	UGGAGCUCCCUUCAUUCCAAU	Cleavage
tae-miR159a	Traes_1DL_25540DE53.6	TRIAE_CS42_1DL_TGACv1_062854_AA0220950	-	-	-	-	-	-	-	-	AT5G06100.2	myb domain protein 33	LOC_Os01g59660.1	MYB family transcription factor, putative, expressed	2.5	-1.0	1	21	470	490	UUUGGAUUGAAGGGAGCUCUA	UGGAGCUCCCUUCAUUCCAAU	Cleavage
tae-miR159a	Traes_3AL_F09C7CA19.1	TGACv1_scaffold_195431_3AL:27983-30773	-	PF00249	-	-	-	-	-	-	AT5G06100.1	myb domain protein 33	LOC_Os01g59660.2	MYB family transcription factor, putative, expressed	2.5	-1.0	1	21	620	640	UUUGGAUUGAAGGGAGCUCUA	UGGAGCUCCCUUCACUCCAAG	Cleavage
tae-miR159a	Traes_3AS_D1D1A1994.1	TGACv1_scaffold_211194_3AS:20466-21759	-	-	-	-	-	-	-	-	-	-	LOC_Os01g11430.1	expressed protein	2.5	-1.0	1	21	101	121	UUUGGAUUGAAGGGAGCUCUA	CAGAGCCCCCUUCAAACCAAA	Cleavage
tae-miR159a	Traes_3B_25320ED72.1	-	-	PF00249	KOG0048	-	K09422	-	-	-	AT5G06100.1	myb domain protein 33	LOC_Os01g59660.2	MYB family transcription factor, putative, expressed	2.5	-1.0	1	21	956	976	UUUGGAUUGAAGGGAGCUCUA	UGGAGCUCCCUUCACUCCAAG	Cleavage
tae-miR159a	Traes_3B_25320ED72.2	-	-	PF00249	KOG0048	-	K09422	-	-	-	AT5G06100.1	myb domain protein 33	LOC_Os01g59660.2	MYB family transcription factor, putative, expressed	2.5	-1.0	1	21	956	976	UUUGGAUUGAAGGGAGCUCUA	UGGAGCUCCCUUCACUCCAAG	Cleavage
tae-miR159a	Traes_3DL_D9A29948B.1	TRIAE_CS42_3DL_TGACv1_253186_AA0893720	-	PF00249	-	-	-	-	gi|47680449|gb|AAT37169.1|	transcription factor Myb3, partial [Triticum aestivum]	AT5G06100.1	myb domain protein 33	LOC_Os01g59660.1	MYB family transcription factor, putative, expressed	2.5	-1.0	1	21	620	640	UUUGGAUUGAAGGGAGCUCUA	UGGAGCUCCCUUCACUCCAAG	Cleavage
tae-miR159a	Traes_3DL_D9A29948B.2	TRIAE_CS42_3DL_TGACv1_253186_AA0893720	-	PF00249	-	-	-	-	gi|47680449|gb|AAT37169.1|	transcription factor Myb3, partial [Triticum aestivum]	AT5G06100.1	myb domain protein 33	LOC_Os01g59660.1	MYB family transcription factor, putative, expressed	2.5	-1.0	1	21	620	640	UUUGGAUUGAAGGGAGCUCUA	UGGAGCUCCCUUCACUCCAAG	Cleavage
tae-miR159b	Traes_1AL_041EBB4A6.1	TRIAE_CS42_1AL_TGACv1_002945_AA0046600	miRNA: >tae-miR159a>tae-miR159b	-	-	-	K09422	-	gi|47680449|gb|AAT37169.1|	transcription factor Myb3, partial [Triticum aestivum]	AT2G32460.1	myb domain protein 101	LOC_Os01g59660.2	MYB family transcription factor, putative, expressed	2.5	-1.0	1	21	488	508	UUUGGAUUGAAGGGAGCUCUG	UGGAGCUCCCUUCAUUCCAAU	Cleavage
tae-miR159b	Traes_1AL_041EBB4A6.2	TRIAE_CS42_1AL_TGACv1_002945_AA0046600	mRNA: 3' TAACCTTACTTCCCTCGAGGT 5'	-	-	-	K09422	-	gi|47680449|gb|AAT37169.1|	transcription factor Myb3, partial [Triticum aestivum]	AT2G32460.1	myb domain protein 101	LOC_Os01g59660.2	MYB family transcription factor, putative, expressed	2.5	-1.0	1	21	512	532	UUUGGAUUGAAGGGAGCUCUG	UGGAGCUCCCUUCAUUCCAAU	Cleavage
tae-miR159b	Traes_1AL_041EBB4A6.3	TRIAE_CS42_1AL_TGACv1_002945_AA0046600	::::: ::::::::::::..	-	-	-	K09422	-	gi|47680449|gb|AAT37169.1|	transcription factor Myb3, partial [Triticum aestivum]	AT2G32460.1	myb domain protein 101	LOC_Os01g59660.2	MYB family transcription factor, putative, expressed	2.5	-1.0	1	21	488	508	UUUGGAUUGAAGGGAGCUCUG	UGGAGCUCCCUUCAUUCCAAU	Cleavage
tae-miR159b	Traes_1AL_041EBB4A6.4	TRIAE_CS42_1AL_TGACv1_002945_AA0046600	miRNA: 5' TTTGGATTGAAGGGAGCTCTG 3'	-	-	-	K09422	-	gi|47680449|gb|AAT37169.1|	transcription factor Myb3, partial [Triticum aestivum]	AT2G32460.1	myb domain protein 101	LOC_Os01g59660.2	MYB family transcription factor, putative, expressed	2.5	-1.0	1	21	410	430	UUUGGAUUGAAGGGAGCUCUG	UGGAGCUCCCUUCAUUCCAAU	Cleavage
tae-miR159b	Traes_1BL_CF98E922B.1	TRIAE_CS42_1BL_TGACv1_032297_AA0128130	-	PF00249	-	-	-	-	gi|47680449|gb|AAT37169.1|	transcription factor Myb3, partial [Triticum aestivum]	AT5G06100.2	myb domain protein 33	LOC_Os01g59660.2	MYB family transcription factor, putative, expressed	2.5	-1.0	1	21	839	859	UUUGGAUUGAAGGGAGCUCUG	UGGAGCUCCCUUCACUCCAAU	Cleavage
tae-miR159b	Traes_1BL_CF98E922B.2	TRIAE_CS42_1BL_TGACv1_032297_AA0128130	-	PF00249	-	-	-	-	gi|47680449|gb|AAT37169.1|	transcription factor Myb3, partial [Triticum aestivum]	AT5G06100.3	myb domain protein 33	LOC_Os01g59660.1	MYB family transcription factor, putative, expressed	2.5	-1.0	1	21	839	859	UUUGGAUUGAAGGGAGCUCUG	UGGAGCUCCCUUCACUCCAAU	Cleavage
tae-miR159b	Traes_1BL_CF98E922B.3	TRIAE_CS42_1BL_TGACv1_032297_AA0128130	-	-	-	-	-	-	gi|47680449|gb|AAT37169.1|	transcription factor Myb3, partial [Triticum aestivum]	AT5G06100.3	myb domain protein 33	LOC_Os01g59660.2	MYB family transcription factor, putative, expressed	2.5	-1.0	1	21	512	532	UUUGGAUUGAAGGGAGCUCUG	UGGAGCUCCCUUCACUCCAAU	Cleavage
tae-miR159b	Traes_1BL_CF98E922B.4	TRIAE_CS42_1BL_TGACv1_032297_AA0128130	-	-	-	-	-	-	gi|47680449|gb|AAT37169.1|	transcription factor Myb3, partial [Triticum aestivum]	AT5G06100.1	myb domain protein 33	LOC_Os01g59660.1	MYB family transcription factor, putative, expressed	2.5	-1.0	1	21	512	532	UUUGGAUUGAAGGGAGCUCUG	UGGAGCUCCCUUCACUCCAAU	Cleavage
tae-miR159b	Traes_1DL_25540DE53.1	TRIAE_CS42_1DL_TGACv1_062854_AA0220950	-	-	-	-	-	-	-	-	AT2G32460.1	myb domain protein 101	LOC_Os01g59660.2	MYB family transcription factor, putative, expressed	2.5	-1.0	1	21	512	532	UUUGGAUUGAAGGGAGCUCUG	UGGAGCUCCCUUCAUUCCAAU	Cleavage
tae-miR159b	Traes_1DL_25540DE53.2	TRIAE_CS42_1DL_TGACv1_062854_AA0220950	-	-	-	-	-	-	-	-	AT2G32460.1	myb domain protein 101	LOC_Os01g59660.1	MYB family transcription factor, putative, expressed	2.5	-1.0	1	21	512	532	UUUGGAUUGAAGGGAGCUCUG	UGGAGCUCCCUUCAUUCCAAU	Cleavage
tae-miR159b	Traes_1DL_25540DE53.3	TRIAE_CS42_1DL_TGACv1_062854_AA0220950	-	-	-	-	-	-	-	-	AT5G06100.3	myb domain protein 33	LOC_Os01g59660.1	MYB family transcription factor, putative, expressed	2.5	-1.0	1	21	470	490	UUUGGAUUGAAGGGAGCUCUG	UGGAGCUCCCUUCAUUCCAAU	Cleavage
tae-miR159b	Traes_1DL_25540DE53.4	TRIAE_CS42_1DL_TGACv1_062854_AA0220950	-	-	-	-	-	-	-	-	AT5G06100.3	myb domain protein 33	LOC_Os01g59660.2	MYB family transcription factor, putative, expressed	2.5	-1.0	1	21	470	490	UUUGGAUUGAAGGGAGCUCUG	UGGAGCUCCCUUCAUUCCAAU	Cleavage
tae-miR159b	Traes_1DL_25540DE53.5	TRIAE_CS42_1DL_TGACv1_062854_AA0220950	-	-	-	-	-	-	-	-	AT5G06100.2	myb domain protein 33	LOC_Os01g59660.2	MYB family transcription factor, putative, expressed	2.5	-1.0	1	21	470	490	UUUGGAUUGAAGGGAGCUCUG	UGGAGCUCCCUUCAUUCCAAU	Cleavage
tae-miR159b	Traes_1DL_25540DE53.6	TRIAE_CS42_1DL_TGACv1_062854_AA0220950	-	-	-	-	-	-	-	-	AT5G06100.2	myb domain protein 33	LOC_Os01g59660.1	MYB family transcription factor, putative, expressed	2.5	-1.0	1	21	470	490	UUUGGAUUGAAGGGAGCUCUG	UGGAGCUCCCUUCAUUCCAAU	Cleavage
tae-miR159b	Traes_3AL_F09C7CA19.1	TGACv1_scaffold_195431_3AL:27983-30773	-	PF00249	-	-	-	-	-	-	AT5G06100.1	myb domain protein 33	LOC_Os01g59660.2	MYB family transcription factor, putative, expressed	2.5	-1.0	1	21	620	640	UUUGGAUUGAAGGGAGCUCUG	UGGAGCUCCCUUCACUCCAAG	Cleavage
tae-miR159b	Traes_3AS_D1D1A1994.1	TGACv1_scaffold_211194_3AS:20466-21759	-	-	-	-	-	-	-	-	-	-	LOC_Os01g11430.1	expressed protein	2.5	-1.0	1	21	101	121	UUUGGAUUGAAGGGAGCUCUG	CAGAGCCCCCUUCAAACCAAA	Cleavage
tae-miR159b	Traes_3B_25320ED72.1	-	-	PF00249	KOG0048	-	K09422	-	-	-	AT5G06100.1	myb domain protein 33	LOC_Os01g59660.2	MYB family transcription factor, putative, expressed	2.5	-1.0	1	21	956	976	UUUGGAUUGAAGGGAGCUCUG	UGGAGCUCCCUUCACUCCAAG	Cleavage
tae-miR159b	Traes_3B_25320ED72.2	-	-	PF00249	KOG0048	-	K09422	-	-	-	AT5G06100.1	myb domain protein 33	LOC_Os01g59660.2	MYB family transcription factor, putative, expressed	2.5	-1.0	1	21	956	976	UUUGGAUUGAAGGGAGCUCUG	UGGAGCUCCCUUCACUCCAAG	Cleavage
tae-miR159b	Traes_3DL_D9A29948B.1	TRIAE_CS42_3DL_TGACv1_253186_AA0893720	-	PF00249	-	-	-	-	gi|47680449|gb|AAT37169.1|	transcription factor Myb3, partial [Triticum aestivum]	AT5G06100.1	myb domain protein 33	LOC_Os01g59660.1	MYB family transcription factor, putative, expressed	2.5	-1.0	1	21	620	640	UUUGGAUUGAAGGGAGCUCUG	UGGAGCUCCCUUCACUCCAAG	Cleavage
tae-miR159b	Traes_3DL_D9A29948B.2	TRIAE_CS42_3DL_TGACv1_253186_AA0893720	-	PF00249	-	-	-	-	gi|47680449|gb|AAT37169.1|	transcription factor Myb3, partial [Triticum aestivum]	AT5G06100.1	myb domain protein 33	LOC_Os01g59660.1	MYB family transcription factor, putative, expressed	2.5	-1.0	1	21	620	640	UUUGGAUUGAAGGGAGCUCUG	UGGAGCUCCCUUCACUCCAAG	Cleavage
tae-miR5048-5p	Traes_1DS_26F1546F6.1	TRIAE_CS42_1DS_TGACv1_080562_AA0250160	-	PF00168,PF07714,PF00069	KOG1187	2.7.11.1	-	GO:GO:0005515,GO:GO:0006468,GO:GO:0004672,GO:GO:0005524	-	-	AT1G63430.1	Leucine-rich repeat protein kinase family protein	LOC_Os04g58700.1	expressed protein	2.5	-1.0	1	22	917	938	UUUGCAGGUUUUAGGUCUAAGU	ACUUGGACCUAAAACCUGCCAA	Cleavage
tae-miR5048-5p	Traes_1DS_26F1546F6.2	TRIAE_CS42_1DS_TGACv1_080562_AA0250160	-	PF00168,PF07714,PF00069	KOG1187	2.7.11.1	-	GO:GO:0005515,GO:GO:0006468,GO:GO:0004672,GO:GO:0005524	-	-	AT1G63430.1	Leucine-rich repeat protein kinase family protein	LOC_Os04g58700.1	expressed protein	2.5	-1.0	1	22	917	938	UUUGCAGGUUUUAGGUCUAAGU	ACUUGGACCUAAAACCUGCCAA	Cleavage
tae-miR5048-5p	Traes_2BS_47E2D6444.1	TRIAE_CS42_2BS_TGACv1_145841_AA0446340	-	PF07714	-	2.7.11.1	-	GO:GO:0006468,GO:GO:0004672	-	-	AT4G04570.2	cysteine-rich RLK (RECEPTOR-like protein kinase) 40	LOC_Os04g30030.1	cysteine-rich receptor-like protein kinase 12 precursor, putative, expressed	2.5	-1.0	1	22	221	242	UUUGCAGGUUUUAGGUCUAAGU	ACCUGGACCUAAAACCUGCGAA	Cleavage
tae-miR5048-5p	Traes_2BS_47E2D6444.2	TRIAE_CS42_2BS_TGACv1_145841_AA0446340	-	PF00069	KOG1187	2.7.11.1	-	GO:GO:0006468,GO:GO:0005524,GO:GO:0004672	-	-	AT4G38830.1	cysteine-rich RLK (RECEPTOR-like protein kinase) 26	LOC_Os04g30030.1	cysteine-rich receptor-like protein kinase 12 precursor, putative, expressed	2.5	-1.0	1	22	959	980	UUUGCAGGUUUUAGGUCUAAGU	ACCUGGACCUAAAACCUGCGAA	Cleavage
tae-miR5048-5p	Traes_2BS_47E2D6444.3	TRIAE_CS42_2BS_TGACv1_145841_AA0446340	-	PF00069	KOG1187	2.7.11.1	-	GO:GO:0006468,GO:GO:0005524,GO:GO:0004672	-	-	AT4G38830.1	cysteine-rich RLK (RECEPTOR-like protein kinase) 26	LOC_Os04g30030.1	cysteine-rich receptor-like protein kinase 12 precursor, putative, expressed	2.5	-1.0	1	22	947	968	UUUGCAGGUUUUAGGUCUAAGU	ACCUGGACCUAAAACCUGCGAA	Cleavage
tae-miR5048-5p	Traes_2BS_47E2D6444.4	TRIAE_CS42_2BS_TGACv1_145841_AA0446340	-	PF07714	-	2.7.11.1	-	GO:GO:0006468,GO:GO:0004672	-	-	AT4G23160.1	cysteine-rich RLK (RECEPTOR-like protein kinase) 8	LOC_Os04g30030.1	cysteine-rich receptor-like protein kinase 12 precursor, putative, expressed	2.5	-1.0	1	22	221	242	UUUGCAGGUUUUAGGUCUAAGU	ACCUGGACCUAAAACCUGCGAA	Cleavage
tae-miR5048-5p	Traes_4AL_85A7C60F9.1	TRIAE_CS42_4AL_TGACv1_289513_AA0972380	-	PF00069	-	2.7.11.1	-	GO:GO:0006468,GO:GO:0005524,GO:GO:0004672	-	-	AT4G21230.1	cysteine-rich RLK (RECEPTOR-like protein kinase) 27	LOC_Os11g10640.1	protein kinase domain containing protein, expressed	2.5	-1.0	1	22	170	191	UUUGCAGGUUUUAGGUCUAAGU	ACUUGGACCUAAAACCUGCGAA	Cleavage
tae-miR5048-5p	Traes_4AL_85A7C60F9.7	TRIAE_CS42_4AL_TGACv1_289513_AA0972380	-	PF00069	-	2.7.11.1	-	GO:GO:0006468,GO:GO:0005524,GO:GO:0004672	-	-	AT4G21230.1	cysteine-rich RLK (RECEPTOR-like protein kinase) 27	LOC_Os11g10640.1	protein kinase domain containing protein, expressed	2.5	-1.0	1	22	170	191	UUUGCAGGUUUUAGGUCUAAGU	ACUUGGACCUAAAACCUGCGAA	Cleavage
tae-miR5048-5p	Traes_4AL_85A7C60F9.8	TRIAE_CS42_4AL_TGACv1_289513_AA0972380	-	PF00069	-	2.7.11.1	-	GO:GO:0006468,GO:GO:0005524,GO:GO:0004672	-	-	AT4G21230.1	cysteine-rich RLK (RECEPTOR-like protein kinase) 27	LOC_Os11g10640.1	protein kinase domain containing protein, expressed	2.5	-1.0	1	22	170	191	UUUGCAGGUUUUAGGUCUAAGU	ACUUGGACCUAAAACCUGCGAA	Cleavage
tae-miR5048-5p	Traes_7DL_AB7C59D49.1	TRIAE_CS42_7DL_TGACv1_604817_AA2001980	-	PF00069	-	2.7.11.1	-	GO:GO:0006468,GO:GO:0005524,GO:GO:0004672	-	-	AT4G21230.1	cysteine-rich RLK (RECEPTOR-like protein kinase) 27	LOC_Os11g12270.2	expressed protein	0.0	-1.0	1	22	53	74	UUUGCAGGUUUUAGGUCUAAGU	ACUUAGACCUAAAACCUGCAAA	Cleavage
tae-miR5048-5p	Traes_7DL_AB7C59D49.2	TRIAE_CS42_7DL_TGACv1_604817_AA2001980	-	PF00069	-	2.7.11.1	-	GO:GO:0006468,GO:GO:0005524,GO:GO:0004672	-	-	AT1G11300.1	protein serine/threonine kinases;protein kinases;ATP binding;sugar binding;kinases;carbohydrate binding	LOC_Os11g17380.1	protein kinase domain containing protein, expressed	0.0	-1.0	1	22	53	74	UUUGCAGGUUUUAGGUCUAAGU	ACUUAGACCUAAAACCUGCAAA	Cleavage
tae-miR5048-5p	Traes_7DL_AB7C59D49.3	TRIAE_CS42_7DL_TGACv1_604817_AA2001980	-	PF00069	-	2.7.11.1	-	GO:GO:0006468,GO:GO:0005524,GO:GO:0004672	-	-	AT1G11300.1	protein serine/threonine kinases;protein kinases;ATP binding;sugar binding;kinases;carbohydrate binding	LOC_Os11g17380.1	protein kinase domain containing protein, expressed	0.0	-1.0	1	22	53	74	UUUGCAGGUUUUAGGUCUAAGU	ACUUAGACCUAAAACCUGCAAA	Cleavage
tae-miR5048-5p	Traes_7DL_AB7C59D49.4	TRIAE_CS42_7DL_TGACv1_604817_AA2001980	-	PF00069	-	2.7.11.1	-	GO:GO:0006468,GO:GO:0005524,GO:GO:0004672	-	-	AT1G11300.1	protein serine/threonine kinases;protein kinases;ATP binding;sugar binding;kinases;carbohydrate binding	LOC_Os11g17380.1	protein kinase domain containing protein, expressed	0.0	-1.0	1	22	53	74	UUUGCAGGUUUUAGGUCUAAGU	ACUUAGACCUAAAACCUGCAAA	Cleavage
tae-miR5048-5p	Traes_7DL_AB7C59D49.5	TRIAE_CS42_7DL_TGACv1_604817_AA2001980	-	PF00069	-	2.7.11.1	-	GO:GO:0006468,GO:GO:0005524,GO:GO:0004672	-	-	AT4G21230.1	cysteine-rich RLK (RECEPTOR-like protein kinase) 27	LOC_Os11g12270.2	expressed protein	0.0	-1.0	1	22	53	74	UUUGCAGGUUUUAGGUCUAAGU	ACUUAGACCUAAAACCUGCAAA	Cleavage
tae-miR5048-5p	Traes_7DL_AB7C59D49.6	TRIAE_CS42_7DL_TGACv1_604817_AA2001980	-	PF00069	-	2.7.11.1	-	GO:GO:0006468,GO:GO:0005524,GO:GO:0004672	-	-	AT4G21230.1	cysteine-rich RLK (RECEPTOR-like protein kinase) 27	LOC_Os11g12270.2	expressed protein	0.0	-1.0	1	22	53	74	UUUGCAGGUUUUAGGUCUAAGU	ACUUAGACCUAAAACCUGCAAA	Cleavage

## Sheet: Ta_S_Root
miRNA_Acc.	Target_Acc. (Old)	Target_Acc. (New)		Pfam	KOG	KEGG/ec	KO	GO	Nr-Id	Nr-annotation	Best-hit-arabi-name	arabi-defline	Best-hit-rice-name	rice-defline	Expectation	UPE$	miRNA_start	miRNA_end	Target_start	Target_end	miRNA_aligned_fragment	Target_aligned_fragment	Inhibition
tae-miR1117	Traes_1BL_F01A87F44.1	TRIAE_CS42_1BL_TGACv1_032519_AA0130860	-	PF13359	-	-	-	-	-	-	AT2G13770.1	-	LOC_Os01g33990.1	transposon protein, putative, CACTA, En/Spm sub-class, expressed			1.0	-1.0	1	21	102	122	UGCAUCAUCUCGAACUCGUCG	GGACGAGCUCGAGAUGAUGCA	Cleavage	pacid=31754992 polypeptide=Traes_3B_4C839468C.13 locus=Traes_3B_4C839468C ID=Traes_3B_4C839468C.13.v2.2 annot-version=v2.2	1	61677
tae-miR1117	Traes_2BS_C5AF5419E.1	TRIAE_CS42_2BS_TGACv1_147872_AA0488500	-	-	-	3.4.23.47,3.1.26.13,3.1.13.2,2.7.7.49,2.7.7.7	-	-	-	-	-	-	LOC_Os02g49670.1	zinc knuckle family protein, expressed			1.0	-1.0	1	21	126	146	UGCAUCAUCUCGAACUCGUCG	GGACGAGCUCGAGAUGAUGCA	Cleavage	pacid=31915885 polypeptide=Traes_3B_F07C33521.10 locus=Traes_3B_F07C33521 ID=Traes_3B_F07C33521.10.v2.2 annot-version=v2.2	1
tae-miR1117	Traes_3AL_018D4C27C.1	TRIAE_CS42_3AL_TGACv1_194276_AA0630100	-	PF07714,PF12819	-	2.7.11.1	-	GO:GO:0006468,GO:GO:0004672	-	-	AT3G51550.1	Malectin/receptor-like protein kinase family protein	LOC_Os05g25430.2	receptor-like protein kinase At3g46290 precursor, putative, expressed			1.0	-1.0	1	21	126	146	UGCAUCAUCUCGAACUCGUCG	GGACGAGCUCGAGAUGAUGCA	Cleavage	pacid=31915886 polypeptide=Traes_3B_F07C33521.9 locus=Traes_3B_F07C33521 ID=Traes_3B_F07C33521.9.v2.2 annot-version=v2.2	1
tae-miR1117	Traes_4AL_2475C298D.1	-	-	PF07993	-	1.2.1.84	-	GO:GO:0080019	-	-	AT3G44540.1	fatty acid reductase 4	LOC_Os04g28600.1	male sterility protein, putative, expressed			1.0	-1.0	1	21	126	146	UGCAUCAUCUCGAACUCGUCG	GGACGAGCUCGAGAUGAUGCA	Cleavage	pacid=31915884 polypeptide=Traes_3B_F07C33521.8 locus=Traes_3B_F07C33521 ID=Traes_3B_F07C33521.8.v2.2 annot-version=v2.2	1
tae-miR1117	Traes_6DL_E940A7985.1	TRIAE_CS42_6DL_TGACv1_526992_AA1696900	-	PF00854	-	3.6.3.43	-	GO:GO:0016020,GO:GO:0006810,GO:GO:0005215	-	-	AT1G62200.1	Major facilitator superfamily protein	LOC_Os04g50940.1	peptide transporter PTR2, putative, expressed			1.0	-1.0	1	21	126	146	UGCAUCAUCUCGAACUCGUCG	GGACGAGCUCGAGAUGAUGCA	Cleavage	pacid=31915883 polypeptide=Traes_3B_F07C33521.1 locus=Traes_3B_F07C33521 ID=Traes_3B_F07C33521.1.v2.2 annot-version=v2.2	1
tae-miR1118	Traes_4BS_4BC02509F.1	TRIAE_CS42_4BL_TGACv1_320441_AA1039150	-	-	-	-	-	-	-	-	AT3G43790.3	zinc induced facilitator-like 2	LOC_Os12g03830.1	major facilitator superfamily antiporter, putative, expressed	2.5	-1.0	1	23	525	547	CACUACAUUAUGGAAUGGAGGGA	UCCCUCCGUUCCAUAAUGUAAUG	Cleavage
tae-miR1118	Traes_5AS_EC41EF7CA.4	-	-	PF00013	KOG2190	-	-	GO:GO:0003723	-	-	AT3G04610.1	RNA-binding KH domain-containing protein	LOC_Os12g40560.1	KH domain containing protein, putative, expressed	1.5	-1.0	1	23	1333	1355	CACUACAUUAUGGAAUGGAGGGA	UCCCUCCAUUCCACAAUGUAGUG	Translation
tae-miR1118	Traes_5BS_550BDEE86.2	TRIAE_CS42_5BS_TGACv1_423557_AA1379410	-	PF00013	KOG2190		-	GO:GO:0003723	-	-	AT3G04610.1	RNA-binding KH domain-containing protein	LOC_Os12g40560.1	KH domain containing protein, putative, expressed	1.5	-1.0	1	23	1135	1157	CACUACAUUAUGGAAUGGAGGGA	UCCCUCCAUUCCACAAUGUAGUG	Translation
tae-miR1118	Traes_5DS_F8D323D4D.2	-	-	PF00013	KOG2190			GO:GO:0003723	-	-	AT3G04610.1	RNA-binding KH domain-containing protein	LOC_Os12g40560.1	KH domain containing protein, putative, expressed	1.5	-1.0	1	23	1329	1351	CACUACAUUAUGGAAUGGAGGGA	CUCCUCCAUUCCACAAUGUAGUG	Translation
tae-miR1118	Traes_6BL_E14604962.2	TRIAE_CS42_6BL_TGACv1_499983_AA1596480	-	PF00076	-	-	-	GO:GO:0003676	-	-	AT5G51120.2	polyadenylate-binding protein 1	LOC_Os02g52140.2	RNA recognition motif containing protein, putative, expressed	2.0	-1.0	1	23	35	57	CACUACAUUAUGGAAUGGAGGGA	UCCCUCUGUUCCAUAAUGUAGUG	Cleavage
tae-miR1118	Traes_6BL_E14604962.3	TRIAE_CS42_6BL_TGACv1_499983_AA1596480	-	PF00076	-	-	-	GO:GO:0003676	-	-	AT5G51120.2	polyadenylate-binding protein 1	LOC_Os02g52140.2	RNA recognition motif containing protein, putative, expressed	2.0	-1.0	1	23	35	57	CACUACAUUAUGGAAUGGAGGGA	UCCCUCUGUUCCAUAAUGUAGUG	Cleavage
tae-miR1118	Traes_6DL_C9216369C.2	-	-	PF00891	-	-	-	GO:GO:0008171	-	-	AT5G54160.1	O-methyltransferase 1	LOC_Os11g20090.1	O-methyltransferase, putative, expressed	2.5	-1.0	1	23	421	443	CACUACAUUAUGGAAUGGAGGGA	UUGCUCCGUUUCAUAAUGUAGUG	Cleavage
tae-miR1120a	Traes_1DL_6A91BC5A5.1	TRIAE_CS42_1DL_TGACv1_062953_AA0222070	-	PF08652	-	-	K14845	-	-	-	AT4G17620.1	glycine-rich protein	LOC_Os05g32580.1	glycine-rich protein, putative, expressed	2.5	-1.0	1	24	25	48	ACAUUCUUAUAUUAUGAGACGGAG	CUCCGUCCCAUAAUAUAAGAACGU	Cleavage
tae-miR1120a	Traes_2AL_979E96822.1	TRIAE_CS42_2AL_TGACv1_096256_AA0318220	-	PF00443	-	3.4.19.12	-	GO:GO:0036459,GO:GO:0016579	-	-	AT4G39370.3	ubiquitin-specific protease 27	LOC_Os04g34984.1	ubiquitin carboxyl-terminal hydrolase domain containing protein, expressed	2.5	-1.0	1	24	753	776	ACAUUCUUAUAUUAUGAGACGGAG	CUCCAUCCCAUAAUAUAAGAGUGU	Cleavage
tae-miR1120b-3p	Traes_1DL_6A91BC5A5.1	TRIAE_CS42_1DL_TGACv1_062953_AA0222070	-	PF08652	-	-	K14845	-	-	-	AT4G17620.1	glycine-rich protein	LOC_Os05g32580.1	glycine-rich protein, putative, expressed	2.5	-1.0	1	21	25	45	UUCUUAUAUUGUGGGACAGAG	CUCCGUCCCAUAAUAUAAGAA	Translation
tae-miR1120b-3p	Traes_2AL_673CA8FB2.1	TRIAE_CS42_2AL_TGACv1_095371_AA0310130	-	PF04603	KOG3329	-	-	-	-	-	AT1G69680.1	Mog1/PsbP/DUF1795-like photosystem II reaction center PsbP family protein	LOC_Os04g38610.2	RAN guanine nucleotide release factor, putative, expressed	2.5	-1.0	1	21	493	513	UUCUUAUAUUGUGGGACAGAG	CUCUGUCCCACAAUGUAAGAC	Cleavage
tae-miR1120c-5p	Traes_1DL_6A91BC5A5.1	TRIAE_CS42_1DL_TGACv1_062953_AA0222070	-	PF08652	-	-	K14845	-	-	-	AT4G17620.1	glycine-rich protein	LOC_Os05g32580.1	glycine-rich protein, putative, expressed	2.5	-1.0	1	21	67	87	UAAUAUAAGAACGUUUUUGAC	GUCAAACACGCUCUUAUAUUA	Translation
tae-miR1120c-5p	Traes_2AL_979E96822.1	TRIAE_CS42_2AL_TGACv1_096256_AA0318220	-	PF00443	-	3.4.19.12	-	GO:GO:0036459,GO:GO:0016579	-	-	AT4G39370.3	ubiquitin-specific protease 27	LOC_Os04g34984.1	ubiquitin carboxyl-terminal hydrolase domain containing protein, expressed	2.5	-1.0	1	21	795	815	UAAUAUAAGAACGUUUUUGAC	GUAAAAAACGCUCUUAUAUUA	Translation
tae-miR1120c-5p	Traes_2BL_171777733.1	TRIAE_CS42_2BL_TGACv1_129372_AA0380780	-	PF00443	-	3.4.19.12	-	GO:GO:0036459,GO:GO:0016579	-	-	AT4G39370.3	ubiquitin-specific protease 27	LOC_Os04g34984.1	ubiquitin carboxyl-terminal hydrolase domain containing protein, expressed	2.5	-1.0	1	21	795	815	UAAUAUAAGAACGUUUUUGAC	GUAAAAAACGCUCUUAUAUUA	Translation
tae-miR1120c-5p	Traes_2BS_5C64FC44A.1	TRIAE_CS42_2BS_TGACv1_145967_AA0451090	-	PF07714	KOG1187	2.7.11.1	-	GO:GO:0006468,GO:GO:0004672	-	-	AT4G23140.1	cysteine-rich RLK (RECEPTOR-like protein kinase) 6	LOC_Os07g35580.1	TKL_IRAK_DUF26-lc.20 - DUF26 kinases have homology to DUF26 containing loci, expressed	0.0	-1.0	1	21	21	41	UAAUAUAAGAACGUUUUUGAC	GUCAAAAACGUUCUUAUAUUA	Cleavage
tae-miR1120c-5p	Traes_2BS_5C64FC44A.2	TRIAE_CS42_2BS_TGACv1_145967_AA0451090	-	PF07714	KOG1187	2.7.11.1	-	GO:GO:0006468,GO:GO:0004672	-	-	AT4G23140.1	cysteine-rich RLK (RECEPTOR-like protein kinase) 6	LOC_Os07g35580.1	TKL_IRAK_DUF26-lc.20 - DUF26 kinases have homology to DUF26 containing loci, expressed	0.0	-1.0	1	21	2	22	UAAUAUAAGAACGUUUUUGAC	GUCAAAAACGUUCUUAUAUUA	Cleavage
tae-miR1120c-5p	Traes_2DL_10B2965EF.8	-	-	PF00443	-	3.4.19.12	-	GO:GO:0036459,GO:GO:0016579	-	-	AT4G39370.2	ubiquitin-specific protease 27	LOC_Os04g34984.3	ubiquitin carboxyl-terminal hydrolase domain containing protein, expressed	1.5	-1.0	1	21	795	815	UAAUAUAAGAACGUUUUUGAC	GUCAAAAACGCUCUUAUAUUA	Translation
tae-miR1120c-5p	Traes_4AS_0E2735576.2	TRIAE_CS42_4AS_TGACv1_308150_AA1026390	-	-	-	3.4.21.108	-	-	-	-	-	-	LOC_Os05g05330.1	expressed protein	0.0	-1.0	1	21	1020	1040	UAAUAUAAGAACGUUUUUGAC	GACAAAAACGUUCUUAUAUUA	Cleavage
tae-miR1120c-5p	Traes_7AS_9819F7C48.1	TRIAE_CS42_7AS_TGACv1_571237_AA1846200	-	PF01154,PF08540	-	2.3.3.10	-	GO:GO:0008299,GO:GO:0004421	-	-	AT4G11820.2	hydroxymethylglutaryl-CoA synthase / HMG-CoA synthase / 3-hydroxy-3-methylglutaryl coenzyme A synthase	LOC_Os08g43170.1	hydroxymethylglutaryl-CoA synthase, putative, expressed	1.5	-1.0	1	21	1311	1331	UAAUAUAAGAACGUUUUUGAC	GUCAAAAACGCUCUUAUAUUA	Translation
tae-miR1120c-5p	Traes_7BS_47B8FC9CB.2	TRIAE_CS42_7BS_TGACv1_591893_AA1924780	-	PF01154,PF08540	-	2.3.3.10	-	GO:GO:0008299,GO:GO:0004421	-	-	AT4G11820.2	hydroxymethylglutaryl-CoA synthase / HMG-CoA synthase / 3-hydroxy-3-methylglutaryl coenzyme A synthase	LOC_Os08g43170.1	hydroxymethylglutaryl-CoA synthase, putative, expressed	1.5	-1.0	1	21	1311	1331	UAAUAUAAGAACGUUUUUGAC	GUCAAAAACGCUCUUAUAUUA	Translation
tae-miR1120c-5p	Traes_7BS_47B8FC9CB.3	TRIAE_CS42_7BS_TGACv1_591893_AA1924780	-	PF01154,PF08540	-	2.3.3.10	K01641	GO:GO:0008299,GO:GO:0004421	-	-	AT4G11820.2	hydroxymethylglutaryl-CoA synthase / HMG-CoA synthase / 3-hydroxy-3-methylglutaryl coenzyme A synthase	LOC_Os08g43170.1	hydroxymethylglutaryl-CoA synthase, putative, expressed	1.5	-1.0	1	21	1308	1328	UAAUAUAAGAACGUUUUUGAC	GUCAAAAACGCUCUUAUAUUA	Translation
tae-miR1120c-5p	Traes_7DS_3C83C8EF9.1	TRIAE_CS42_7DS_TGACv1_624313_AA2060470	-	-	-	-	-	-	-	-	AT4G31340.1	myosin heavy chain-related	LOC_Os08g40790.1	DNA repair ATPase-related, putative, expressed	1.5	-1.0	1	21	80	100	UAAUAUAAGAACGUUUUUGAC	GUCAAAAACGCUCUUAUAUUA	Translation
tae-miR1120c-5p	Traes_7DS_3C83C8EF9.3	TRIAE_CS42_7DS_TGACv1_624313_AA2060470	-	-	-	-	-	-	-	-	AT4G31340.1	myosin heavy chain-related	LOC_Os08g40790.1	DNA repair ATPase-related, putative, expressed	1.5	-1.0	1	21	80	100	UAAUAUAAGAACGUUUUUGAC	GUCAAAAACGCUCUUAUAUUA	Translation
tae-miR1121	Traes_2BS_6249E432F.1	TRIAE_CS42_2BS_TGACv1_145982_AA0451820	-	PF01426	-	-	-	GO:GO:0003682	-	-	AT4G22140.1	PHD finger family protein / bromo-adjacent homology (BAH) domain-containing protein	LOC_Os07g08880.1	ES43 protein, putative, expressed	0.0	-1.0	1	22	538	559	AGUAGUGAUCUAAACGCUCUUA	UAAGAGCGUUUAGAUCACUACU	Cleavage
tae-miR1121	Traes_2BS_6249E432F.2	TRIAE_CS42_2BS_TGACv1_145982_AA0451820	-	PF01426	-	-	-	GO:GO:0003682	-	-	AT4G22140.1	PHD finger family protein / bromo-adjacent homology (BAH) domain-containing protein	LOC_Os07g08880.1	ES43 protein, putative, expressed	0.0	-1.0	1	22	538	559	AGUAGUGAUCUAAACGCUCUUA	UAAGAGCGUUUAGAUCACUACU	Cleavage
tae-miR1121	Traes_2BS_6249E432F.3	TRIAE_CS42_2BS_TGACv1_145982_AA0451820	-	PF01426	-	-	-	GO:GO:0003682	-	-	AT4G22140.1	PHD finger family protein / bromo-adjacent homology (BAH) domain-containing protein	LOC_Os07g08880.1	ES43 protein, putative, expressed	0.0	-1.0	1	22	448	469	AGUAGUGAUCUAAACGCUCUUA	UAAGAGCGUUUAGAUCACUACU	Cleavage
tae-miR1121	Traes_2DL_74E241841.2	TRIAE_CS42_2DL_TGACv1_158744_AA0525290	-	PF01426	-	-	-	GO:GO:0003682	-	-	AT4G39100.1	PHD finger family protein / bromo-adjacent homology (BAH) domain-containing protein	LOC_Os07g08880.1	ES43 protein, putative, expressed	2.5	-1.0	1	22	448	469	AGUAGUGAUCUAAACGCUCUUA	UAAGAGUGUUUGGAUCACUACU	Translation
tae-miR1121	Traes_3AL_F2EDB3661.7	TRIAE_CS42_3AL_TGACv1_195384_AA0648910	-	-	-	-	-	-	-	-	-	-	-	-	2.0	-1.0	1	22	224	245	AGUAGUGAUCUAAACGCUCUUA	CCUCCGCGUUUAGAUCACUACU	Cleavage
tae-miR1121	Traes_3AS_A466B9ECC.1	TRIAE_CS42_7BL_TGACv1_578471_AA1895550	-	PF13424	-	-	-	-	-	-	AT3G54360.1	zinc ion binding	LOC_Os01g01420.2	expressed protein	0.0	-1.0	1	22	725	746	AGUAGUGAUCUAAACGCUCUUA	UAAGAGCGUUUAGAUCACUACU	Cleavage
tae-miR1121	Traes_3AS_A466B9ECC.2	TRIAE_CS42_7BL_TGACv1_578471_AA1895550	-	PF13424	-	-	-	-	-	-	AT3G54360.1	zinc ion binding	LOC_Os01g01420.2	expressed protein	0.0	-1.0	1	22	725	746	AGUAGUGAUCUAAACGCUCUUA	UAAGAGCGUUUAGAUCACUACU	Cleavage
tae-miR1121	Traes_3B_9F321609E.8	-	-	-	-	-	-	-	-	-	-	-	-	-	2.5	-1.0	1	22	6	28	AGUAGUGAUCUAAACGCUCU-UA	UAUAGAGCGUUUAGAUCACUAUU	Cleavage
tae-miR1121	Traes_4AL_400EB3C17.10	-	-	PF14259,PF00076	KOG0120	-	-	GO:GO:0003676	-	-	AT4G36690.4	U2 snRNP auxilliary factor, large subunit, splicing factor	LOC_Os11g41820.2	RNA recognition motif containing protein, expressed	2.5	-1.0	1	22	10	31	AGUAGUGAUCUAAACGCUCUUA	UAAGAGCGUUUAGAUCACUAAA	Cleavage
tae-miR1121	Traes_4AL_400EB3C17.3	-	-	PF14259,PF00076	KOG0120	-	-	GO:GO:0003676	-	-	AT4G36690.1	U2 snRNP auxilliary factor, large subunit, splicing factor	LOC_Os11g41820.1	RNA recognition motif containing protein, expressed	2.5	-1.0	1	22	37	58	AGUAGUGAUCUAAACGCUCUUA	UAAGAGCGUUUAGAUCACUAAA	Cleavage
tae-miR1121	Traes_4AL_400EB3C17.7	-	-	PF14259,PF00076	KOG0120	-	-	GO:GO:0003676	-	-	AT4G36690.4	U2 snRNP auxilliary factor, large subunit, splicing factor	LOC_Os11g41820.1	RNA recognition motif containing protein, expressed	2.5	-1.0	1	22	10	31	AGUAGUGAUCUAAACGCUCUUA	UAAGAGCGUUUAGAUCACUAAA	Cleavage
tae-miR1121	Traes_4AL_541C86EB9.2	TRIAE_CS42_4AL_TGACv1_288714_AA0956220	-	PF00076	-	-	-	GO:GO:0003676,GO:GO:0017069,GO:GO:0000398	-	-	AT1G21320.1	nucleotide binding;nucleic acid binding	LOC_Os06g03690.2	RNA recognition motif containing protein, putative, expressed	1.0	-1.0	1	22	558	579	AGUAGUGAUCUAAACGCUCUUA	UGAGAUCGUUUAGAUCACUACU	Cleavage
tae-miR1121	Traes_4AL_541C86EB9.3	TRIAE_CS42_4AL_TGACv1_288714_AA0956220	-	PF00076	-	-	-	GO:GO:0003676,GO:GO:0017069,GO:GO:0000398	-	-	AT1G21320.1	nucleotide binding;nucleic acid binding	LOC_Os06g03690.2	RNA recognition motif containing protein, putative, expressed	1.0	-1.0	1	22	558	579	AGUAGUGAUCUAAACGCUCUUA	UGAGAUCGUUUAGAUCACUACU	Cleavage
tae-miR1121	Traes_5BL_72EFF0AF0.1	TRIAE_CS42_5BL_TGACv1_405292_AA1324160	-	PF07690	-	-	-	GO:GO:0055085,GO:GO:0016021	-	-	AT5G59250.1	Major facilitator superfamily protein	LOC_Os10g42830.1	transporter family protein, putative, expressed	0.0	-1.0	1	22	1237	1258	AGUAGUGAUCUAAACGCUCUUA	UAAGAGCGUUUAGAUCACUACU	Cleavage
tae-miR1121	Traes_6AL_23B31796F.2	TRIAE_CS42_5BL_TGACv1_405292_AA1324160	-	PF00230	KOG0223	-	-	GO:GO:0016020,GO:GO:0006810,GO:GO:0005215	-	-	AT3G53420.1	plasma membrane intrinsic protein 2A	LOC_Os02g41860.3	aquaporin protein, putative, expressed	2.0	-1.0	1	22	846	867	AGUAGUGAUCUAAACGCUCUUA	UAAAAGUGUUUAGAUCACUACU	Cleavage
tae-miR1121	Traes_6AL_23B31796F.3	TRIAE_CS42_5BL_TGACv1_405292_AA1324160	-	PF00230	KOG0223	-	-	GO:GO:0016020,GO:GO:0006810,GO:GO:0005215	-	-	AT3G53420.1	plasma membrane intrinsic protein 2A	LOC_Os02g41860.3	aquaporin protein, putative, expressed	2.0	-1.0	1	22	760	781	AGUAGUGAUCUAAACGCUCUUA	UAAAAGUGUUUAGAUCACUACU	Cleavage
tae-miR1121	Traes_6AL_23B31796F.5	TRIAE_CS42_5BL_TGACv1_405292_AA1324160	-	PF00230	KOG0223	-	-	GO:GO:0016020,GO:GO:0006810,GO:GO:0005215	-	-	AT3G53420.1	plasma membrane intrinsic protein 2A	LOC_Os02g41860.3	aquaporin protein, putative, expressed	2.0	-1.0	1	22	742	763	AGUAGUGAUCUAAACGCUCUUA	UAAAAGUGUUUAGAUCACUACU	Cleavage
tae-miR1121	Traes_6AL_7E70268F1.3	TRIAE_CS42_6AL_TGACv1_472185_AA1518720	-	PF00719	-	3.6.1.1	-	GO:GO:0006796,GO:GO:0005737,GO:GO:0004427,GO:GO:0000287	-	-	AT2G46860.1	pyrophosphorylase 3	LOC_Os02g47600.1	soluble inorganic pyrophosphatase, putative, expressed	0.0	-1.0	1	22	497	518	AGUAGUGAUCUAAACGCUCUUA	UAAGAGCGUUUAGAUCACUACU	Cleavage
tae-miR1121	Traes_7BS_5A0E77FB8.2	TRIAE_CS42_7BS_TGACv1_591915_AA1925520	-	PF00664,PF00005	-	3.6.3.44	-	GO:GO:0055085,GO:GO:0042626,GO:GO:0016021,GO:GO:0006810,GO:GO:0005524,GO:GO:0016887	-	-	AT3G59140.1	multidrug resistance-associated protein 14	LOC_Os06g06440.1	ABC transporter, ATP-binding protein, putative, expressed	1.0	-1.0	1	22	3478	3499	AGUAGUGAUCUAAACGCUCUUA	UAAGAGUGUUUAGAUCACUACU	Cleavage
tae-miR1122a	Traes_1DL_38B88249C.2	TRIAE_CS42_1DL_TGACv1_061422_AA0194810	-	PF00069	KOG0580	2.7.11.1	-	GO:GO:0006468,GO:GO:0005524,GO:GO:0004672	-	-	AT2G42960.1	Protein kinase superfamily protein	LOC_Os10g35450.1	serine/threonine-protein kinase, putative, expressed	0.0	-1.0	1	20	976	995	UAGAUACAUCCGUAUCUAGA	UCUAGAUACGGAUGUAUCUA	Cleavage
tae-miR1122a	Traes_1DS_06B8348E0.1	TRIAE_CS42_1DS_TGACv1_080416_AA0247560	-	PF03283	-	-	-	GO:GO:0016787	-	-	AT3G09410.1	Pectinacetylesterase family protein	LOC_Os05g02120.1	pectinacetylesterase domain containing protein, expressed	0.0	-1.0	1	20	794	813	UAGAUACAUCCGUAUCUAGA	UCUAGAUACGGAUGUAUCUA	Cleavage
tae-miR1122a	Traes_1DS_06B8348E0.2	TRIAE_CS42_1DS_TGACv1_080416_AA0247560	-	PF03283	-	-	-	GO:GO:0016787	-	-	AT3G09410.1	Pectinacetylesterase family protein	LOC_Os05g02120.1	pectinacetylesterase domain containing protein, expressed	0.0	-1.0	1	20	620	639	UAGAUACAUCCGUAUCUAGA	UCUAGAUACGGAUGUAUCUA	Cleavage
tae-miR1122a	Traes_2AL_64B73E3ED.1	TRIAE_CS42_U_TGACv1_640952_AA2080500	-	-	-	2.8.1.8	-	GO:GO:0051539,GO:GO:0016992,GO:GO:0009107	-	-	AT2G20860.1	lipoic acid synthase 1	LOC_Os04g38330.1	radical SAM enzyme, putative, expressed	1.0	-1.0	1	20	121	140	UAGAUACAUCCGUAUCUAGA	UCUAAAUACGGAUGUAUCUA	Cleavage
tae-miR1122a	Traes_2BL_40442CE82.2	TRIAE_CS42_2BL_TGACv1_130672_AA0415710	-	PF14392,PF00098	-	-	-	GO:GO:0008270,GO:GO:0003676	-	-	AT5G52380.1	VASCULAR-RELATED NAC-DOMAIN 6	LOC_Os04g46920.1	zinc knuckle domain containing protein, expressed	1.5	-1.0	1	20	703	722	UAGAUACAUCCGUAUCUAGA	UCUAGAUACAGAUGUAUCUA	Translation
tae-miR1122a	Traes_2BL_7141904F2.2	TRIAE_CS42_2BL_TGACv1_130855_AA0418870	-	PF03097	-	-	-	-	-	-	AT1G73390.1	Endosomal targeting BRO1-like domain-containing protein	LOC_Os04g44530.3	expressed protein	2.5	-1.0	1	20	1098	1117	UAGAUACAUCCGUAUCUAGA	ACUACAUACGGAUGUAUAUA	Cleavage
tae-miR1122a	Traes_2DL_4F8C87C42.6	TRIAE_CS42_2DL_TGACv1_158356_AA0516510	-	PF04499	-	-	-	-	-	-	AT1G30470.1	SIT4 phosphatase-associated family protein	LOC_Os04g52940.1	SIT4 phosphatase-associated protein domain containing protein, expressed	2.5	-1.0	1	20	1750	1769	UAGAUACAUCCGUAUCUAGA	ACUACAUACGGAUGUAUAUA	Cleavage
tae-miR1122a	Traes_2DL_B3CD23EBC.1	TRIAE_CS42_2DL_TGACv1_160125_AA0547140	-	PF05496,PF00004	-	-	-	GO:GO:0009378,GO:GO:0006310,GO:GO:0006281,GO:GO:0005524	-	-	AT1G03000.1	peroxin 6	LOC_Os04g52690.1	AAA family ATPase, putative, expressed	2.5	-1.0	1	20	9	28	UAGAUACAUCCGUAUCUAGA	ACUACAUACGGAUGUAUAUA	Cleavage
tae-miR1122a	Traes_3AL_5E5C8D264.2	-	-	-	-	-	-	-	-	-	-	-	LOC_Os05g46470.1	expressed protein	1.0	-1.0	1	20	18	37	UAGAUACAUCCGUAUCUAGA	UCUAGACACGGAUGUAUCUA	Cleavage
tae-miR1122a	Traes_3AL_B9EDE61D1.1	-	-	PF06017	-	-	-	GO:GO:0016459,GO:GO:0003774	-	-	AT5G53310.1	myosin heavy chain-related	LOC_Os01g43360.1	myosin-Ie, putative, expressed	2.5	-1.0	1	20	4	23	UAGAUACAUCCGUAUCUAGA	ACUACAUACGGAUGUAUAUA	Cleavage
tae-miR1122a	Traes_3AL_B9EDE61D1.2	-	-	PF06017	-	-	-	GO:GO:0016459,GO:GO:0003774	-	-	AT5G53310.1	myosin heavy chain-related	LOC_Os01g43360.1	myosin-Ie, putative, expressed	2.5	-1.0	1	20	4	23	UAGAUACAUCCGUAUCUAGA	ACUACAUACGGAUGUAUAUA	Cleavage
tae-miR1122a	Traes_3B_472072804.1	-	-	PF04874,PF01778	KOG3064	-	K14831	-	-	-	AT1G23280.1	MAK16 protein-related	LOC_Os07g16950.1	Mak16 protein domain containing protein, expressed	1.5	-1.0	1	20	789	808	UAGAUACAUCCGUAUCUAGA	UCUAGAUACGGAGGUAUCUA	Cleavage
tae-miR1122a	Traes_3DS_1DE20CFF3.2	TRIAE_CS42_3DS_TGACv1_273962_AA0934030	-	PF01121	KOG3220	2.7.1.24	K00859	GO:GO:0015937,GO:GO:0005524,GO:GO:0004140	-	-	AT2G27490.1	dephospho-CoA kinase family	LOC_Os01g25880.1	dephospho-CoA kinase, putative, expressed	1.5	-1.0	1	20	2	21	UAGAUACAUCCGUAUCUAGA	UCUAGAUACAGAUGUAUCUA	Translation
tae-miR1122a	Traes_3DS_1DE20CFF3.3	TRIAE_CS42_3DS_TGACv1_273962_AA0934030	-	PF01121	KOG3220	2.7.1.24	K00859	GO:GO:0015937,GO:GO:0005524,GO:GO:0004140	-	-	AT2G27490.1	dephospho-CoA kinase family	LOC_Os01g25880.1	dephospho-CoA kinase, putative, expressed	1.5	-1.0	1	20	2	21	UAGAUACAUCCGUAUCUAGA	UCUAGAUACAGAUGUAUCUA	Translation
tae-miR1122a	Traes_4AL_9726307FF.1	TRIAE_CS42_4AL_TGACv1_288776_AA0957810	-	PF01926,PF06421,PF00679	-	3.6.5.3	-	GO:GO:0005525	-	-	AT5G39900.1	Small GTP-binding protein	LOC_Os06g05250.2	GTP-binding protein GUF1, putative, expressed	0.0	-1.0	1	20	1903	1922	UAGAUACAUCCGUAUCUAGA	UCUAGAUACGGAUGUAUCUA	Cleavage
tae-miR1122a	Traes_4BL_62355968B.1	TRIAE_CS42_4BL_TGACv1_320457_AA1039920	-	PF00013	-	-	-	GO:GO:0003723	-	-	AT5G15270.2	RNA-binding KH domain-containing protein	LOC_Os03g25970.1	KH domain-containing protein, putative, expressed	2.5	-1.0	1	20	747	766	UAGAUACAUCCGUAUCUAGA	ACUACAUACGGAUGUAUAUA	Cleavage
tae-miR1122a	Traes_4BS_F395A220A.2	TRIAE_CS42_4BS_TGACv1_328931_AA1095780	-	PF01595	KOG2118	-	-	-	-	-	AT2G14520.1	CBS domain-containing protein with a domain of unknown function (DUF21)	LOC_Os03g47120.1	CBS domain containing protein, expressed	0.0	-1.0	1	20	1336	1355	UAGAUACAUCCGUAUCUAGA	UCUAGAUACGGAUGUAUCUA	Cleavage
tae-miR1122a	Traes_4DS_E8239194E.2	TRIAE_CS42_4DS_TGACv1_362497_AA1180110	-	PF01394	-	-	-	-	-	-	AT3G08530.1	Clathrin, heavy chain	LOC_Os12g01390.1	clathrin heavy chain, putative, expressed	2.5	-1.0	1	20	692	711	UAGAUACAUCCGUAUCUAGA	UCUAAAUACGGAUGUAUCAA	Cleavage
tae-miR1122a	Traes_5BL_1B9186ED8.1	-	-	PF07762	-	-	-	-	-	-	-	-	LOC_Os11g07360.1	expressed protein	2.5	-1.0	1	20	986	1005	UAGAUACAUCCGUAUCUAGA	UCGAGAUACAGAUGUAUCUA	Translation
tae-miR1122a	Traes_5BL_637A3C970.8	TRIAE_CS42_U_TGACv1_641764_AA2103660	-	PF01501	-	2.4.1.43	-	GO:GO:0016757,GO:GO:0047262	-	-	AT5G47780.1	galacturonosyltransferase 4	LOC_Os09g30280.1	glycosyl transferase 8 domain containing protein, putative, expressed	1.5	-1.0	1	20	49	68	UAGAUACAUCCGUAUCUAGA	UCUAGAUACGAAUGUAUCUA	Translation
tae-miR1122a	Traes_5BL_7821274AB.1	-	-	PF07762	-	-	-	-	-	-	-	-	LOC_Os11g07360.1	expressed protein	2.5	-1.0	1	20	986	1005	UAGAUACAUCCGUAUCUAGA	UCGAGAUACAGAUGUAUCUA	Translation
tae-miR1122a	Traes_5BS_321AF7B69.2	TRIAE_CS42_5BS_TGACv1_423204_AA1370510	-	PF14416,PF13839	-	-	-	-	-	-	AT5G20680.3	TRICHOME BIREFRINGENCE-LIKE 16	LOC_Os12g33194.1	expressed protein	2.5	-1.0	1	20	63	82	UAGAUACAUCCGUAUCUAGA	ACUACAUACGGAUGUAUAUA	Cleavage
tae-miR1122a	Traes_6AL_94CA6F0D8.5	TRIAE_CS42_6AL_TGACv1_473668_AA1532300	-	PF00067	-	-	-	GO:GO:0055114,GO:GO:0020037,GO:GO:0016705,GO:GO:0005506	-	-	AT1G31800.1	cytochrome P450, family 97, subfamily A, polypeptide 3	LOC_Os02g57290.2	cytochrome P450, putative, expressed	2.5	-1.0	1	20	1071	1090	UAGAUACAUCCGUAUCUAGA	ACUACAUACGGAUGUAUAUA	Cleavage
tae-miR1122a	Traes_6BL_7E9C131F4.3	TRIAE_CS42_6BL_TGACv1_502708_AA1626110	-	PF00249	KOG0724	-	-	-	-	-	AT5G52660.1	Homeodomain-like superfamily protein	LOC_Os02g45670.1	myb-like DNA-binding domain containing protein, expressed	0.0	-1.0	1	20	761	780	UAGAUACAUCCGUAUCUAGA	UCUAGAUACGGAUGUAUCUA	Cleavage
tae-miR1122a	Traes_6DL_84E14AD8D.4	TRIAE_CS42_6DL_TGACv1_526455_AA1684140	-	PF00067	-	-	-	GO:GO:0055114,GO:GO:0020037,GO:GO:0016705,GO:GO:0005506	-	-	AT1G31800.1	cytochrome P450, family 97, subfamily A, polypeptide 3	LOC_Os02g57290.4	cytochrome P450, putative, expressed	2.5	-1.0	1	20	1071	1090	UAGAUACAUCCGUAUCUAGA	ACUACAUACGGAUGUAUAUA	Cleavage
tae-miR1122a	Traes_6DS_0D9BB546D.1	TRIAE_CS42_6DS_TGACv1_544814_AA1749450	-	PF00300	-	3.1.3.3	K15634	-	-	-	AT3G50520.1	Phosphoglycerate mutase family protein	LOC_Os08g37140.1	phosphoglycerate mutase, putative, expressed	2.5	-1.0	1	20	111	130	UAGAUACAUCCGUAUCUAGA	ACUACAUACGGAUGUAUAUA	Cleavage
tae-miR1122a	Traes_7AL_135129885.3	TRIAE_CS42_7AL_TGACv1_556987_AA1774760	-	PF01138	KOG1612	-	-	-	-	-	AT3G07750.1	3\'-5\'-exoribonuclease family protein	LOC_Os12g21500.1	exosome complex exonuclease, putative, expressed	2.5	-1.0	1	20	721	740	UAGAUACAUCCGUAUCUAGA	ACUACAUACGGAUGUAUAUA	Cleavage
tae-miR1122a	Traes_7AS_9674F6981.1	TRIAE_CS42_7AS_TGACv1_569041_AA1805490	-	PF01031	-	3.6.5.5	-	GO:GO:0005525	-	-	AT1G10290.1	dynamin-like protein 6	LOC_Os06g13820.1	dynamin, putative, expressed	1.5	-1.0	1	20	1467	1486	UAGAUACAUCCGUAUCUAGA	UCUAGAUACAGAUGUAUCUA	Translation
tae-miR1122a	Traes_7AS_9674F6981.2	TRIAE_CS42_7AS_TGACv1_569041_AA1805490	-	PF01031	-	3.6.5.5	-	GO:GO:0005525	-	-	AT1G10290.1	dynamin-like protein 6	LOC_Os06g13820.1	dynamin, putative, expressed	1.5	-1.0	1	20	1473	1492	UAGAUACAUCCGUAUCUAGA	UCUAGAUACAGAUGUAUCUA	Translation
tae-miR1122a	Traes_7AS_9674F6981.3	TRIAE_CS42_7AS_TGACv1_569041_AA1805490	-	PF01031	-	3.6.5.5	-	GO:GO:0005525	-	-	AT1G10290.1	dynamin-like protein 6	LOC_Os06g13820.1	dynamin, putative, expressed	1.5	-1.0	1	20	1467	1486	UAGAUACAUCCGUAUCUAGA	UCUAGAUACAGAUGUAUCUA	Translation
tae-miR1122a	Traes_7DL_37135CE6E.2	-	-	PF00076	KOG0128	-	-	GO:GO:0003676	-	-	AT4G24270.2	EMBRYO DEFECTIVE 140	LOC_Os08g02130.2	RNA recognition motif containing protein, putative, expressed	2.5	-1.0	1	20	2105	2124	UAGAUACAUCCGUAUCUAGA	UCUAAAUACGGAUGUAUCAA	Cleavage
tae-miR1122a	Traes_7DL_37135CE6E.3	-	-	PF00076	KOG0128	-	-	GO:GO:0003676	-	-	AT4G24270.2	EMBRYO DEFECTIVE 140	LOC_Os08g02130.2	RNA recognition motif containing protein, putative, expressed	2.5	-1.0	1	20	2090	2109	UAGAUACAUCCGUAUCUAGA	UCUAAAUACGGAUGUAUCAA	Cleavage
tae-miR1122a	Traes_7DL_37135CE6E.6	-	-	PF00076	KOG0130	-	-	GO:GO:0003676	-	-	AT4G24270.2	EMBRYO DEFECTIVE 140	LOC_Os08g02130.1	RNA recognition motif containing protein, putative, expressed	2.5	-1.0	1	20	1241	1260	UAGAUACAUCCGUAUCUAGA	UCUAAAUACGGAUGUAUCAA	Cleavage
tae-miR1122a	Traes_7DL_C074DC1F6.3	TRIAE_CS42_7DL_TGACv1_602683_AA1965130	-	PF00141	-	1.11.1.7	-	GO:GO:0055114,GO:GO:0020037,GO:GO:0006979,GO:GO:0004601	-	-	AT5G64120.1	Peroxidase superfamily protein	LOC_Os07g44550.1	peroxidase precursor, putative, expressed	2.5	-1.0	1	20	109	128	UAGAUACAUCCGUAUCUAGA	ACUACAUACGGAUGUAUAUA	Cleavage
tae-miR1122a	Traes_7DL_D5FCF9F33.4	TRIAE_CS42_7DL_TGACv1_603682_AA1987220	-	-	-	-	-	-	-	-	-	-	LOC_Os06g46480.1	expressed protein	0.0	-1.0	1	20	23	42	UAGAUACAUCCGUAUCUAGA	UCUAGAUACGGAUGUAUCUA	Cleavage
tae-miR1122a	Traes_7DS_CA61ECF35.1	TRIAE_CS42_7DS_TGACv1_621682_AA2023090	-	-	-	-	-	-	-	-	AT1G05060.1	-	LOC_Os06g13220.1	expressed protein	0.0	-1.0	1	20	33	52	UAGAUACAUCCGUAUCUAGA	UCUAGAUACGGAUGUAUCUA	Cleavage
tae-miR156	Traes_5BL_96D5EA4EE.1	TRIAE_CS42_5BL_TGACv1_404123_AA1285110	-	PF03110	-	-	-	GO:GO:0005634,GO:GO:0003677	-	-	AT2G42200.1	squamosa promoter binding protein-like 9	LOC_Os09g31438.1	OsSPL17 - SBP-box gene family member, expressed	1.0	-1.0	1	21	805	825	UGACAGAAGAGAGUGAGCACA	UGUGCUCUCUCUCUUCUGUCA	Cleavage
tae-miR156	Traes_5BL_96D5EA4EE.2	TRIAE_CS42_5BL_TGACv1_404123_AA1285110	-	PF03110	-	-	-	GO:GO:0005634,GO:GO:0003677	-	-	AT2G42200.1	squamosa promoter binding protein-like 9	LOC_Os09g31438.1	OsSPL17 - SBP-box gene family member, expressed	1.0	-1.0	1	21	802	822	UGACAGAAGAGAGUGAGCACA	UGUGCUCUCUCUCUUCUGUCA	Cleavage
tae-miR156	Traes_5BL_96D5EA4EE.3	TRIAE_CS42_5BL_TGACv1_404123_AA1285110	-	-	-	-	-	-	-	-	-	-	LOC_Os09g31438.1	OsSPL17 - SBP-box gene family member, expressed	1.0	-1.0	1	21	67	87	UGACAGAAGAGAGUGAGCACA	UGUGCUCUCUCUCUUCUGUCA	Cleavage
tae-miR156	Traes_5BL_96FDFC152.1	TRIAE_CS42_5BL_TGACv1_406028_AA1339440	-	PF03110	-	-	-	GO:GO:0005634,GO:GO:0003677	-	-	AT1G76580.1	Squamosa promoter-binding protein-like (SBP domain) transcription factor family protein	LOC_Os09g32944.1	OsSPL18 - SBP-box gene family member, expressed	1.0	-1.0	1	21	508	528	UGACAGAAGAGAGUGAGCACA	UGUGCUCUCUCUCUUCUGUCA	Cleavage
tae-miR156	Traes_5BL_96FDFC152.2	TRIAE_CS42_5BL_TGACv1_406028_AA1339440	-	PF03110	-	-	-	GO:GO:0005634,GO:GO:0003677	-	-	AT5G50570.1	Squamosa promoter-binding protein-like (SBP domain) transcription factor family protein	LOC_Os09g32944.1	OsSPL18 - SBP-box gene family member, expressed	1.0	-1.0	1	21	490	510	UGACAGAAGAGAGUGAGCACA	UGUGCUCUCUCUCUUCUGUCA	Cleavage
tae-miR156	Traes_5DL_1272B4BAC.1	-	-	-	-	-	-	-	-	-	-	-	-	-	1.0	-1.0	1	21	505	525	UGACAGAAGAGAGUGAGCACA	UGUGCUCUCUCUCUUCUGUCA	Cleavage
tae-miR156	Traes_5DL_1272B4BAC.2	-	-	-	-	-	-	-	-	-	-	-	-	-	1.0	-1.0	1	21	487	507	UGACAGAAGAGAGUGAGCACA	UGUGCUCUCUCUCUUCUGUCA	Cleavage
tae-miR156	Traes_5DL_1272B4BAC.3	-	-	-	-	-	-	-	-	-	-	-	-	-	1.0	-1.0	1	21	382	402	UGACAGAAGAGAGUGAGCACA	UGUGCUCUCUCUCUUCUGUCA	Cleavage
tae-miR156	Traes_6AS_32A35158A.1	TRIAE_CS42_5DL_TGACv1_432985_AA1396830	-	PF03110	-	-	-	GO:GO:0005634,GO:GO:0003677	-	-	AT5G50670.1	Squamosa promoter-binding protein-like (SBP domain) transcription factor family protein	LOC_Os09g32944.1	OsSPL18 - SBP-box gene family member, expressed	1.0	-1.0	1	21	736	756	UGACAGAAGAGAGUGAGCACA	CGUGCUCUCUCUCUUCUGUCA	Cleavage
tae-miR156	Traes_6AS_32A35158A.2	TRIAE_CS42_5DL_TGACv1_432985_AA1396830	-	PF03110	-	-	-	GO:GO:0005634,GO:GO:0003677	-	-	AT5G50670.1	Squamosa promoter-binding protein-like (SBP domain) transcription factor family protein	LOC_Os09g32944.1	OsSPL18 - SBP-box gene family member, expressed	1.0	-1.0	1	21	292	312	UGACAGAAGAGAGUGAGCACA	CGUGCUCUCUCUCUUCUGUCA	Cleavage
tae-miR156	Traes_6AS_32A35158A.3	TRIAE_CS42_5DL_TGACv1_432985_AA1396830	-	-	-	-	-	-	-	-	-	-	LOC_Os09g32944.1	OsSPL18 - SBP-box gene family member, expressed	1.0	-1.0	1	21	64	84	UGACAGAAGAGAGUGAGCACA	CGUGCUCUCUCUCUUCUGUCA	Cleavage
tae-miR156	Traes_6AS_99C6A3B0B.1	TRIAE_CS42_6AS_TGACv1_485183_AA1539460	-	PF03110	-	-	-	GO:GO:0005634,GO:GO:0003677	-	-	AT5G43270.1	squamosa promoter binding protein-like 2	LOC_Os02g04680.2	OsSPL3 - SBP-box gene family member, expressed	1.0	-1.0	1	21	1477	1497	UGACAGAAGAGAGUGAGCACA	CAUGCUCUCUCUCUUCUGUCA	Cleavage
tae-miR156	Traes_6AS_99C6A3B0B.2	TRIAE_CS42_6AS_TGACv1_485183_AA1539460	-	PF03110	-	-	-	GO:GO:0005634,GO:GO:0003677	-	-	AT5G43270.3	squamosa promoter binding protein-like 2	LOC_Os02g04680.2	OsSPL3 - SBP-box gene family member, expressed	1.0	-1.0	1	21	1477	1497	UGACAGAAGAGAGUGAGCACA	CAUGCUCUCUCUCUUCUGUCA	Cleavage
tae-miR156	Traes_6AS_99C6A3B0B.3	TRIAE_CS42_6AS_TGACv1_485183_AA1539460	-	PF03110	-	-	-	GO:GO:0005634,GO:GO:0003677	-	-	AT5G43270.2	squamosa promoter binding protein-like 2	LOC_Os02g04680.2	OsSPL3 - SBP-box gene family member, expressed	1.0	-1.0	1	21	1477	1497	UGACAGAAGAGAGUGAGCACA	CAUGCUCUCUCUCUUCUGUCA	Cleavage
tae-miR156	Traes_6AS_99C6A3B0B.4	TRIAE_CS42_6AS_TGACv1_485183_AA1539460	-	PF03110	-	-	-	GO:GO:0005634,GO:GO:0003677	-	-	AT5G43270.2	squamosa promoter binding protein-like 2	LOC_Os02g04680.2	OsSPL3 - SBP-box gene family member, expressed	1.0	-1.0	1	21	1156	1176	UGACAGAAGAGAGUGAGCACA	CAUGCUCUCUCUCUUCUGUCA	Cleavage
tae-miR156	Traes_6AS_99C6A3B0B.5	TRIAE_CS42_6AS_TGACv1_485183_AA1539460	-	PF03110	-	-	-	GO:GO:0005634,GO:GO:0003677	-	-	AT5G43270.3	squamosa promoter binding protein-like 2	LOC_Os02g04680.2	OsSPL3 - SBP-box gene family member, expressed	1.0	-1.0	1	21	1156	1176	UGACAGAAGAGAGUGAGCACA	CAUGCUCUCUCUCUUCUGUCA	Cleavage
tae-miR156	Traes_6AS_99C6A3B0B.6	TRIAE_CS42_6AS_TGACv1_485183_AA1539460	-	PF03110	-	-	-	GO:GO:0005634,GO:GO:0003677	-	-	AT5G43270.1	squamosa promoter binding protein-like 2	LOC_Os02g04680.2	OsSPL3 - SBP-box gene family member, expressed	1.0	-1.0	1	21	1156	1176	UGACAGAAGAGAGUGAGCACA	CAUGCUCUCUCUCUUCUGUCA	Cleavage
tae-miR156	Traes_6AS_99C6A3B0B.7	TRIAE_CS42_6AS_TGACv1_485183_AA1539460	-	PF03110	-	-	-	GO:GO:0005634,GO:GO:0003677	-	-	AT5G43270.3	squamosa promoter binding protein-like 2	LOC_Os02g04680.2	OsSPL3 - SBP-box gene family member, expressed	1.0	-1.0	1	21	1156	1176	UGACAGAAGAGAGUGAGCACA	CAUGCUCUCUCUCUUCUGUCA	Cleavage
tae-miR156	Traes_6AS_99C6A3B0B.8	TRIAE_CS42_6AS_TGACv1_485183_AA1539460	-	PF03110	-	-	-	GO:GO:0005634,GO:GO:0003677	-	-	AT5G43270.1	squamosa promoter binding protein-like 2	LOC_Os02g04680.2	OsSPL3 - SBP-box gene family member, expressed	1.0	-1.0	1	21	1156	1176	UGACAGAAGAGAGUGAGCACA	CAUGCUCUCUCUCUUCUGUCA	Cleavage
tae-miR156	Traes_6BS_542961EA4.1	TRIAE_CS42_6BS_TGACv1_513598_AA1645640	-	-	-	-	-	-	-	-	-	-	LOC_Os06g45310.1	OsSPL11 - SBP-box gene family member, expressed	1.0	-1.0	1	21	283	303	UGACAGAAGAGAGUGAGCACA	CGUGCUCUCUCUCUUCUGUCA	Cleavage
tae-miR156	Traes_6BS_542961EA4.2	TRIAE_CS42_6BS_TGACv1_513598_AA1645640	-	-	-	-	-	-	-	-	-	-	LOC_Os06g45310.1	OsSPL11 - SBP-box gene family member, expressed	1.0	-1.0	1	21	349	369	UGACAGAAGAGAGUGAGCACA	CGUGCUCUCUCUCUUCUGUCA	Cleavage
tae-miR156	Traes_6BS_F50663DF7.1	TRIAE_CS42_6BS_TGACv1_514166_AA1656250	-	PF03110	-	-	-	GO:GO:0005634,GO:GO:0003677	-	-	AT5G43270.1	squamosa promoter binding protein-like 2	LOC_Os02g04680.2	OsSPL3 - SBP-box gene family member, expressed	1.0	-1.0	1	21	1387	1407	UGACAGAAGAGAGUGAGCACA	CAUGCUCUCUCUCUUCUGUCA	Cleavage
tae-miR156	Traes_6DS_7B1596298.1	TRIAE_CS42_6DS_TGACv1_543033_AA1734380	-	PF03110	-	-	-	GO:GO:0005634,GO:GO:0003677			AT5G43270.2	squamosa promoter binding protein-like 2	LOC_Os02g04680.2	OsSPL3 - SBP-box gene family member, expressed	1.0	-1.0	1	21	1150	1170	UGACAGAAGAGAGUGAGCACA	CAUGCUCUCUCUCUUCUGUCA	Cleavage
tae-miR156	Traes_6DS_7B1596298.2	TRIAE_CS42_6DS_TGACv1_543033_AA1734380	-	PF03110	-	-	-	GO:GO:0005634,GO:GO:0003677			AT5G43270.1	squamosa promoter binding protein-like 2	LOC_Os02g04680.2	OsSPL3 - SBP-box gene family member, expressed	1.0	-1.0	1	21	1150	1170	UGACAGAAGAGAGUGAGCACA	CAUGCUCUCUCUCUUCUGUCA	Cleavage
tae-miR156	Traes_6DS_7B1596298.4	TRIAE_CS42_6DS_TGACv1_543033_AA1734380	-	-	-	-	-	-	-	-	-	-	LOC_Os02g04680.1	OsSPL3 - SBP-box gene family member, expressed	1.0	-1.0	1	21	271	291	UGACAGAAGAGAGUGAGCACA	CAUGCUCUCUCUCUUCUGUCA	Cleavage
tae-miR156	Traes_6DS_C4D93239C.1	TRIAE_CS42_6DS_TGACv1_544038_AA1746180	-	PF03110	-	-	-	GO:GO:0005634,GO:GO:0003677			AT5G43270.1	squamosa promoter binding protein-like 2	LOC_Os06g45310.1	OsSPL11 - SBP-box gene family member, expressed	1.0	-1.0	1	21	577	597	UGACAGAAGAGAGUGAGCACA	CAUGCUCUCUCUCUUCUGUCA	Cleavage
tae-miR156	Traes_6DS_C4D93239C.2	TRIAE_CS42_6DS_TGACv1_544038_AA1746180	-	-	-	-	-	-	-	-	-	-	LOC_Os06g45310.1	OsSPL11 - SBP-box gene family member, expressed	1.0	-1.0	1	21	88	108	UGACAGAAGAGAGUGAGCACA	CAUGCUCUCUCUCUUCUGUCA	Cleavage
tae-miR156	Traes_6DS_C4D93239C.3	TRIAE_CS42_6DS_TGACv1_544038_AA1746180	-	-	-	-	-	-	-	-	-	-	LOC_Os06g45310.1	OsSPL11 - SBP-box gene family member, expressed	1.0	-1.0	1	21	64	84	UGACAGAAGAGAGUGAGCACA	CAUGCUCUCUCUCUUCUGUCA	Cleavage
tae-miR156	Traes_7AS_FE67F9E86.1	TRIAE_CS42_7AS_TGACv1_570449_AA1835860	-	-	-	-	-	-	-	-	-	-	LOC_Os08g41940.1	OsSPL16 - SBP-box gene family member, expressed	1.0	-1.0	1	21	358	378	UGACAGAAGAGAGUGAGCACA	UGUGCUCUCUCUCUUCUGUCA	Cleavage
tae-miR156	Traes_7AS_FE67F9E86.2	TRIAE_CS42_7AS_TGACv1_570449_AA1835860	-	-	-	-	-	-	-	-	-	-	LOC_Os08g41940.1	OsSPL16 - SBP-box gene family member, expressed	1.0	-1.0	1	21	358	378	UGACAGAAGAGAGUGAGCACA	UGUGCUCUCUCUCUUCUGUCA	Cleavage
tae-miR156	Traes_7AS_FE67F9E86.3	TRIAE_CS42_7AS_TGACv1_570449_AA1835860	-	-	-	-	-	-	-	-	-	-	LOC_Os08g41940.1	OsSPL16 - SBP-box gene family member, expressed	1.0	-1.0	1	21	331	351	UGACAGAAGAGAGUGAGCACA	UGUGCUCUCUCUCUUCUGUCA	Cleavage
tae-miR156	Traes_7DS_DBB29C7CD.1	TRIAE_CS42_7DS_TGACv1_621401_AA2014240	-	-	-	-	-	-	-	-	-	-	LOC_Os08g41940.1	OsSPL16 - SBP-box gene family member, expressed	1.0	-1.0	1	21	359	379	UGACAGAAGAGAGUGAGCACA	UGUGCUCUCUCUCUUCUGUCA	Cleavage
tae-miR159a	Traes_1AL_041EBB4A6.1	TRIAE_CS42_1AL_TGACv1_002945_AA0046600	miRNA: >tae-miR159a>tae-miR159b	-	-	-	K09422	-	gi|47680449|gb|AAT37169.1|	transcription factor Myb3, partial [Triticum aestivum]	AT2G32460.1	myb domain protein 101	LOC_Os01g59660.2	MYB family transcription factor, putative, expressed	2.5	-1.0	1	21	488	508	UUUGGAUUGAAGGGAGCUCUA	UGGAGCUCCCUUCAUUCCAAU	Cleavage
tae-miR159a	Traes_1AL_041EBB4A6.2	TRIAE_CS42_1AL_TGACv1_002945_AA0046600	mRNA: 3' TAACCTTACTTCCCTCGAGGT 5'	-	-	-	K09422	-	gi|47680449|gb|AAT37169.1|	transcription factor Myb3, partial [Triticum aestivum]	AT2G32460.1	myb domain protein 101	LOC_Os01g59660.2	MYB family transcription factor, putative, expressed	2.5	-1.0	1	21	512	532	UUUGGAUUGAAGGGAGCUCUA	UGGAGCUCCCUUCAUUCCAAU	Cleavage
tae-miR159a	Traes_1AL_041EBB4A6.3	TRIAE_CS42_1AL_TGACv1_002945_AA0046600	::::: ::::::::::::..	-	-	-	K09422	-	gi|47680449|gb|AAT37169.1|	transcription factor Myb3, partial [Triticum aestivum]	AT2G32460.1	myb domain protein 101	LOC_Os01g59660.2	MYB family transcription factor, putative, expressed	2.5	-1.0	1	21	488	508	UUUGGAUUGAAGGGAGCUCUA	UGGAGCUCCCUUCAUUCCAAU	Cleavage
tae-miR159a	Traes_1AL_041EBB4A6.4	TRIAE_CS42_1AL_TGACv1_002945_AA0046600	miRNA: 5' TTTGGATTGAAGGGAGCTCTG 3'	-	-	-	K09422	-	gi|47680449|gb|AAT37169.1|	transcription factor Myb3, partial [Triticum aestivum]	AT2G32460.1	myb domain protein 101	LOC_Os01g59660.2	MYB family transcription factor, putative, expressed	2.5	-1.0	1	21	410	430	UUUGGAUUGAAGGGAGCUCUA	UGGAGCUCCCUUCAUUCCAAU	Cleavage
tae-miR159a	Traes_1BL_CF98E922B.1	TRIAE_CS42_1BL_TGACv1_032297_AA0128130	-	PF00249	-	-	-	-	gi|47680449|gb|AAT37169.1|	transcription factor Myb3, partial [Triticum aestivum]	AT5G06100.2	myb domain protein 33	LOC_Os01g59660.2	MYB family transcription factor, putative, expressed	2.5	-1.0	1	21	839	859	UUUGGAUUGAAGGGAGCUCUA	UGGAGCUCCCUUCACUCCAAU	Cleavage
tae-miR159a	Traes_1BL_CF98E922B.2	TRIAE_CS42_1BL_TGACv1_032297_AA0128130	-	PF00249	-	-	-	-	gi|47680449|gb|AAT37169.1|	transcription factor Myb3, partial [Triticum aestivum]	AT5G06100.3	myb domain protein 33	LOC_Os01g59660.1	MYB family transcription factor, putative, expressed	2.5	-1.0	1	21	839	859	UUUGGAUUGAAGGGAGCUCUA	UGGAGCUCCCUUCACUCCAAU	Cleavage
tae-miR159a	Traes_1BL_CF98E922B.3	TRIAE_CS42_1BL_TGACv1_032297_AA0128130	-	-	-	-	-	-	gi|47680449|gb|AAT37169.1|	transcription factor Myb3, partial [Triticum aestivum]	AT5G06100.3	myb domain protein 33	LOC_Os01g59660.2	MYB family transcription factor, putative, expressed	2.5	-1.0	1	21	512	532	UUUGGAUUGAAGGGAGCUCUA	UGGAGCUCCCUUCACUCCAAU	Cleavage
tae-miR159a	Traes_1BL_CF98E922B.4	TRIAE_CS42_1BL_TGACv1_032297_AA0128130	-	-	-	-	-	-	gi|47680449|gb|AAT37169.1|	transcription factor Myb3, partial [Triticum aestivum]	AT5G06100.1	myb domain protein 33	LOC_Os01g59660.1	MYB family transcription factor, putative, expressed	2.5	-1.0	1	21	512	532	UUUGGAUUGAAGGGAGCUCUA	UGGAGCUCCCUUCACUCCAAU	Cleavage
tae-miR159a	Traes_1DL_25540DE53.1	TRIAE_CS42_1DL_TGACv1_062854_AA0220950	-	-	-	-	-	-	-	-	AT2G32460.1	myb domain protein 101	LOC_Os01g59660.2	MYB family transcription factor, putative, expressed	2.5	-1.0	1	21	512	532	UUUGGAUUGAAGGGAGCUCUA	UGGAGCUCCCUUCAUUCCAAU	Cleavage
tae-miR159a	Traes_1DL_25540DE53.2	TRIAE_CS42_1DL_TGACv1_062854_AA0220950	-	-	-	-	-	-	-	-	AT2G32460.1	myb domain protein 101	LOC_Os01g59660.1	MYB family transcription factor, putative, expressed	2.5	-1.0	1	21	512	532	UUUGGAUUGAAGGGAGCUCUA	UGGAGCUCCCUUCAUUCCAAU	Cleavage
tae-miR159a	Traes_1DL_25540DE53.3	TRIAE_CS42_1DL_TGACv1_062854_AA0220950	-	-	-	-	-	-	-	-	AT5G06100.3	myb domain protein 33	LOC_Os01g59660.1	MYB family transcription factor, putative, expressed	2.5	-1.0	1	21	470	490	UUUGGAUUGAAGGGAGCUCUA	UGGAGCUCCCUUCAUUCCAAU	Cleavage
tae-miR159a	Traes_1DL_25540DE53.4	TRIAE_CS42_1DL_TGACv1_062854_AA0220950	-	-	-	-	-	-	-	-	AT5G06100.3	myb domain protein 33	LOC_Os01g59660.2	MYB family transcription factor, putative, expressed	2.5	-1.0	1	21	470	490	UUUGGAUUGAAGGGAGCUCUA	UGGAGCUCCCUUCAUUCCAAU	Cleavage
tae-miR159a	Traes_1DL_25540DE53.5	TRIAE_CS42_1DL_TGACv1_062854_AA0220950	-	-	-	-	-	-	-	-	AT5G06100.2	myb domain protein 33	LOC_Os01g59660.2	MYB family transcription factor, putative, expressed	2.5	-1.0	1	21	470	490	UUUGGAUUGAAGGGAGCUCUA	UGGAGCUCCCUUCAUUCCAAU	Cleavage
tae-miR159a	Traes_1DL_25540DE53.6	TRIAE_CS42_1DL_TGACv1_062854_AA0220950	-	-	-	-	-	-	-	-	AT5G06100.2	myb domain protein 33	LOC_Os01g59660.1	MYB family transcription factor, putative, expressed	2.5	-1.0	1	21	470	490	UUUGGAUUGAAGGGAGCUCUA	UGGAGCUCCCUUCAUUCCAAU	Cleavage
tae-miR159a	Traes_3AL_F09C7CA19.1	TGACv1_scaffold_195431_3AL:27983-30773	-	PF00249	-	-	-	-	-	-	AT5G06100.1	myb domain protein 33	LOC_Os01g59660.2	MYB family transcription factor, putative, expressed	2.5	-1.0	1	21	620	640	UUUGGAUUGAAGGGAGCUCUA	UGGAGCUCCCUUCACUCCAAG	Cleavage
tae-miR159a	Traes_3AS_D1D1A1994.1	TGACv1_scaffold_211194_3AS:20466-21759	-	-	-	-	-	-	-	-	-	-	LOC_Os01g11430.1	expressed protein	2.5	-1.0	1	21	101	121	UUUGGAUUGAAGGGAGCUCUA	CAGAGCCCCCUUCAAACCAAA	Cleavage
tae-miR159a	Traes_3B_25320ED72.1	-	-	PF00249	KOG0048	-	K09422	-	-	-	AT5G06100.1	myb domain protein 33	LOC_Os01g59660.2	MYB family transcription factor, putative, expressed	2.5	-1.0	1	21	956	976	UUUGGAUUGAAGGGAGCUCUA	UGGAGCUCCCUUCACUCCAAG	Cleavage
tae-miR159a	Traes_3B_25320ED72.2	-	-	PF00249	KOG0048	-	K09422	-	-	-	AT5G06100.1	myb domain protein 33	LOC_Os01g59660.2	MYB family transcription factor, putative, expressed	2.5	-1.0	1	21	956	976	UUUGGAUUGAAGGGAGCUCUA	UGGAGCUCCCUUCACUCCAAG	Cleavage
tae-miR159a	Traes_3DL_D9A29948B.1	TRIAE_CS42_3DL_TGACv1_253186_AA0893720	-	PF00249	-	-	-	-	gi|47680449|gb|AAT37169.1|	transcription factor Myb3, partial [Triticum aestivum]	AT5G06100.1	myb domain protein 33	LOC_Os01g59660.1	MYB family transcription factor, putative, expressed	2.5	-1.0	1	21	620	640	UUUGGAUUGAAGGGAGCUCUA	UGGAGCUCCCUUCACUCCAAG	Cleavage
tae-miR159a	Traes_3DL_D9A29948B.2	TRIAE_CS42_3DL_TGACv1_253186_AA0893720	-	PF00249	-	-	-	-	gi|47680449|gb|AAT37169.1|	transcription factor Myb3, partial [Triticum aestivum]	AT5G06100.1	myb domain protein 33	LOC_Os01g59660.1	MYB family transcription factor, putative, expressed	2.5	-1.0	1	21	620	640	UUUGGAUUGAAGGGAGCUCUA	UGGAGCUCCCUUCACUCCAAG	Cleavage
tae-miR159b	Traes_1AL_041EBB4A6.1	TRIAE_CS42_1AL_TGACv1_002945_AA0046600	miRNA: >tae-miR159a>tae-miR159b	-	-	-	K09422	-	gi|47680449|gb|AAT37169.1|	transcription factor Myb3, partial [Triticum aestivum]	AT2G32460.1	myb domain protein 101	LOC_Os01g59660.2	MYB family transcription factor, putative, expressed	2.5	-1.0	1	21	488	508	UUUGGAUUGAAGGGAGCUCUG	UGGAGCUCCCUUCAUUCCAAU	Cleavage
tae-miR159b	Traes_1AL_041EBB4A6.2	TRIAE_CS42_1AL_TGACv1_002945_AA0046600	mRNA: 3' TAACCTTACTTCCCTCGAGGT 5'	-	-	-	K09422	-	gi|47680449|gb|AAT37169.1|	transcription factor Myb3, partial [Triticum aestivum]	AT2G32460.1	myb domain protein 101	LOC_Os01g59660.2	MYB family transcription factor, putative, expressed	2.5	-1.0	1	21	512	532	UUUGGAUUGAAGGGAGCUCUG	UGGAGCUCCCUUCAUUCCAAU	Cleavage
tae-miR159b	Traes_1AL_041EBB4A6.3	TRIAE_CS42_1AL_TGACv1_002945_AA0046600	::::: ::::::::::::..	-	-	-	K09422	-	gi|47680449|gb|AAT37169.1|	transcription factor Myb3, partial [Triticum aestivum]	AT2G32460.1	myb domain protein 101	LOC_Os01g59660.2	MYB family transcription factor, putative, expressed	2.5	-1.0	1	21	488	508	UUUGGAUUGAAGGGAGCUCUG	UGGAGCUCCCUUCAUUCCAAU	Cleavage
tae-miR159b	Traes_1AL_041EBB4A6.4	TRIAE_CS42_1AL_TGACv1_002945_AA0046600	miRNA: 5' TTTGGATTGAAGGGAGCTCTG 3'	-	-	-	K09422	-	gi|47680449|gb|AAT37169.1|	transcription factor Myb3, partial [Triticum aestivum]	AT2G32460.1	myb domain protein 101	LOC_Os01g59660.2	MYB family transcription factor, putative, expressed	2.5	-1.0	1	21	410	430	UUUGGAUUGAAGGGAGCUCUG	UGGAGCUCCCUUCAUUCCAAU	Cleavage
tae-miR159b	Traes_1BL_CF98E922B.1	TRIAE_CS42_1BL_TGACv1_032297_AA0128130	-	PF00249	-	-	-	-	gi|47680449|gb|AAT37169.1|	transcription factor Myb3, partial [Triticum aestivum]	AT5G06100.2	myb domain protein 33	LOC_Os01g59660.2	MYB family transcription factor, putative, expressed	2.5	-1.0	1	21	839	859	UUUGGAUUGAAGGGAGCUCUG	UGGAGCUCCCUUCACUCCAAU	Cleavage
tae-miR159b	Traes_1BL_CF98E922B.2	TRIAE_CS42_1BL_TGACv1_032297_AA0128130	-	PF00249	-	-	-	-	gi|47680449|gb|AAT37169.1|	transcription factor Myb3, partial [Triticum aestivum]	AT5G06100.3	myb domain protein 33	LOC_Os01g59660.1	MYB family transcription factor, putative, expressed	2.5	-1.0	1	21	839	859	UUUGGAUUGAAGGGAGCUCUG	UGGAGCUCCCUUCACUCCAAU	Cleavage
tae-miR159b	Traes_1BL_CF98E922B.3	TRIAE_CS42_1BL_TGACv1_032297_AA0128130	-	-	-	-	-	-	gi|47680449|gb|AAT37169.1|	transcription factor Myb3, partial [Triticum aestivum]	AT5G06100.3	myb domain protein 33	LOC_Os01g59660.2	MYB family transcription factor, putative, expressed	2.5	-1.0	1	21	512	532	UUUGGAUUGAAGGGAGCUCUG	UGGAGCUCCCUUCACUCCAAU	Cleavage
tae-miR159b	Traes_1BL_CF98E922B.4	TRIAE_CS42_1BL_TGACv1_032297_AA0128130	-	-	-	-	-	-	gi|47680449|gb|AAT37169.1|	transcription factor Myb3, partial [Triticum aestivum]	AT5G06100.1	myb domain protein 33	LOC_Os01g59660.1	MYB family transcription factor, putative, expressed	2.5	-1.0	1	21	512	532	UUUGGAUUGAAGGGAGCUCUG	UGGAGCUCCCUUCACUCCAAU	Cleavage
tae-miR159b	Traes_1DL_25540DE53.1	TRIAE_CS42_1DL_TGACv1_062854_AA0220950	-	-	-	-	-	-	-	-	AT2G32460.1	myb domain protein 101	LOC_Os01g59660.2	MYB family transcription factor, putative, expressed	2.5	-1.0	1	21	512	532	UUUGGAUUGAAGGGAGCUCUG	UGGAGCUCCCUUCAUUCCAAU	Cleavage
tae-miR159b	Traes_1DL_25540DE53.2	TRIAE_CS42_1DL_TGACv1_062854_AA0220950	-	-	-	-	-	-	-	-	AT2G32460.1	myb domain protein 101	LOC_Os01g59660.1	MYB family transcription factor, putative, expressed	2.5	-1.0	1	21	512	532	UUUGGAUUGAAGGGAGCUCUG	UGGAGCUCCCUUCAUUCCAAU	Cleavage
tae-miR159b	Traes_1DL_25540DE53.3	TRIAE_CS42_1DL_TGACv1_062854_AA0220950	-	-	-	-	-	-	-	-	AT5G06100.3	myb domain protein 33	LOC_Os01g59660.1	MYB family transcription factor, putative, expressed	2.5	-1.0	1	21	470	490	UUUGGAUUGAAGGGAGCUCUG	UGGAGCUCCCUUCAUUCCAAU	Cleavage
tae-miR159b	Traes_1DL_25540DE53.4	TRIAE_CS42_1DL_TGACv1_062854_AA0220950	-	-	-	-	-	-	-	-	AT5G06100.3	myb domain protein 33	LOC_Os01g59660.2	MYB family transcription factor, putative, expressed	2.5	-1.0	1	21	470	490	UUUGGAUUGAAGGGAGCUCUG	UGGAGCUCCCUUCAUUCCAAU	Cleavage
tae-miR159b	Traes_1DL_25540DE53.5	TRIAE_CS42_1DL_TGACv1_062854_AA0220950	-	-	-	-	-	-	-	-	AT5G06100.2	myb domain protein 33	LOC_Os01g59660.2	MYB family transcription factor, putative, expressed	2.5	-1.0	1	21	470	490	UUUGGAUUGAAGGGAGCUCUG	UGGAGCUCCCUUCAUUCCAAU	Cleavage
tae-miR159b	Traes_1DL_25540DE53.6	TRIAE_CS42_1DL_TGACv1_062854_AA0220950	-	-	-	-	-	-	-	-	AT5G06100.2	myb domain protein 33	LOC_Os01g59660.1	MYB family transcription factor, putative, expressed	2.5	-1.0	1	21	470	490	UUUGGAUUGAAGGGAGCUCUG	UGGAGCUCCCUUCAUUCCAAU	Cleavage
tae-miR159b	Traes_3AL_F09C7CA19.1	TGACv1_scaffold_195431_3AL:27983-30773	-	PF00249	-	-	-	-	-	-	AT5G06100.1	myb domain protein 33	LOC_Os01g59660.2	MYB family transcription factor, putative, expressed	2.5	-1.0	1	21	620	640	UUUGGAUUGAAGGGAGCUCUG	UGGAGCUCCCUUCACUCCAAG	Cleavage
tae-miR159b	Traes_3AS_D1D1A1994.1	TGACv1_scaffold_211194_3AS:20466-21759	-	-	-	-	-	-	-	-	-	-	LOC_Os01g11430.1	expressed protein	2.5	-1.0	1	21	101	121	UUUGGAUUGAAGGGAGCUCUG	CAGAGCCCCCUUCAAACCAAA	Cleavage
tae-miR159b	Traes_3B_25320ED72.1	-	-	PF00249	KOG0048	-	K09422	-	-	-	AT5G06100.1	myb domain protein 33	LOC_Os01g59660.2	MYB family transcription factor, putative, expressed	2.5	-1.0	1	21	956	976	UUUGGAUUGAAGGGAGCUCUG	UGGAGCUCCCUUCACUCCAAG	Cleavage
tae-miR159b	Traes_3B_25320ED72.2	-	-	PF00249	KOG0048	-	K09422	-	-	-	AT5G06100.1	myb domain protein 33	LOC_Os01g59660.2	MYB family transcription factor, putative, expressed	2.5	-1.0	1	21	956	976	UUUGGAUUGAAGGGAGCUCUG	UGGAGCUCCCUUCACUCCAAG	Cleavage
tae-miR159b	Traes_3DL_D9A29948B.1	TRIAE_CS42_3DL_TGACv1_253186_AA0893720	-	PF00249	-	-	-	-	gi|47680449|gb|AAT37169.1|	transcription factor Myb3, partial [Triticum aestivum]	AT5G06100.1	myb domain protein 33	LOC_Os01g59660.1	MYB family transcription factor, putative, expressed	2.5	-1.0	1	21	620	640	UUUGGAUUGAAGGGAGCUCUG	UGGAGCUCCCUUCACUCCAAG	Cleavage
tae-miR159b	Traes_3DL_D9A29948B.2	TRIAE_CS42_3DL_TGACv1_253186_AA0893720	-	PF00249	-	-	-	-	gi|47680449|gb|AAT37169.1|	transcription factor Myb3, partial [Triticum aestivum]	AT5G06100.1	myb domain protein 33	LOC_Os01g59660.1	MYB family transcription factor, putative, expressed	2.5	-1.0	1	21	620	640	UUUGGAUUGAAGGGAGCUCUG	UGGAGCUCCCUUCACUCCAAG	Cleavage
tae-miR5048-5p	Traes_1DS_26F1546F6.1	TRIAE_CS42_1DS_TGACv1_080562_AA0250160	-	PF00168,PF07714,PF00069	KOG1187	2.7.11.1	-	GO:GO:0005515,GO:GO:0006468,GO:GO:0004672,GO:GO:0005524	-	-	AT1G63430.1	Leucine-rich repeat protein kinase family protein	LOC_Os04g58700.1	expressed protein	2.5	-1.0	1	22	917	938	UUUGCAGGUUUUAGGUCUAAGU	ACUUGGACCUAAAACCUGCCAA	Cleavage
tae-miR5048-5p	Traes_1DS_26F1546F6.2	TRIAE_CS42_1DS_TGACv1_080562_AA0250160	-	PF00168,PF07714,PF00069	KOG1187	2.7.11.1	-	GO:GO:0005515,GO:GO:0006468,GO:GO:0004672,GO:GO:0005524	-	-	AT1G63430.1	Leucine-rich repeat protein kinase family protein	LOC_Os04g58700.1	expressed protein	2.5	-1.0	1	22	917	938	UUUGCAGGUUUUAGGUCUAAGU	ACUUGGACCUAAAACCUGCCAA	Cleavage
tae-miR5048-5p	Traes_2BS_47E2D6444.1	TRIAE_CS42_2BS_TGACv1_145841_AA0446340	-	PF07714	-	2.7.11.1	-	GO:GO:0006468,GO:GO:0004672	-	-	AT4G04570.2	cysteine-rich RLK (RECEPTOR-like protein kinase) 40	LOC_Os04g30030.1	cysteine-rich receptor-like protein kinase 12 precursor, putative, expressed	2.5	-1.0	1	22	221	242	UUUGCAGGUUUUAGGUCUAAGU	ACCUGGACCUAAAACCUGCGAA	Cleavage
tae-miR5048-5p	Traes_2BS_47E2D6444.2	TRIAE_CS42_2BS_TGACv1_145841_AA0446340	-	PF00069	KOG1187	2.7.11.1	-	GO:GO:0006468,GO:GO:0005524,GO:GO:0004672	-	-	AT4G38830.1	cysteine-rich RLK (RECEPTOR-like protein kinase) 26	LOC_Os04g30030.1	cysteine-rich receptor-like protein kinase 12 precursor, putative, expressed	2.5	-1.0	1	22	959	980	UUUGCAGGUUUUAGGUCUAAGU	ACCUGGACCUAAAACCUGCGAA	Cleavage
tae-miR5048-5p	Traes_2BS_47E2D6444.3	TRIAE_CS42_2BS_TGACv1_145841_AA0446340	-	PF00069	KOG1187	2.7.11.1	-	GO:GO:0006468,GO:GO:0005524,GO:GO:0004672	-	-	AT4G38830.1	cysteine-rich RLK (RECEPTOR-like protein kinase) 26	LOC_Os04g30030.1	cysteine-rich receptor-like protein kinase 12 precursor, putative, expressed	2.5	-1.0	1	22	947	968	UUUGCAGGUUUUAGGUCUAAGU	ACCUGGACCUAAAACCUGCGAA	Cleavage
tae-miR5048-5p	Traes_2BS_47E2D6444.4	TRIAE_CS42_2BS_TGACv1_145841_AA0446340	-	PF07714	-	2.7.11.1	-	GO:GO:0006468,GO:GO:0004672	-	-	AT4G23160.1	cysteine-rich RLK (RECEPTOR-like protein kinase) 8	LOC_Os04g30030.1	cysteine-rich receptor-like protein kinase 12 precursor, putative, expressed	2.5	-1.0	1	22	221	242	UUUGCAGGUUUUAGGUCUAAGU	ACCUGGACCUAAAACCUGCGAA	Cleavage
tae-miR5048-5p	Traes_4AL_85A7C60F9.1	TRIAE_CS42_4AL_TGACv1_289513_AA0972380	-	PF00069	-	2.7.11.1	-	GO:GO:0006468,GO:GO:0005524,GO:GO:0004672	-	-	AT4G21230.1	cysteine-rich RLK (RECEPTOR-like protein kinase) 27	LOC_Os11g10640.1	protein kinase domain containing protein, expressed	2.5	-1.0	1	22	170	191	UUUGCAGGUUUUAGGUCUAAGU	ACUUGGACCUAAAACCUGCGAA	Cleavage
tae-miR5048-5p	Traes_4AL_85A7C60F9.7	TRIAE_CS42_4AL_TGACv1_289513_AA0972380	-	PF00069	-	2.7.11.1	-	GO:GO:0006468,GO:GO:0005524,GO:GO:0004672	-	-	AT4G21230.1	cysteine-rich RLK (RECEPTOR-like protein kinase) 27	LOC_Os11g10640.1	protein kinase domain containing protein, expressed	2.5	-1.0	1	22	170	191	UUUGCAGGUUUUAGGUCUAAGU	ACUUGGACCUAAAACCUGCGAA	Cleavage
tae-miR5048-5p	Traes_4AL_85A7C60F9.8	TRIAE_CS42_4AL_TGACv1_289513_AA0972380	-	PF00069	-	2.7.11.1	-	GO:GO:0006468,GO:GO:0005524,GO:GO:0004672	-	-	AT4G21230.1	cysteine-rich RLK (RECEPTOR-like protein kinase) 27	LOC_Os11g10640.1	protein kinase domain containing protein, expressed	2.5	-1.0	1	22	170	191	UUUGCAGGUUUUAGGUCUAAGU	ACUUGGACCUAAAACCUGCGAA	Cleavage
tae-miR5048-5p	Traes_7DL_AB7C59D49.1	TRIAE_CS42_7DL_TGACv1_604817_AA2001980	-	PF00069	-	2.7.11.1	-	GO:GO:0006468,GO:GO:0005524,GO:GO:0004672	-	-	AT4G21230.1	cysteine-rich RLK (RECEPTOR-like protein kinase) 27	LOC_Os11g12270.2	expressed protein	0.0	-1.0	1	22	53	74	UUUGCAGGUUUUAGGUCUAAGU	ACUUAGACCUAAAACCUGCAAA	Cleavage
tae-miR5048-5p	Traes_7DL_AB7C59D49.2	TRIAE_CS42_7DL_TGACv1_604817_AA2001980	-	PF00069	-	2.7.11.1	-	GO:GO:0006468,GO:GO:0005524,GO:GO:0004672	-	-	AT1G11300.1	protein serine/threonine kinases;protein kinases;ATP binding;sugar binding;kinases;carbohydrate binding	LOC_Os11g17380.1	protein kinase domain containing protein, expressed	0.0	-1.0	1	22	53	74	UUUGCAGGUUUUAGGUCUAAGU	ACUUAGACCUAAAACCUGCAAA	Cleavage
tae-miR5048-5p	Traes_7DL_AB7C59D49.3	TRIAE_CS42_7DL_TGACv1_604817_AA2001980	-	PF00069	-	2.7.11.1	-	GO:GO:0006468,GO:GO:0005524,GO:GO:0004672	-	-	AT1G11300.1	protein serine/threonine kinases;protein kinases;ATP binding;sugar binding;kinases;carbohydrate binding	LOC_Os11g17380.1	protein kinase domain containing protein, expressed	0.0	-1.0	1	22	53	74	UUUGCAGGUUUUAGGUCUAAGU	ACUUAGACCUAAAACCUGCAAA	Cleavage
tae-miR5048-5p	Traes_7DL_AB7C59D49.4	TRIAE_CS42_7DL_TGACv1_604817_AA2001980	-	PF00069	-	2.7.11.1	-	GO:GO:0006468,GO:GO:0005524,GO:GO:0004672	-	-	AT1G11300.1	protein serine/threonine kinases;protein kinases;ATP binding;sugar binding;kinases;carbohydrate binding	LOC_Os11g17380.1	protein kinase domain containing protein, expressed	0.0	-1.0	1	22	53	74	UUUGCAGGUUUUAGGUCUAAGU	ACUUAGACCUAAAACCUGCAAA	Cleavage
tae-miR5048-5p	Traes_7DL_AB7C59D49.5	TRIAE_CS42_7DL_TGACv1_604817_AA2001980	-	PF00069	-	2.7.11.1	-	GO:GO:0006468,GO:GO:0005524,GO:GO:0004672	-	-	AT4G21230.1	cysteine-rich RLK (RECEPTOR-like protein kinase) 27	LOC_Os11g12270.2	expressed protein	0.0	-1.0	1	22	53	74	UUUGCAGGUUUUAGGUCUAAGU	ACUUAGACCUAAAACCUGCAAA	Cleavage
tae-miR5048-5p	Traes_7DL_AB7C59D49.6	TRIAE_CS42_7DL_TGACv1_604817_AA2001980	-	PF00069	-	2.7.11.1	-	GO:GO:0006468,GO:GO:0005524,GO:GO:0004672	-	-	AT4G21230.1	cysteine-rich RLK (RECEPTOR-like protein kinase) 27	LOC_Os11g12270.2	expressed protein	0.0	-1.0	1	22	53	74	UUUGCAGGUUUUAGGUCUAAGU	ACUUAGACCUAAAACCUGCAAA	Cleavage

## Sheet: Tt_C_Leaf
miRNA_Acc.	Target_Acc. (Old)	Target_Acc. (New)		Pfam	KOG	KEGG/ec	KO	GO	Nr-Id	Nr-annotation	Best-hit-arabi-name	arabi-defline	Best-hit-rice-name	rice-defline	Expectation	UPE$	miRNA_start	miRNA_end	Target_start	Target_end	miRNA_aligned_fragment	Target_aligned_fragment	Inhibition
tae-miR1117	Traes_1BL_F01A87F44.1	TRIAE_CS42_1BL_TGACv1_032519_AA0130860	-	PF13359	-	-	-	-	-	-	AT2G13770.1	-	LOC_Os01g33990.1	transposon protein, putative, CACTA, En/Spm sub-class, expressed			1.0	-1.0	1	21	102	122	UGCAUCAUCUCGAACUCGUCG	GGACGAGCUCGAGAUGAUGCA	Cleavage	pacid=31754992 polypeptide=Traes_3B_4C839468C.13 locus=Traes_3B_4C839468C ID=Traes_3B_4C839468C.13.v2.2 annot-version=v2.2	1	61677
tae-miR1117	Traes_2BS_C5AF5419E.1	TRIAE_CS42_2BS_TGACv1_147872_AA0488500	-	-	-	3.4.23.47,3.1.26.13,3.1.13.2,2.7.7.49,2.7.7.7	-	-	-	-	-	-	LOC_Os02g49670.1	zinc knuckle family protein, expressed			1.0	-1.0	1	21	126	146	UGCAUCAUCUCGAACUCGUCG	GGACGAGCUCGAGAUGAUGCA	Cleavage	pacid=31915885 polypeptide=Traes_3B_F07C33521.10 locus=Traes_3B_F07C33521 ID=Traes_3B_F07C33521.10.v2.2 annot-version=v2.2	1
tae-miR1117	Traes_3AL_018D4C27C.1	TRIAE_CS42_3AL_TGACv1_194276_AA0630100	-	PF07714,PF12819	-	2.7.11.1	-	GO:GO:0006468,GO:GO:0004672	-	-	AT3G51550.1	Malectin/receptor-like protein kinase family protein	LOC_Os05g25430.2	receptor-like protein kinase At3g46290 precursor, putative, expressed			1.0	-1.0	1	21	126	146	UGCAUCAUCUCGAACUCGUCG	GGACGAGCUCGAGAUGAUGCA	Cleavage	pacid=31915886 polypeptide=Traes_3B_F07C33521.9 locus=Traes_3B_F07C33521 ID=Traes_3B_F07C33521.9.v2.2 annot-version=v2.2	1
tae-miR1117	Traes_4AL_2475C298D.1	-	-	PF07993	-	1.2.1.84	-	GO:GO:0080019	-	-	AT3G44540.1	fatty acid reductase 4	LOC_Os04g28600.1	male sterility protein, putative, expressed			1.0	-1.0	1	21	126	146	UGCAUCAUCUCGAACUCGUCG	GGACGAGCUCGAGAUGAUGCA	Cleavage	pacid=31915884 polypeptide=Traes_3B_F07C33521.8 locus=Traes_3B_F07C33521 ID=Traes_3B_F07C33521.8.v2.2 annot-version=v2.2	1
tae-miR1117	Traes_6DL_E940A7985.1	TRIAE_CS42_6DL_TGACv1_526992_AA1696900	-	PF00854	-	3.6.3.43	-	GO:GO:0016020,GO:GO:0006810,GO:GO:0005215	-	-	AT1G62200.1	Major facilitator superfamily protein	LOC_Os04g50940.1	peptide transporter PTR2, putative, expressed			1.0	-1.0	1	21	126	146	UGCAUCAUCUCGAACUCGUCG	GGACGAGCUCGAGAUGAUGCA	Cleavage	pacid=31915883 polypeptide=Traes_3B_F07C33521.1 locus=Traes_3B_F07C33521 ID=Traes_3B_F07C33521.1.v2.2 annot-version=v2.2	1
tae-miR1118	Traes_4BS_4BC02509F.1	TRIAE_CS42_4BL_TGACv1_320441_AA1039150	-	-	-	-	-	-	-	-	AT3G43790.3	zinc induced facilitator-like 2	LOC_Os12g03830.1	major facilitator superfamily antiporter, putative, expressed	2.5	-1.0	1	23	525	547	CACUACAUUAUGGAAUGGAGGGA	UCCCUCCGUUCCAUAAUGUAAUG	Cleavage
tae-miR1118	Traes_5AS_EC41EF7CA.4	-	-	PF00013	KOG2190	-	-	GO:GO:0003723	-	-	AT3G04610.1	RNA-binding KH domain-containing protein	LOC_Os12g40560.1	KH domain containing protein, putative, expressed	1.5	-1.0	1	23	1333	1355	CACUACAUUAUGGAAUGGAGGGA	UCCCUCCAUUCCACAAUGUAGUG	Translation
tae-miR1118	Traes_5BS_550BDEE86.2	TRIAE_CS42_5BS_TGACv1_423557_AA1379410	-	PF00013	KOG2190		-	GO:GO:0003723	-	-	AT3G04610.1	RNA-binding KH domain-containing protein	LOC_Os12g40560.1	KH domain containing protein, putative, expressed	1.5	-1.0	1	23	1135	1157	CACUACAUUAUGGAAUGGAGGGA	UCCCUCCAUUCCACAAUGUAGUG	Translation
tae-miR1118	Traes_5DS_F8D323D4D.2	-	-	PF00013	KOG2190			GO:GO:0003723	-	-	AT3G04610.1	RNA-binding KH domain-containing protein	LOC_Os12g40560.1	KH domain containing protein, putative, expressed	1.5	-1.0	1	23	1329	1351	CACUACAUUAUGGAAUGGAGGGA	CUCCUCCAUUCCACAAUGUAGUG	Translation
tae-miR1118	Traes_6BL_E14604962.2	TRIAE_CS42_6BL_TGACv1_499983_AA1596480	-	PF00076	-	-	-	GO:GO:0003676	-	-	AT5G51120.2	polyadenylate-binding protein 1	LOC_Os02g52140.2	RNA recognition motif containing protein, putative, expressed	2.0	-1.0	1	23	35	57	CACUACAUUAUGGAAUGGAGGGA	UCCCUCUGUUCCAUAAUGUAGUG	Cleavage
tae-miR1118	Traes_6BL_E14604962.3	TRIAE_CS42_6BL_TGACv1_499983_AA1596480	-	PF00076	-	-	-	GO:GO:0003676	-	-	AT5G51120.2	polyadenylate-binding protein 1	LOC_Os02g52140.2	RNA recognition motif containing protein, putative, expressed	2.0	-1.0	1	23	35	57	CACUACAUUAUGGAAUGGAGGGA	UCCCUCUGUUCCAUAAUGUAGUG	Cleavage
tae-miR1118	Traes_6DL_C9216369C.2	-	-	PF00891	-	-	-	GO:GO:0008171	-	-	AT5G54160.1	O-methyltransferase 1	LOC_Os11g20090.1	O-methyltransferase, putative, expressed	2.5	-1.0	1	23	421	443	CACUACAUUAUGGAAUGGAGGGA	UUGCUCCGUUUCAUAAUGUAGUG	Cleavage
tae-miR1120a	Traes_1DL_6A91BC5A5.1	TRIAE_CS42_1DL_TGACv1_062953_AA0222070	-	PF08652	-	-	K14845	-	-	-	AT4G17620.1	glycine-rich protein	LOC_Os05g32580.1	glycine-rich protein, putative, expressed	2.5	-1.0	1	24	25	48	ACAUUCUUAUAUUAUGAGACGGAG	CUCCGUCCCAUAAUAUAAGAACGU	Cleavage
tae-miR1120a	Traes_2AL_979E96822.1	TRIAE_CS42_2AL_TGACv1_096256_AA0318220	-	PF00443	-	3.4.19.12	-	GO:GO:0036459,GO:GO:0016579	-	-	AT4G39370.3	ubiquitin-specific protease 27	LOC_Os04g34984.1	ubiquitin carboxyl-terminal hydrolase domain containing protein, expressed	2.5	-1.0	1	24	753	776	ACAUUCUUAUAUUAUGAGACGGAG	CUCCAUCCCAUAAUAUAAGAGUGU	Cleavage
tae-miR1120b-3p	Traes_1DL_6A91BC5A5.1	TRIAE_CS42_1DL_TGACv1_062953_AA0222070	-	PF08652	-	-	K14845	-	-	-	AT4G17620.1	glycine-rich protein	LOC_Os05g32580.1	glycine-rich protein, putative, expressed	2.5	-1.0	1	21	25	45	UUCUUAUAUUGUGGGACAGAG	CUCCGUCCCAUAAUAUAAGAA	Translation
tae-miR1120b-3p	Traes_2AL_673CA8FB2.1	TRIAE_CS42_2AL_TGACv1_095371_AA0310130	-	PF04603	KOG3329	-	-	-	-	-	AT1G69680.1	Mog1/PsbP/DUF1795-like photosystem II reaction center PsbP family protein	LOC_Os04g38610.2	RAN guanine nucleotide release factor, putative, expressed	2.5	-1.0	1	21	493	513	UUCUUAUAUUGUGGGACAGAG	CUCUGUCCCACAAUGUAAGAC	Cleavage
tae-miR1120c-5p	Traes_1DL_6A91BC5A5.1	TRIAE_CS42_1DL_TGACv1_062953_AA0222070	-	PF08652	-	-	K14845	-	-	-	AT4G17620.1	glycine-rich protein	LOC_Os05g32580.1	glycine-rich protein, putative, expressed	2.5	-1.0	1	21	67	87	UAAUAUAAGAACGUUUUUGAC	GUCAAACACGCUCUUAUAUUA	Translation
tae-miR1120c-5p	Traes_2AL_979E96822.1	TRIAE_CS42_2AL_TGACv1_096256_AA0318220	-	PF00443	-	3.4.19.12	-	GO:GO:0036459,GO:GO:0016579	-	-	AT4G39370.3	ubiquitin-specific protease 27	LOC_Os04g34984.1	ubiquitin carboxyl-terminal hydrolase domain containing protein, expressed	2.5	-1.0	1	21	795	815	UAAUAUAAGAACGUUUUUGAC	GUAAAAAACGCUCUUAUAUUA	Translation
tae-miR1120c-5p	Traes_2BL_171777733.1	TRIAE_CS42_2BL_TGACv1_129372_AA0380780	-	PF00443	-	3.4.19.12	-	GO:GO:0036459,GO:GO:0016579	-	-	AT4G39370.3	ubiquitin-specific protease 27	LOC_Os04g34984.1	ubiquitin carboxyl-terminal hydrolase domain containing protein, expressed	2.5	-1.0	1	21	795	815	UAAUAUAAGAACGUUUUUGAC	GUAAAAAACGCUCUUAUAUUA	Translation
tae-miR1120c-5p	Traes_2BS_5C64FC44A.1	TRIAE_CS42_2BS_TGACv1_145967_AA0451090	-	PF07714	KOG1187	2.7.11.1	-	GO:GO:0006468,GO:GO:0004672	-	-	AT4G23140.1	cysteine-rich RLK (RECEPTOR-like protein kinase) 6	LOC_Os07g35580.1	TKL_IRAK_DUF26-lc.20 - DUF26 kinases have homology to DUF26 containing loci, expressed	0.0	-1.0	1	21	21	41	UAAUAUAAGAACGUUUUUGAC	GUCAAAAACGUUCUUAUAUUA	Cleavage
tae-miR1120c-5p	Traes_2BS_5C64FC44A.2	TRIAE_CS42_2BS_TGACv1_145967_AA0451090	-	PF07714	KOG1187	2.7.11.1	-	GO:GO:0006468,GO:GO:0004672	-	-	AT4G23140.1	cysteine-rich RLK (RECEPTOR-like protein kinase) 6	LOC_Os07g35580.1	TKL_IRAK_DUF26-lc.20 - DUF26 kinases have homology to DUF26 containing loci, expressed	0.0	-1.0	1	21	2	22	UAAUAUAAGAACGUUUUUGAC	GUCAAAAACGUUCUUAUAUUA	Cleavage
tae-miR1120c-5p	Traes_2DL_10B2965EF.8	-	-	PF00443	-	3.4.19.12	-	GO:GO:0036459,GO:GO:0016579	-	-	AT4G39370.2	ubiquitin-specific protease 27	LOC_Os04g34984.3	ubiquitin carboxyl-terminal hydrolase domain containing protein, expressed	1.5	-1.0	1	21	795	815	UAAUAUAAGAACGUUUUUGAC	GUCAAAAACGCUCUUAUAUUA	Translation
tae-miR1120c-5p	Traes_4AS_0E2735576.2	TRIAE_CS42_4AS_TGACv1_308150_AA1026390	-	-	-	3.4.21.108	-	-	-	-	-	-	LOC_Os05g05330.1	expressed protein	0.0	-1.0	1	21	1020	1040	UAAUAUAAGAACGUUUUUGAC	GACAAAAACGUUCUUAUAUUA	Cleavage
tae-miR1120c-5p	Traes_7AS_9819F7C48.1	TRIAE_CS42_7AS_TGACv1_571237_AA1846200	-	PF01154,PF08540	-	2.3.3.10	-	GO:GO:0008299,GO:GO:0004421	-	-	AT4G11820.2	hydroxymethylglutaryl-CoA synthase / HMG-CoA synthase / 3-hydroxy-3-methylglutaryl coenzyme A synthase	LOC_Os08g43170.1	hydroxymethylglutaryl-CoA synthase, putative, expressed	1.5	-1.0	1	21	1311	1331	UAAUAUAAGAACGUUUUUGAC	GUCAAAAACGCUCUUAUAUUA	Translation
tae-miR1120c-5p	Traes_7BS_47B8FC9CB.2	TRIAE_CS42_7BS_TGACv1_591893_AA1924780	-	PF01154,PF08540	-	2.3.3.10	-	GO:GO:0008299,GO:GO:0004421	-	-	AT4G11820.2	hydroxymethylglutaryl-CoA synthase / HMG-CoA synthase / 3-hydroxy-3-methylglutaryl coenzyme A synthase	LOC_Os08g43170.1	hydroxymethylglutaryl-CoA synthase, putative, expressed	1.5	-1.0	1	21	1311	1331	UAAUAUAAGAACGUUUUUGAC	GUCAAAAACGCUCUUAUAUUA	Translation
tae-miR1120c-5p	Traes_7BS_47B8FC9CB.3	TRIAE_CS42_7BS_TGACv1_591893_AA1924780	-	PF01154,PF08540	-	2.3.3.10	K01641	GO:GO:0008299,GO:GO:0004421	-	-	AT4G11820.2	hydroxymethylglutaryl-CoA synthase / HMG-CoA synthase / 3-hydroxy-3-methylglutaryl coenzyme A synthase	LOC_Os08g43170.1	hydroxymethylglutaryl-CoA synthase, putative, expressed	1.5	-1.0	1	21	1308	1328	UAAUAUAAGAACGUUUUUGAC	GUCAAAAACGCUCUUAUAUUA	Translation
tae-miR1120c-5p	Traes_7DS_3C83C8EF9.1	TRIAE_CS42_7DS_TGACv1_624313_AA2060470	-	-	-	-	-	-	-	-	AT4G31340.1	myosin heavy chain-related	LOC_Os08g40790.1	DNA repair ATPase-related, putative, expressed	1.5	-1.0	1	21	80	100	UAAUAUAAGAACGUUUUUGAC	GUCAAAAACGCUCUUAUAUUA	Translation
tae-miR1120c-5p	Traes_7DS_3C83C8EF9.3	TRIAE_CS42_7DS_TGACv1_624313_AA2060470	-	-	-	-	-	-	-	-	AT4G31340.1	myosin heavy chain-related	LOC_Os08g40790.1	DNA repair ATPase-related, putative, expressed	1.5	-1.0	1	21	80	100	UAAUAUAAGAACGUUUUUGAC	GUCAAAAACGCUCUUAUAUUA	Translation
tae-miR1121	Traes_2BS_6249E432F.1	TRIAE_CS42_2BS_TGACv1_145982_AA0451820	-	PF01426	-	-	-	GO:GO:0003682	-	-	AT4G22140.1	PHD finger family protein / bromo-adjacent homology (BAH) domain-containing protein	LOC_Os07g08880.1	ES43 protein, putative, expressed	0.0	-1.0	1	22	538	559	AGUAGUGAUCUAAACGCUCUUA	UAAGAGCGUUUAGAUCACUACU	Cleavage
tae-miR1121	Traes_2BS_6249E432F.2	TRIAE_CS42_2BS_TGACv1_145982_AA0451820	-	PF01426	-	-	-	GO:GO:0003682	-	-	AT4G22140.1	PHD finger family protein / bromo-adjacent homology (BAH) domain-containing protein	LOC_Os07g08880.1	ES43 protein, putative, expressed	0.0	-1.0	1	22	538	559	AGUAGUGAUCUAAACGCUCUUA	UAAGAGCGUUUAGAUCACUACU	Cleavage
tae-miR1121	Traes_2BS_6249E432F.3	TRIAE_CS42_2BS_TGACv1_145982_AA0451820	-	PF01426	-	-	-	GO:GO:0003682	-	-	AT4G22140.1	PHD finger family protein / bromo-adjacent homology (BAH) domain-containing protein	LOC_Os07g08880.1	ES43 protein, putative, expressed	0.0	-1.0	1	22	448	469	AGUAGUGAUCUAAACGCUCUUA	UAAGAGCGUUUAGAUCACUACU	Cleavage
tae-miR1121	Traes_2DL_74E241841.2	TRIAE_CS42_2DL_TGACv1_158744_AA0525290	-	PF01426	-	-	-	GO:GO:0003682	-	-	AT4G39100.1	PHD finger family protein / bromo-adjacent homology (BAH) domain-containing protein	LOC_Os07g08880.1	ES43 protein, putative, expressed	2.5	-1.0	1	22	448	469	AGUAGUGAUCUAAACGCUCUUA	UAAGAGUGUUUGGAUCACUACU	Translation
tae-miR1121	Traes_3AL_F2EDB3661.7	TRIAE_CS42_3AL_TGACv1_195384_AA0648910	-	-	-	-	-	-	-	-	-	-	-	-	2.0	-1.0	1	22	224	245	AGUAGUGAUCUAAACGCUCUUA	CCUCCGCGUUUAGAUCACUACU	Cleavage
tae-miR1121	Traes_3AS_A466B9ECC.1	TRIAE_CS42_7BL_TGACv1_578471_AA1895550	-	PF13424	-	-	-	-	-	-	AT3G54360.1	zinc ion binding	LOC_Os01g01420.2	expressed protein	0.0	-1.0	1	22	725	746	AGUAGUGAUCUAAACGCUCUUA	UAAGAGCGUUUAGAUCACUACU	Cleavage
tae-miR1121	Traes_3AS_A466B9ECC.2	TRIAE_CS42_7BL_TGACv1_578471_AA1895550	-	PF13424	-	-	-	-	-	-	AT3G54360.1	zinc ion binding	LOC_Os01g01420.2	expressed protein	0.0	-1.0	1	22	725	746	AGUAGUGAUCUAAACGCUCUUA	UAAGAGCGUUUAGAUCACUACU	Cleavage
tae-miR1121	Traes_3B_9F321609E.8	-	-	-	-	-	-	-	-	-	-	-	-	-	2.5	-1.0	1	22	6	28	AGUAGUGAUCUAAACGCUCU-UA	UAUAGAGCGUUUAGAUCACUAUU	Cleavage
tae-miR1121	Traes_4AL_400EB3C17.10	-	-	PF14259,PF00076	KOG0120	-	-	GO:GO:0003676	-	-	AT4G36690.4	U2 snRNP auxilliary factor, large subunit, splicing factor	LOC_Os11g41820.2	RNA recognition motif containing protein, expressed	2.5	-1.0	1	22	10	31	AGUAGUGAUCUAAACGCUCUUA	UAAGAGCGUUUAGAUCACUAAA	Cleavage
tae-miR1121	Traes_4AL_400EB3C17.3	-	-	PF14259,PF00076	KOG0120	-	-	GO:GO:0003676	-	-	AT4G36690.1	U2 snRNP auxilliary factor, large subunit, splicing factor	LOC_Os11g41820.1	RNA recognition motif containing protein, expressed	2.5	-1.0	1	22	37	58	AGUAGUGAUCUAAACGCUCUUA	UAAGAGCGUUUAGAUCACUAAA	Cleavage
tae-miR1121	Traes_4AL_400EB3C17.7	-	-	PF14259,PF00076	KOG0120	-	-	GO:GO:0003676	-	-	AT4G36690.4	U2 snRNP auxilliary factor, large subunit, splicing factor	LOC_Os11g41820.1	RNA recognition motif containing protein, expressed	2.5	-1.0	1	22	10	31	AGUAGUGAUCUAAACGCUCUUA	UAAGAGCGUUUAGAUCACUAAA	Cleavage
tae-miR1121	Traes_4AL_541C86EB9.2	TRIAE_CS42_4AL_TGACv1_288714_AA0956220	-	PF00076	-	-	-	GO:GO:0003676,GO:GO:0017069,GO:GO:0000398	-	-	AT1G21320.1	nucleotide binding;nucleic acid binding	LOC_Os06g03690.2	RNA recognition motif containing protein, putative, expressed	1.0	-1.0	1	22	558	579	AGUAGUGAUCUAAACGCUCUUA	UGAGAUCGUUUAGAUCACUACU	Cleavage
tae-miR1121	Traes_4AL_541C86EB9.3	TRIAE_CS42_4AL_TGACv1_288714_AA0956220	-	PF00076	-	-	-	GO:GO:0003676,GO:GO:0017069,GO:GO:0000398	-	-	AT1G21320.1	nucleotide binding;nucleic acid binding	LOC_Os06g03690.2	RNA recognition motif containing protein, putative, expressed	1.0	-1.0	1	22	558	579	AGUAGUGAUCUAAACGCUCUUA	UGAGAUCGUUUAGAUCACUACU	Cleavage
tae-miR1121	Traes_5BL_72EFF0AF0.1	TRIAE_CS42_5BL_TGACv1_405292_AA1324160	-	PF07690	-	-	-	GO:GO:0055085,GO:GO:0016021	-	-	AT5G59250.1	Major facilitator superfamily protein	LOC_Os10g42830.1	transporter family protein, putative, expressed	0.0	-1.0	1	22	1237	1258	AGUAGUGAUCUAAACGCUCUUA	UAAGAGCGUUUAGAUCACUACU	Cleavage
tae-miR1121	Traes_6AL_23B31796F.2	TRIAE_CS42_5BL_TGACv1_405292_AA1324160	-	PF00230	KOG0223	-	-	GO:GO:0016020,GO:GO:0006810,GO:GO:0005215	-	-	AT3G53420.1	plasma membrane intrinsic protein 2A	LOC_Os02g41860.3	aquaporin protein, putative, expressed	2.0	-1.0	1	22	846	867	AGUAGUGAUCUAAACGCUCUUA	UAAAAGUGUUUAGAUCACUACU	Cleavage
tae-miR1121	Traes_6AL_23B31796F.3	TRIAE_CS42_5BL_TGACv1_405292_AA1324160	-	PF00230	KOG0223	-	-	GO:GO:0016020,GO:GO:0006810,GO:GO:0005215	-	-	AT3G53420.1	plasma membrane intrinsic protein 2A	LOC_Os02g41860.3	aquaporin protein, putative, expressed	2.0	-1.0	1	22	760	781	AGUAGUGAUCUAAACGCUCUUA	UAAAAGUGUUUAGAUCACUACU	Cleavage
tae-miR1121	Traes_6AL_23B31796F.5	TRIAE_CS42_5BL_TGACv1_405292_AA1324160	-	PF00230	KOG0223	-	-	GO:GO:0016020,GO:GO:0006810,GO:GO:0005215	-	-	AT3G53420.1	plasma membrane intrinsic protein 2A	LOC_Os02g41860.3	aquaporin protein, putative, expressed	2.0	-1.0	1	22	742	763	AGUAGUGAUCUAAACGCUCUUA	UAAAAGUGUUUAGAUCACUACU	Cleavage
tae-miR1121	Traes_6AL_7E70268F1.3	TRIAE_CS42_6AL_TGACv1_472185_AA1518720	-	PF00719	-	3.6.1.1	-	GO:GO:0006796,GO:GO:0005737,GO:GO:0004427,GO:GO:0000287	-	-	AT2G46860.1	pyrophosphorylase 3	LOC_Os02g47600.1	soluble inorganic pyrophosphatase, putative, expressed	0.0	-1.0	1	22	497	518	AGUAGUGAUCUAAACGCUCUUA	UAAGAGCGUUUAGAUCACUACU	Cleavage
tae-miR1121	Traes_7BS_5A0E77FB8.2	TRIAE_CS42_7BS_TGACv1_591915_AA1925520	-	PF00664,PF00005	-	3.6.3.44	-	GO:GO:0055085,GO:GO:0042626,GO:GO:0016021,GO:GO:0006810,GO:GO:0005524,GO:GO:0016887	-	-	AT3G59140.1	multidrug resistance-associated protein 14	LOC_Os06g06440.1	ABC transporter, ATP-binding protein, putative, expressed	1.0	-1.0	1	22	3478	3499	AGUAGUGAUCUAAACGCUCUUA	UAAGAGUGUUUAGAUCACUACU	Cleavage
tae-miR1122a	Traes_1DL_38B88249C.2	TRIAE_CS42_1DL_TGACv1_061422_AA0194810	-	PF00069	KOG0580	2.7.11.1	-	GO:GO:0006468,GO:GO:0005524,GO:GO:0004672	-	-	AT2G42960.1	Protein kinase superfamily protein	LOC_Os10g35450.1	serine/threonine-protein kinase, putative, expressed	0.0	-1.0	1	20	976	995	UAGAUACAUCCGUAUCUAGA	UCUAGAUACGGAUGUAUCUA	Cleavage
tae-miR1122a	Traes_1DS_06B8348E0.1	TRIAE_CS42_1DS_TGACv1_080416_AA0247560	-	PF03283	-	-	-	GO:GO:0016787	-	-	AT3G09410.1	Pectinacetylesterase family protein	LOC_Os05g02120.1	pectinacetylesterase domain containing protein, expressed	0.0	-1.0	1	20	794	813	UAGAUACAUCCGUAUCUAGA	UCUAGAUACGGAUGUAUCUA	Cleavage
tae-miR1122a	Traes_1DS_06B8348E0.2	TRIAE_CS42_1DS_TGACv1_080416_AA0247560	-	PF03283	-	-	-	GO:GO:0016787	-	-	AT3G09410.1	Pectinacetylesterase family protein	LOC_Os05g02120.1	pectinacetylesterase domain containing protein, expressed	0.0	-1.0	1	20	620	639	UAGAUACAUCCGUAUCUAGA	UCUAGAUACGGAUGUAUCUA	Cleavage
tae-miR1122a	Traes_2AL_64B73E3ED.1	TRIAE_CS42_U_TGACv1_640952_AA2080500	-	-	-	2.8.1.8	-	GO:GO:0051539,GO:GO:0016992,GO:GO:0009107	-	-	AT2G20860.1	lipoic acid synthase 1	LOC_Os04g38330.1	radical SAM enzyme, putative, expressed	1.0	-1.0	1	20	121	140	UAGAUACAUCCGUAUCUAGA	UCUAAAUACGGAUGUAUCUA	Cleavage
tae-miR1122a	Traes_2BL_40442CE82.2	TRIAE_CS42_2BL_TGACv1_130672_AA0415710	-	PF14392,PF00098	-	-	-	GO:GO:0008270,GO:GO:0003676	-	-	AT5G52380.1	VASCULAR-RELATED NAC-DOMAIN 6	LOC_Os04g46920.1	zinc knuckle domain containing protein, expressed	1.5	-1.0	1	20	703	722	UAGAUACAUCCGUAUCUAGA	UCUAGAUACAGAUGUAUCUA	Translation
tae-miR1122a	Traes_2BL_7141904F2.2	TRIAE_CS42_2BL_TGACv1_130855_AA0418870	-	PF03097	-	-	-	-	-	-	AT1G73390.1	Endosomal targeting BRO1-like domain-containing protein	LOC_Os04g44530.3	expressed protein	2.5	-1.0	1	20	1098	1117	UAGAUACAUCCGUAUCUAGA	ACUACAUACGGAUGUAUAUA	Cleavage
tae-miR1122a	Traes_2DL_4F8C87C42.6	TRIAE_CS42_2DL_TGACv1_158356_AA0516510	-	PF04499	-	-	-	-	-	-	AT1G30470.1	SIT4 phosphatase-associated family protein	LOC_Os04g52940.1	SIT4 phosphatase-associated protein domain containing protein, expressed	2.5	-1.0	1	20	1750	1769	UAGAUACAUCCGUAUCUAGA	ACUACAUACGGAUGUAUAUA	Cleavage
tae-miR1122a	Traes_2DL_B3CD23EBC.1	TRIAE_CS42_2DL_TGACv1_160125_AA0547140	-	PF05496,PF00004	-	-	-	GO:GO:0009378,GO:GO:0006310,GO:GO:0006281,GO:GO:0005524	-	-	AT1G03000.1	peroxin 6	LOC_Os04g52690.1	AAA family ATPase, putative, expressed	2.5	-1.0	1	20	9	28	UAGAUACAUCCGUAUCUAGA	ACUACAUACGGAUGUAUAUA	Cleavage
tae-miR1122a	Traes_3AL_5E5C8D264.2	-	-	-	-	-	-	-	-	-	-	-	LOC_Os05g46470.1	expressed protein	1.0	-1.0	1	20	18	37	UAGAUACAUCCGUAUCUAGA	UCUAGACACGGAUGUAUCUA	Cleavage
tae-miR1122a	Traes_3AL_B9EDE61D1.1	-	-	PF06017	-	-	-	GO:GO:0016459,GO:GO:0003774	-	-	AT5G53310.1	myosin heavy chain-related	LOC_Os01g43360.1	myosin-Ie, putative, expressed	2.5	-1.0	1	20	4	23	UAGAUACAUCCGUAUCUAGA	ACUACAUACGGAUGUAUAUA	Cleavage
tae-miR1122a	Traes_3AL_B9EDE61D1.2	-	-	PF06017	-	-	-	GO:GO:0016459,GO:GO:0003774	-	-	AT5G53310.1	myosin heavy chain-related	LOC_Os01g43360.1	myosin-Ie, putative, expressed	2.5	-1.0	1	20	4	23	UAGAUACAUCCGUAUCUAGA	ACUACAUACGGAUGUAUAUA	Cleavage
tae-miR1122a	Traes_3B_472072804.1	-	-	PF04874,PF01778	KOG3064	-	K14831	-	-	-	AT1G23280.1	MAK16 protein-related	LOC_Os07g16950.1	Mak16 protein domain containing protein, expressed	1.5	-1.0	1	20	789	808	UAGAUACAUCCGUAUCUAGA	UCUAGAUACGGAGGUAUCUA	Cleavage
tae-miR1122a	Traes_3DS_1DE20CFF3.2	TRIAE_CS42_3DS_TGACv1_273962_AA0934030	-	PF01121	KOG3220	2.7.1.24	K00859	GO:GO:0015937,GO:GO:0005524,GO:GO:0004140	-	-	AT2G27490.1	dephospho-CoA kinase family	LOC_Os01g25880.1	dephospho-CoA kinase, putative, expressed	1.5	-1.0	1	20	2	21	UAGAUACAUCCGUAUCUAGA	UCUAGAUACAGAUGUAUCUA	Translation
tae-miR1122a	Traes_3DS_1DE20CFF3.3	TRIAE_CS42_3DS_TGACv1_273962_AA0934030	-	PF01121	KOG3220	2.7.1.24	K00859	GO:GO:0015937,GO:GO:0005524,GO:GO:0004140	-	-	AT2G27490.1	dephospho-CoA kinase family	LOC_Os01g25880.1	dephospho-CoA kinase, putative, expressed	1.5	-1.0	1	20	2	21	UAGAUACAUCCGUAUCUAGA	UCUAGAUACAGAUGUAUCUA	Translation
tae-miR1122a	Traes_4AL_9726307FF.1	TRIAE_CS42_4AL_TGACv1_288776_AA0957810	-	PF01926,PF06421,PF00679	-	3.6.5.3	-	GO:GO:0005525	-	-	AT5G39900.1	Small GTP-binding protein	LOC_Os06g05250.2	GTP-binding protein GUF1, putative, expressed	0.0	-1.0	1	20	1903	1922	UAGAUACAUCCGUAUCUAGA	UCUAGAUACGGAUGUAUCUA	Cleavage
tae-miR1122a	Traes_4BL_62355968B.1	TRIAE_CS42_4BL_TGACv1_320457_AA1039920	-	PF00013	-	-	-	GO:GO:0003723	-	-	AT5G15270.2	RNA-binding KH domain-containing protein	LOC_Os03g25970.1	KH domain-containing protein, putative, expressed	2.5	-1.0	1	20	747	766	UAGAUACAUCCGUAUCUAGA	ACUACAUACGGAUGUAUAUA	Cleavage
tae-miR1122a	Traes_4BS_F395A220A.2	TRIAE_CS42_4BS_TGACv1_328931_AA1095780	-	PF01595	KOG2118	-	-	-	-	-	AT2G14520.1	CBS domain-containing protein with a domain of unknown function (DUF21)	LOC_Os03g47120.1	CBS domain containing protein, expressed	0.0	-1.0	1	20	1336	1355	UAGAUACAUCCGUAUCUAGA	UCUAGAUACGGAUGUAUCUA	Cleavage
tae-miR1122a	Traes_4DS_E8239194E.2	TRIAE_CS42_4DS_TGACv1_362497_AA1180110	-	PF01394	-	-	-	-	-	-	AT3G08530.1	Clathrin, heavy chain	LOC_Os12g01390.1	clathrin heavy chain, putative, expressed	2.5	-1.0	1	20	692	711	UAGAUACAUCCGUAUCUAGA	UCUAAAUACGGAUGUAUCAA	Cleavage
tae-miR1122a	Traes_5BL_1B9186ED8.1	-	-	PF07762	-	-	-	-	-	-	-	-	LOC_Os11g07360.1	expressed protein	2.5	-1.0	1	20	986	1005	UAGAUACAUCCGUAUCUAGA	UCGAGAUACAGAUGUAUCUA	Translation
tae-miR1122a	Traes_5BL_637A3C970.8	TRIAE_CS42_U_TGACv1_641764_AA2103660	-	PF01501	-	2.4.1.43	-	GO:GO:0016757,GO:GO:0047262	-	-	AT5G47780.1	galacturonosyltransferase 4	LOC_Os09g30280.1	glycosyl transferase 8 domain containing protein, putative, expressed	1.5	-1.0	1	20	49	68	UAGAUACAUCCGUAUCUAGA	UCUAGAUACGAAUGUAUCUA	Translation
tae-miR1122a	Traes_5BL_7821274AB.1	-	-	PF07762	-	-	-	-	-	-	-	-	LOC_Os11g07360.1	expressed protein	2.5	-1.0	1	20	986	1005	UAGAUACAUCCGUAUCUAGA	UCGAGAUACAGAUGUAUCUA	Translation
tae-miR1122a	Traes_5BS_321AF7B69.2	TRIAE_CS42_5BS_TGACv1_423204_AA1370510	-	PF14416,PF13839	-	-	-	-	-	-	AT5G20680.3	TRICHOME BIREFRINGENCE-LIKE 16	LOC_Os12g33194.1	expressed protein	2.5	-1.0	1	20	63	82	UAGAUACAUCCGUAUCUAGA	ACUACAUACGGAUGUAUAUA	Cleavage
tae-miR1122a	Traes_6AL_94CA6F0D8.5	TRIAE_CS42_6AL_TGACv1_473668_AA1532300	-	PF00067	-	-	-	GO:GO:0055114,GO:GO:0020037,GO:GO:0016705,GO:GO:0005506	-	-	AT1G31800.1	cytochrome P450, family 97, subfamily A, polypeptide 3	LOC_Os02g57290.2	cytochrome P450, putative, expressed	2.5	-1.0	1	20	1071	1090	UAGAUACAUCCGUAUCUAGA	ACUACAUACGGAUGUAUAUA	Cleavage
tae-miR1122a	Traes_6BL_7E9C131F4.3	TRIAE_CS42_6BL_TGACv1_502708_AA1626110	-	PF00249	KOG0724	-	-	-	-	-	AT5G52660.1	Homeodomain-like superfamily protein	LOC_Os02g45670.1	myb-like DNA-binding domain containing protein, expressed	0.0	-1.0	1	20	761	780	UAGAUACAUCCGUAUCUAGA	UCUAGAUACGGAUGUAUCUA	Cleavage
tae-miR1122a	Traes_6DL_84E14AD8D.4	TRIAE_CS42_6DL_TGACv1_526455_AA1684140	-	PF00067	-	-	-	GO:GO:0055114,GO:GO:0020037,GO:GO:0016705,GO:GO:0005506	-	-	AT1G31800.1	cytochrome P450, family 97, subfamily A, polypeptide 3	LOC_Os02g57290.4	cytochrome P450, putative, expressed	2.5	-1.0	1	20	1071	1090	UAGAUACAUCCGUAUCUAGA	ACUACAUACGGAUGUAUAUA	Cleavage
tae-miR1122a	Traes_6DS_0D9BB546D.1	TRIAE_CS42_6DS_TGACv1_544814_AA1749450	-	PF00300	-	3.1.3.3	K15634	-	-	-	AT3G50520.1	Phosphoglycerate mutase family protein	LOC_Os08g37140.1	phosphoglycerate mutase, putative, expressed	2.5	-1.0	1	20	111	130	UAGAUACAUCCGUAUCUAGA	ACUACAUACGGAUGUAUAUA	Cleavage
tae-miR1122a	Traes_7AL_135129885.3	TRIAE_CS42_7AL_TGACv1_556987_AA1774760	-	PF01138	KOG1612	-	-	-	-	-	AT3G07750.1	3\'-5\'-exoribonuclease family protein	LOC_Os12g21500.1	exosome complex exonuclease, putative, expressed	2.5	-1.0	1	20	721	740	UAGAUACAUCCGUAUCUAGA	ACUACAUACGGAUGUAUAUA	Cleavage
tae-miR1122a	Traes_7AS_9674F6981.1	TRIAE_CS42_7AS_TGACv1_569041_AA1805490	-	PF01031	-	3.6.5.5	-	GO:GO:0005525	-	-	AT1G10290.1	dynamin-like protein 6	LOC_Os06g13820.1	dynamin, putative, expressed	1.5	-1.0	1	20	1467	1486	UAGAUACAUCCGUAUCUAGA	UCUAGAUACAGAUGUAUCUA	Translation
tae-miR1122a	Traes_7AS_9674F6981.2	TRIAE_CS42_7AS_TGACv1_569041_AA1805490	-	PF01031	-	3.6.5.5	-	GO:GO:0005525	-	-	AT1G10290.1	dynamin-like protein 6	LOC_Os06g13820.1	dynamin, putative, expressed	1.5	-1.0	1	20	1473	1492	UAGAUACAUCCGUAUCUAGA	UCUAGAUACAGAUGUAUCUA	Translation
tae-miR1122a	Traes_7AS_9674F6981.3	TRIAE_CS42_7AS_TGACv1_569041_AA1805490	-	PF01031	-	3.6.5.5	-	GO:GO:0005525	-	-	AT1G10290.1	dynamin-like protein 6	LOC_Os06g13820.1	dynamin, putative, expressed	1.5	-1.0	1	20	1467	1486	UAGAUACAUCCGUAUCUAGA	UCUAGAUACAGAUGUAUCUA	Translation
tae-miR1122a	Traes_7DL_37135CE6E.2	-	-	PF00076	KOG0128	-	-	GO:GO:0003676	-	-	AT4G24270.2	EMBRYO DEFECTIVE 140	LOC_Os08g02130.2	RNA recognition motif containing protein, putative, expressed	2.5	-1.0	1	20	2105	2124	UAGAUACAUCCGUAUCUAGA	UCUAAAUACGGAUGUAUCAA	Cleavage
tae-miR1122a	Traes_7DL_37135CE6E.3	-	-	PF00076	KOG0128	-	-	GO:GO:0003676	-	-	AT4G24270.2	EMBRYO DEFECTIVE 140	LOC_Os08g02130.2	RNA recognition motif containing protein, putative, expressed	2.5	-1.0	1	20	2090	2109	UAGAUACAUCCGUAUCUAGA	UCUAAAUACGGAUGUAUCAA	Cleavage
tae-miR1122a	Traes_7DL_37135CE6E.6	-	-	PF00076	KOG0130	-	-	GO:GO:0003676	-	-	AT4G24270.2	EMBRYO DEFECTIVE 140	LOC_Os08g02130.1	RNA recognition motif containing protein, putative, expressed	2.5	-1.0	1	20	1241	1260	UAGAUACAUCCGUAUCUAGA	UCUAAAUACGGAUGUAUCAA	Cleavage
tae-miR1122a	Traes_7DL_C074DC1F6.3	TRIAE_CS42_7DL_TGACv1_602683_AA1965130	-	PF00141	-	1.11.1.7	-	GO:GO:0055114,GO:GO:0020037,GO:GO:0006979,GO:GO:0004601	-	-	AT5G64120.1	Peroxidase superfamily protein	LOC_Os07g44550.1	peroxidase precursor, putative, expressed	2.5	-1.0	1	20	109	128	UAGAUACAUCCGUAUCUAGA	ACUACAUACGGAUGUAUAUA	Cleavage
tae-miR1122a	Traes_7DL_D5FCF9F33.4	TRIAE_CS42_7DL_TGACv1_603682_AA1987220	-	-	-	-	-	-	-	-	-	-	LOC_Os06g46480.1	expressed protein	0.0	-1.0	1	20	23	42	UAGAUACAUCCGUAUCUAGA	UCUAGAUACGGAUGUAUCUA	Cleavage
tae-miR1122a	Traes_7DS_CA61ECF35.1	TRIAE_CS42_7DS_TGACv1_621682_AA2023090	-	-	-	-	-	-	-	-	AT1G05060.1	-	LOC_Os06g13220.1	expressed protein	0.0	-1.0	1	20	33	52	UAGAUACAUCCGUAUCUAGA	UCUAGAUACGGAUGUAUCUA	Cleavage
tae-miR156	Traes_5BL_96D5EA4EE.1	TRIAE_CS42_5BL_TGACv1_404123_AA1285110	-	PF03110	-	-	-	GO:GO:0005634,GO:GO:0003677	-	-	AT2G42200.1	squamosa promoter binding protein-like 9	LOC_Os09g31438.1	OsSPL17 - SBP-box gene family member, expressed	1.0	-1.0	1	21	805	825	UGACAGAAGAGAGUGAGCACA	UGUGCUCUCUCUCUUCUGUCA	Cleavage
tae-miR156	Traes_5BL_96D5EA4EE.2	TRIAE_CS42_5BL_TGACv1_404123_AA1285110	-	PF03110	-	-	-	GO:GO:0005634,GO:GO:0003677	-	-	AT2G42200.1	squamosa promoter binding protein-like 9	LOC_Os09g31438.1	OsSPL17 - SBP-box gene family member, expressed	1.0	-1.0	1	21	802	822	UGACAGAAGAGAGUGAGCACA	UGUGCUCUCUCUCUUCUGUCA	Cleavage
tae-miR156	Traes_5BL_96D5EA4EE.3	TRIAE_CS42_5BL_TGACv1_404123_AA1285110	-	-	-	-	-	-	-	-	-	-	LOC_Os09g31438.1	OsSPL17 - SBP-box gene family member, expressed	1.0	-1.0	1	21	67	87	UGACAGAAGAGAGUGAGCACA	UGUGCUCUCUCUCUUCUGUCA	Cleavage
tae-miR156	Traes_5BL_96FDFC152.1	TRIAE_CS42_5BL_TGACv1_406028_AA1339440	-	PF03110	-	-	-	GO:GO:0005634,GO:GO:0003677	-	-	AT1G76580.1	Squamosa promoter-binding protein-like (SBP domain) transcription factor family protein	LOC_Os09g32944.1	OsSPL18 - SBP-box gene family member, expressed	1.0	-1.0	1	21	508	528	UGACAGAAGAGAGUGAGCACA	UGUGCUCUCUCUCUUCUGUCA	Cleavage
tae-miR156	Traes_5BL_96FDFC152.2	TRIAE_CS42_5BL_TGACv1_406028_AA1339440	-	PF03110	-	-	-	GO:GO:0005634,GO:GO:0003677	-	-	AT5G50570.1	Squamosa promoter-binding protein-like (SBP domain) transcription factor family protein	LOC_Os09g32944.1	OsSPL18 - SBP-box gene family member, expressed	1.0	-1.0	1	21	490	510	UGACAGAAGAGAGUGAGCACA	UGUGCUCUCUCUCUUCUGUCA	Cleavage
tae-miR156	Traes_5DL_1272B4BAC.1	-	-	-	-	-	-	-	-	-	-	-	-	-	1.0	-1.0	1	21	505	525	UGACAGAAGAGAGUGAGCACA	UGUGCUCUCUCUCUUCUGUCA	Cleavage
tae-miR156	Traes_5DL_1272B4BAC.2	-	-	-	-	-	-	-	-	-	-	-	-	-	1.0	-1.0	1	21	487	507	UGACAGAAGAGAGUGAGCACA	UGUGCUCUCUCUCUUCUGUCA	Cleavage
tae-miR156	Traes_5DL_1272B4BAC.3	-	-	-	-	-	-	-	-	-	-	-	-	-	1.0	-1.0	1	21	382	402	UGACAGAAGAGAGUGAGCACA	UGUGCUCUCUCUCUUCUGUCA	Cleavage
tae-miR156	Traes_6AS_32A35158A.1	TRIAE_CS42_5DL_TGACv1_432985_AA1396830	-	PF03110	-	-	-	GO:GO:0005634,GO:GO:0003677	-	-	AT5G50670.1	Squamosa promoter-binding protein-like (SBP domain) transcription factor family protein	LOC_Os09g32944.1	OsSPL18 - SBP-box gene family member, expressed	1.0	-1.0	1	21	736	756	UGACAGAAGAGAGUGAGCACA	CGUGCUCUCUCUCUUCUGUCA	Cleavage
tae-miR156	Traes_6AS_32A35158A.2	TRIAE_CS42_5DL_TGACv1_432985_AA1396830	-	PF03110	-	-	-	GO:GO:0005634,GO:GO:0003677	-	-	AT5G50670.1	Squamosa promoter-binding protein-like (SBP domain) transcription factor family protein	LOC_Os09g32944.1	OsSPL18 - SBP-box gene family member, expressed	1.0	-1.0	1	21	292	312	UGACAGAAGAGAGUGAGCACA	CGUGCUCUCUCUCUUCUGUCA	Cleavage
tae-miR156	Traes_6AS_32A35158A.3	TRIAE_CS42_5DL_TGACv1_432985_AA1396830	-	-	-	-	-	-	-	-	-	-	LOC_Os09g32944.1	OsSPL18 - SBP-box gene family member, expressed	1.0	-1.0	1	21	64	84	UGACAGAAGAGAGUGAGCACA	CGUGCUCUCUCUCUUCUGUCA	Cleavage
tae-miR156	Traes_6AS_99C6A3B0B.1	TRIAE_CS42_6AS_TGACv1_485183_AA1539460	-	PF03110	-	-	-	GO:GO:0005634,GO:GO:0003677	-	-	AT5G43270.1	squamosa promoter binding protein-like 2	LOC_Os02g04680.2	OsSPL3 - SBP-box gene family member, expressed	1.0	-1.0	1	21	1477	1497	UGACAGAAGAGAGUGAGCACA	CAUGCUCUCUCUCUUCUGUCA	Cleavage
tae-miR156	Traes_6AS_99C6A3B0B.2	TRIAE_CS42_6AS_TGACv1_485183_AA1539460	-	PF03110	-	-	-	GO:GO:0005634,GO:GO:0003677	-	-	AT5G43270.3	squamosa promoter binding protein-like 2	LOC_Os02g04680.2	OsSPL3 - SBP-box gene family member, expressed	1.0	-1.0	1	21	1477	1497	UGACAGAAGAGAGUGAGCACA	CAUGCUCUCUCUCUUCUGUCA	Cleavage
tae-miR156	Traes_6AS_99C6A3B0B.3	TRIAE_CS42_6AS_TGACv1_485183_AA1539460	-	PF03110	-	-	-	GO:GO:0005634,GO:GO:0003677	-	-	AT5G43270.2	squamosa promoter binding protein-like 2	LOC_Os02g04680.2	OsSPL3 - SBP-box gene family member, expressed	1.0	-1.0	1	21	1477	1497	UGACAGAAGAGAGUGAGCACA	CAUGCUCUCUCUCUUCUGUCA	Cleavage
tae-miR156	Traes_6AS_99C6A3B0B.4	TRIAE_CS42_6AS_TGACv1_485183_AA1539460	-	PF03110	-	-	-	GO:GO:0005634,GO:GO:0003677	-	-	AT5G43270.2	squamosa promoter binding protein-like 2	LOC_Os02g04680.2	OsSPL3 - SBP-box gene family member, expressed	1.0	-1.0	1	21	1156	1176	UGACAGAAGAGAGUGAGCACA	CAUGCUCUCUCUCUUCUGUCA	Cleavage
tae-miR156	Traes_6AS_99C6A3B0B.5	TRIAE_CS42_6AS_TGACv1_485183_AA1539460	-	PF03110	-	-	-	GO:GO:0005634,GO:GO:0003677	-	-	AT5G43270.3	squamosa promoter binding protein-like 2	LOC_Os02g04680.2	OsSPL3 - SBP-box gene family member, expressed	1.0	-1.0	1	21	1156	1176	UGACAGAAGAGAGUGAGCACA	CAUGCUCUCUCUCUUCUGUCA	Cleavage
tae-miR156	Traes_6AS_99C6A3B0B.6	TRIAE_CS42_6AS_TGACv1_485183_AA1539460	-	PF03110	-	-	-	GO:GO:0005634,GO:GO:0003677	-	-	AT5G43270.1	squamosa promoter binding protein-like 2	LOC_Os02g04680.2	OsSPL3 - SBP-box gene family member, expressed	1.0	-1.0	1	21	1156	1176	UGACAGAAGAGAGUGAGCACA	CAUGCUCUCUCUCUUCUGUCA	Cleavage
tae-miR156	Traes_6AS_99C6A3B0B.7	TRIAE_CS42_6AS_TGACv1_485183_AA1539460	-	PF03110	-	-	-	GO:GO:0005634,GO:GO:0003677	-	-	AT5G43270.3	squamosa promoter binding protein-like 2	LOC_Os02g04680.2	OsSPL3 - SBP-box gene family member, expressed	1.0	-1.0	1	21	1156	1176	UGACAGAAGAGAGUGAGCACA	CAUGCUCUCUCUCUUCUGUCA	Cleavage
tae-miR156	Traes_6AS_99C6A3B0B.8	TRIAE_CS42_6AS_TGACv1_485183_AA1539460	-	PF03110	-	-	-	GO:GO:0005634,GO:GO:0003677	-	-	AT5G43270.1	squamosa promoter binding protein-like 2	LOC_Os02g04680.2	OsSPL3 - SBP-box gene family member, expressed	1.0	-1.0	1	21	1156	1176	UGACAGAAGAGAGUGAGCACA	CAUGCUCUCUCUCUUCUGUCA	Cleavage
tae-miR156	Traes_6BS_542961EA4.1	TRIAE_CS42_6BS_TGACv1_513598_AA1645640	-	-	-	-	-	-	-	-	-	-	LOC_Os06g45310.1	OsSPL11 - SBP-box gene family member, expressed	1.0	-1.0	1	21	283	303	UGACAGAAGAGAGUGAGCACA	CGUGCUCUCUCUCUUCUGUCA	Cleavage
tae-miR156	Traes_6BS_542961EA4.2	TRIAE_CS42_6BS_TGACv1_513598_AA1645640	-	-	-	-	-	-	-	-	-	-	LOC_Os06g45310.1	OsSPL11 - SBP-box gene family member, expressed	1.0	-1.0	1	21	349	369	UGACAGAAGAGAGUGAGCACA	CGUGCUCUCUCUCUUCUGUCA	Cleavage
tae-miR156	Traes_6BS_F50663DF7.1	TRIAE_CS42_6BS_TGACv1_514166_AA1656250	-	PF03110	-	-	-	GO:GO:0005634,GO:GO:0003677	-	-	AT5G43270.1	squamosa promoter binding protein-like 2	LOC_Os02g04680.2	OsSPL3 - SBP-box gene family member, expressed	1.0	-1.0	1	21	1387	1407	UGACAGAAGAGAGUGAGCACA	CAUGCUCUCUCUCUUCUGUCA	Cleavage
tae-miR156	Traes_6DS_7B1596298.1	TRIAE_CS42_6DS_TGACv1_543033_AA1734380	-	PF03110	-	-	-	GO:GO:0005634,GO:GO:0003677			AT5G43270.2	squamosa promoter binding protein-like 2	LOC_Os02g04680.2	OsSPL3 - SBP-box gene family member, expressed	1.0	-1.0	1	21	1150	1170	UGACAGAAGAGAGUGAGCACA	CAUGCUCUCUCUCUUCUGUCA	Cleavage
tae-miR156	Traes_6DS_7B1596298.2	TRIAE_CS42_6DS_TGACv1_543033_AA1734380	-	PF03110	-	-	-	GO:GO:0005634,GO:GO:0003677			AT5G43270.1	squamosa promoter binding protein-like 2	LOC_Os02g04680.2	OsSPL3 - SBP-box gene family member, expressed	1.0	-1.0	1	21	1150	1170	UGACAGAAGAGAGUGAGCACA	CAUGCUCUCUCUCUUCUGUCA	Cleavage
tae-miR156	Traes_6DS_7B1596298.4	TRIAE_CS42_6DS_TGACv1_543033_AA1734380	-	-	-	-	-	-	-	-	-	-	LOC_Os02g04680.1	OsSPL3 - SBP-box gene family member, expressed	1.0	-1.0	1	21	271	291	UGACAGAAGAGAGUGAGCACA	CAUGCUCUCUCUCUUCUGUCA	Cleavage
tae-miR156	Traes_6DS_C4D93239C.1	TRIAE_CS42_6DS_TGACv1_544038_AA1746180	-	PF03110	-	-	-	GO:GO:0005634,GO:GO:0003677			AT5G43270.1	squamosa promoter binding protein-like 2	LOC_Os06g45310.1	OsSPL11 - SBP-box gene family member, expressed	1.0	-1.0	1	21	577	597	UGACAGAAGAGAGUGAGCACA	CAUGCUCUCUCUCUUCUGUCA	Cleavage
tae-miR156	Traes_6DS_C4D93239C.2	TRIAE_CS42_6DS_TGACv1_544038_AA1746180	-	-	-	-	-	-	-	-	-	-	LOC_Os06g45310.1	OsSPL11 - SBP-box gene family member, expressed	1.0	-1.0	1	21	88	108	UGACAGAAGAGAGUGAGCACA	CAUGCUCUCUCUCUUCUGUCA	Cleavage
tae-miR156	Traes_6DS_C4D93239C.3	TRIAE_CS42_6DS_TGACv1_544038_AA1746180	-	-	-	-	-	-	-	-	-	-	LOC_Os06g45310.1	OsSPL11 - SBP-box gene family member, expressed	1.0	-1.0	1	21	64	84	UGACAGAAGAGAGUGAGCACA	CAUGCUCUCUCUCUUCUGUCA	Cleavage
tae-miR156	Traes_7AS_FE67F9E86.1	TRIAE_CS42_7AS_TGACv1_570449_AA1835860	-	-	-	-	-	-	-	-	-	-	LOC_Os08g41940.1	OsSPL16 - SBP-box gene family member, expressed	1.0	-1.0	1	21	358	378	UGACAGAAGAGAGUGAGCACA	UGUGCUCUCUCUCUUCUGUCA	Cleavage
tae-miR156	Traes_7AS_FE67F9E86.2	TRIAE_CS42_7AS_TGACv1_570449_AA1835860	-	-	-	-	-	-	-	-	-	-	LOC_Os08g41940.1	OsSPL16 - SBP-box gene family member, expressed	1.0	-1.0	1	21	358	378	UGACAGAAGAGAGUGAGCACA	UGUGCUCUCUCUCUUCUGUCA	Cleavage
tae-miR156	Traes_7AS_FE67F9E86.3	TRIAE_CS42_7AS_TGACv1_570449_AA1835860	-	-	-	-	-	-	-	-	-	-	LOC_Os08g41940.1	OsSPL16 - SBP-box gene family member, expressed	1.0	-1.0	1	21	331	351	UGACAGAAGAGAGUGAGCACA	UGUGCUCUCUCUCUUCUGUCA	Cleavage
tae-miR156	Traes_7DS_DBB29C7CD.1	TRIAE_CS42_7DS_TGACv1_621401_AA2014240	-	-	-	-	-	-	-	-	-	-	LOC_Os08g41940.1	OsSPL16 - SBP-box gene family member, expressed	1.0	-1.0	1	21	359	379	UGACAGAAGAGAGUGAGCACA	UGUGCUCUCUCUCUUCUGUCA	Cleavage
tae-miR159a	Traes_1AL_041EBB4A6.1	TRIAE_CS42_1AL_TGACv1_002945_AA0046600	miRNA: >tae-miR159a>tae-miR159b	-	-	-	K09422	-	gi|47680449|gb|AAT37169.1|	transcription factor Myb3, partial [Triticum aestivum]	AT2G32460.1	myb domain protein 101	LOC_Os01g59660.2	MYB family transcription factor, putative, expressed	2.5	-1.0	1	21	488	508	UUUGGAUUGAAGGGAGCUCUA	UGGAGCUCCCUUCAUUCCAAU	Cleavage
tae-miR159a	Traes_1AL_041EBB4A6.2	TRIAE_CS42_1AL_TGACv1_002945_AA0046600	mRNA: 3' TAACCTTACTTCCCTCGAGGT 5'	-	-	-	K09422	-	gi|47680449|gb|AAT37169.1|	transcription factor Myb3, partial [Triticum aestivum]	AT2G32460.1	myb domain protein 101	LOC_Os01g59660.2	MYB family transcription factor, putative, expressed	2.5	-1.0	1	21	512	532	UUUGGAUUGAAGGGAGCUCUA	UGGAGCUCCCUUCAUUCCAAU	Cleavage
tae-miR159a	Traes_1AL_041EBB4A6.3	TRIAE_CS42_1AL_TGACv1_002945_AA0046600	::::: ::::::::::::..	-	-	-	K09422	-	gi|47680449|gb|AAT37169.1|	transcription factor Myb3, partial [Triticum aestivum]	AT2G32460.1	myb domain protein 101	LOC_Os01g59660.2	MYB family transcription factor, putative, expressed	2.5	-1.0	1	21	488	508	UUUGGAUUGAAGGGAGCUCUA	UGGAGCUCCCUUCAUUCCAAU	Cleavage
tae-miR159a	Traes_1AL_041EBB4A6.4	TRIAE_CS42_1AL_TGACv1_002945_AA0046600	miRNA: 5' TTTGGATTGAAGGGAGCTCTG 3'	-	-	-	K09422	-	gi|47680449|gb|AAT37169.1|	transcription factor Myb3, partial [Triticum aestivum]	AT2G32460.1	myb domain protein 101	LOC_Os01g59660.2	MYB family transcription factor, putative, expressed	2.5	-1.0	1	21	410	430	UUUGGAUUGAAGGGAGCUCUA	UGGAGCUCCCUUCAUUCCAAU	Cleavage
tae-miR159a	Traes_1BL_CF98E922B.1	TRIAE_CS42_1BL_TGACv1_032297_AA0128130	-	PF00249	-	-	-	-	gi|47680449|gb|AAT37169.1|	transcription factor Myb3, partial [Triticum aestivum]	AT5G06100.2	myb domain protein 33	LOC_Os01g59660.2	MYB family transcription factor, putative, expressed	2.5	-1.0	1	21	839	859	UUUGGAUUGAAGGGAGCUCUA	UGGAGCUCCCUUCACUCCAAU	Cleavage
tae-miR159a	Traes_1BL_CF98E922B.2	TRIAE_CS42_1BL_TGACv1_032297_AA0128130	-	PF00249	-	-	-	-	gi|47680449|gb|AAT37169.1|	transcription factor Myb3, partial [Triticum aestivum]	AT5G06100.3	myb domain protein 33	LOC_Os01g59660.1	MYB family transcription factor, putative, expressed	2.5	-1.0	1	21	839	859	UUUGGAUUGAAGGGAGCUCUA	UGGAGCUCCCUUCACUCCAAU	Cleavage
tae-miR159a	Traes_1BL_CF98E922B.3	TRIAE_CS42_1BL_TGACv1_032297_AA0128130	-	-	-	-	-	-	gi|47680449|gb|AAT37169.1|	transcription factor Myb3, partial [Triticum aestivum]	AT5G06100.3	myb domain protein 33	LOC_Os01g59660.2	MYB family transcription factor, putative, expressed	2.5	-1.0	1	21	512	532	UUUGGAUUGAAGGGAGCUCUA	UGGAGCUCCCUUCACUCCAAU	Cleavage
tae-miR159a	Traes_1BL_CF98E922B.4	TRIAE_CS42_1BL_TGACv1_032297_AA0128130	-	-	-	-	-	-	gi|47680449|gb|AAT37169.1|	transcription factor Myb3, partial [Triticum aestivum]	AT5G06100.1	myb domain protein 33	LOC_Os01g59660.1	MYB family transcription factor, putative, expressed	2.5	-1.0	1	21	512	532	UUUGGAUUGAAGGGAGCUCUA	UGGAGCUCCCUUCACUCCAAU	Cleavage
tae-miR159a	Traes_1DL_25540DE53.1	TRIAE_CS42_1DL_TGACv1_062854_AA0220950	-	-	-	-	-	-	-	-	AT2G32460.1	myb domain protein 101	LOC_Os01g59660.2	MYB family transcription factor, putative, expressed	2.5	-1.0	1	21	512	532	UUUGGAUUGAAGGGAGCUCUA	UGGAGCUCCCUUCAUUCCAAU	Cleavage
tae-miR159a	Traes_1DL_25540DE53.2	TRIAE_CS42_1DL_TGACv1_062854_AA0220950	-	-	-	-	-	-	-	-	AT2G32460.1	myb domain protein 101	LOC_Os01g59660.1	MYB family transcription factor, putative, expressed	2.5	-1.0	1	21	512	532	UUUGGAUUGAAGGGAGCUCUA	UGGAGCUCCCUUCAUUCCAAU	Cleavage
tae-miR159a	Traes_1DL_25540DE53.3	TRIAE_CS42_1DL_TGACv1_062854_AA0220950	-	-	-	-	-	-	-	-	AT5G06100.3	myb domain protein 33	LOC_Os01g59660.1	MYB family transcription factor, putative, expressed	2.5	-1.0	1	21	470	490	UUUGGAUUGAAGGGAGCUCUA	UGGAGCUCCCUUCAUUCCAAU	Cleavage
tae-miR159a	Traes_1DL_25540DE53.4	TRIAE_CS42_1DL_TGACv1_062854_AA0220950	-	-	-	-	-	-	-	-	AT5G06100.3	myb domain protein 33	LOC_Os01g59660.2	MYB family transcription factor, putative, expressed	2.5	-1.0	1	21	470	490	UUUGGAUUGAAGGGAGCUCUA	UGGAGCUCCCUUCAUUCCAAU	Cleavage
tae-miR159a	Traes_1DL_25540DE53.5	TRIAE_CS42_1DL_TGACv1_062854_AA0220950	-	-	-	-	-	-	-	-	AT5G06100.2	myb domain protein 33	LOC_Os01g59660.2	MYB family transcription factor, putative, expressed	2.5	-1.0	1	21	470	490	UUUGGAUUGAAGGGAGCUCUA	UGGAGCUCCCUUCAUUCCAAU	Cleavage
tae-miR159a	Traes_1DL_25540DE53.6	TRIAE_CS42_1DL_TGACv1_062854_AA0220950	-	-	-	-	-	-	-	-	AT5G06100.2	myb domain protein 33	LOC_Os01g59660.1	MYB family transcription factor, putative, expressed	2.5	-1.0	1	21	470	490	UUUGGAUUGAAGGGAGCUCUA	UGGAGCUCCCUUCAUUCCAAU	Cleavage
tae-miR159a	Traes_3AL_F09C7CA19.1	TGACv1_scaffold_195431_3AL:27983-30773	-	PF00249	-	-	-	-	-	-	AT5G06100.1	myb domain protein 33	LOC_Os01g59660.2	MYB family transcription factor, putative, expressed	2.5	-1.0	1	21	620	640	UUUGGAUUGAAGGGAGCUCUA	UGGAGCUCCCUUCACUCCAAG	Cleavage
tae-miR159a	Traes_3AS_D1D1A1994.1	TGACv1_scaffold_211194_3AS:20466-21759	-	-	-	-	-	-	-	-	-	-	LOC_Os01g11430.1	expressed protein	2.5	-1.0	1	21	101	121	UUUGGAUUGAAGGGAGCUCUA	CAGAGCCCCCUUCAAACCAAA	Cleavage
tae-miR159a	Traes_3B_25320ED72.1	-	-	PF00249	KOG0048	-	K09422	-	-	-	AT5G06100.1	myb domain protein 33	LOC_Os01g59660.2	MYB family transcription factor, putative, expressed	2.5	-1.0	1	21	956	976	UUUGGAUUGAAGGGAGCUCUA	UGGAGCUCCCUUCACUCCAAG	Cleavage
tae-miR159a	Traes_3B_25320ED72.2	-	-	PF00249	KOG0048	-	K09422	-	-	-	AT5G06100.1	myb domain protein 33	LOC_Os01g59660.2	MYB family transcription factor, putative, expressed	2.5	-1.0	1	21	956	976	UUUGGAUUGAAGGGAGCUCUA	UGGAGCUCCCUUCACUCCAAG	Cleavage
tae-miR159a	Traes_3DL_D9A29948B.1	TRIAE_CS42_3DL_TGACv1_253186_AA0893720	-	PF00249	-	-	-	-	gi|47680449|gb|AAT37169.1|	transcription factor Myb3, partial [Triticum aestivum]	AT5G06100.1	myb domain protein 33	LOC_Os01g59660.1	MYB family transcription factor, putative, expressed	2.5	-1.0	1	21	620	640	UUUGGAUUGAAGGGAGCUCUA	UGGAGCUCCCUUCACUCCAAG	Cleavage
tae-miR159a	Traes_3DL_D9A29948B.2	TRIAE_CS42_3DL_TGACv1_253186_AA0893720	-	PF00249	-	-	-	-	gi|47680449|gb|AAT37169.1|	transcription factor Myb3, partial [Triticum aestivum]	AT5G06100.1	myb domain protein 33	LOC_Os01g59660.1	MYB family transcription factor, putative, expressed	2.5	-1.0	1	21	620	640	UUUGGAUUGAAGGGAGCUCUA	UGGAGCUCCCUUCACUCCAAG	Cleavage
tae-miR159b	Traes_1AL_041EBB4A6.1	TRIAE_CS42_1AL_TGACv1_002945_AA0046600	miRNA: >tae-miR159a>tae-miR159b	-	-	-	K09422	-	gi|47680449|gb|AAT37169.1|	transcription factor Myb3, partial [Triticum aestivum]	AT2G32460.1	myb domain protein 101	LOC_Os01g59660.2	MYB family transcription factor, putative, expressed	2.5	-1.0	1	21	488	508	UUUGGAUUGAAGGGAGCUCUG	UGGAGCUCCCUUCAUUCCAAU	Cleavage
tae-miR159b	Traes_1AL_041EBB4A6.2	TRIAE_CS42_1AL_TGACv1_002945_AA0046600	mRNA: 3' TAACCTTACTTCCCTCGAGGT 5'	-	-	-	K09422	-	gi|47680449|gb|AAT37169.1|	transcription factor Myb3, partial [Triticum aestivum]	AT2G32460.1	myb domain protein 101	LOC_Os01g59660.2	MYB family transcription factor, putative, expressed	2.5	-1.0	1	21	512	532	UUUGGAUUGAAGGGAGCUCUG	UGGAGCUCCCUUCAUUCCAAU	Cleavage
tae-miR159b	Traes_1AL_041EBB4A6.3	TRIAE_CS42_1AL_TGACv1_002945_AA0046600	::::: ::::::::::::..	-	-	-	K09422	-	gi|47680449|gb|AAT37169.1|	transcription factor Myb3, partial [Triticum aestivum]	AT2G32460.1	myb domain protein 101	LOC_Os01g59660.2	MYB family transcription factor, putative, expressed	2.5	-1.0	1	21	488	508	UUUGGAUUGAAGGGAGCUCUG	UGGAGCUCCCUUCAUUCCAAU	Cleavage
tae-miR159b	Traes_1AL_041EBB4A6.4	TRIAE_CS42_1AL_TGACv1_002945_AA0046600	miRNA: 5' TTTGGATTGAAGGGAGCTCTG 3'	-	-	-	K09422	-	gi|47680449|gb|AAT37169.1|	transcription factor Myb3, partial [Triticum aestivum]	AT2G32460.1	myb domain protein 101	LOC_Os01g59660.2	MYB family transcription factor, putative, expressed	2.5	-1.0	1	21	410	430	UUUGGAUUGAAGGGAGCUCUG	UGGAGCUCCCUUCAUUCCAAU	Cleavage
tae-miR159b	Traes_1BL_CF98E922B.1	TRIAE_CS42_1BL_TGACv1_032297_AA0128130	-	PF00249	-	-	-	-	gi|47680449|gb|AAT37169.1|	transcription factor Myb3, partial [Triticum aestivum]	AT5G06100.2	myb domain protein 33	LOC_Os01g59660.2	MYB family transcription factor, putative, expressed	2.5	-1.0	1	21	839	859	UUUGGAUUGAAGGGAGCUCUG	UGGAGCUCCCUUCACUCCAAU	Cleavage
tae-miR159b	Traes_1BL_CF98E922B.2	TRIAE_CS42_1BL_TGACv1_032297_AA0128130	-	PF00249	-	-	-	-	gi|47680449|gb|AAT37169.1|	transcription factor Myb3, partial [Triticum aestivum]	AT5G06100.3	myb domain protein 33	LOC_Os01g59660.1	MYB family transcription factor, putative, expressed	2.5	-1.0	1	21	839	859	UUUGGAUUGAAGGGAGCUCUG	UGGAGCUCCCUUCACUCCAAU	Cleavage
tae-miR159b	Traes_1BL_CF98E922B.3	TRIAE_CS42_1BL_TGACv1_032297_AA0128130	-	-	-	-	-	-	gi|47680449|gb|AAT37169.1|	transcription factor Myb3, partial [Triticum aestivum]	AT5G06100.3	myb domain protein 33	LOC_Os01g59660.2	MYB family transcription factor, putative, expressed	2.5	-1.0	1	21	512	532	UUUGGAUUGAAGGGAGCUCUG	UGGAGCUCCCUUCACUCCAAU	Cleavage
tae-miR159b	Traes_1BL_CF98E922B.4	TRIAE_CS42_1BL_TGACv1_032297_AA0128130	-	-	-	-	-	-	gi|47680449|gb|AAT37169.1|	transcription factor Myb3, partial [Triticum aestivum]	AT5G06100.1	myb domain protein 33	LOC_Os01g59660.1	MYB family transcription factor, putative, expressed	2.5	-1.0	1	21	512	532	UUUGGAUUGAAGGGAGCUCUG	UGGAGCUCCCUUCACUCCAAU	Cleavage
tae-miR159b	Traes_1DL_25540DE53.1	TRIAE_CS42_1DL_TGACv1_062854_AA0220950	-	-	-	-	-	-	-	-	AT2G32460.1	myb domain protein 101	LOC_Os01g59660.2	MYB family transcription factor, putative, expressed	2.5	-1.0	1	21	512	532	UUUGGAUUGAAGGGAGCUCUG	UGGAGCUCCCUUCAUUCCAAU	Cleavage
tae-miR159b	Traes_1DL_25540DE53.2	TRIAE_CS42_1DL_TGACv1_062854_AA0220950	-	-	-	-	-	-	-	-	AT2G32460.1	myb domain protein 101	LOC_Os01g59660.1	MYB family transcription factor, putative, expressed	2.5	-1.0	1	21	512	532	UUUGGAUUGAAGGGAGCUCUG	UGGAGCUCCCUUCAUUCCAAU	Cleavage
tae-miR159b	Traes_1DL_25540DE53.3	TRIAE_CS42_1DL_TGACv1_062854_AA0220950	-	-	-	-	-	-	-	-	AT5G06100.3	myb domain protein 33	LOC_Os01g59660.1	MYB family transcription factor, putative, expressed	2.5	-1.0	1	21	470	490	UUUGGAUUGAAGGGAGCUCUG	UGGAGCUCCCUUCAUUCCAAU	Cleavage
tae-miR159b	Traes_1DL_25540DE53.4	TRIAE_CS42_1DL_TGACv1_062854_AA0220950	-	-	-	-	-	-	-	-	AT5G06100.3	myb domain protein 33	LOC_Os01g59660.2	MYB family transcription factor, putative, expressed	2.5	-1.0	1	21	470	490	UUUGGAUUGAAGGGAGCUCUG	UGGAGCUCCCUUCAUUCCAAU	Cleavage
tae-miR159b	Traes_1DL_25540DE53.5	TRIAE_CS42_1DL_TGACv1_062854_AA0220950	-	-	-	-	-	-	-	-	AT5G06100.2	myb domain protein 33	LOC_Os01g59660.2	MYB family transcription factor, putative, expressed	2.5	-1.0	1	21	470	490	UUUGGAUUGAAGGGAGCUCUG	UGGAGCUCCCUUCAUUCCAAU	Cleavage
tae-miR159b	Traes_1DL_25540DE53.6	TRIAE_CS42_1DL_TGACv1_062854_AA0220950	-	-	-	-	-	-	-	-	AT5G06100.2	myb domain protein 33	LOC_Os01g59660.1	MYB family transcription factor, putative, expressed	2.5	-1.0	1	21	470	490	UUUGGAUUGAAGGGAGCUCUG	UGGAGCUCCCUUCAUUCCAAU	Cleavage
tae-miR159b	Traes_3AL_F09C7CA19.1	TGACv1_scaffold_195431_3AL:27983-30773	-	PF00249	-	-	-	-	-	-	AT5G06100.1	myb domain protein 33	LOC_Os01g59660.2	MYB family transcription factor, putative, expressed	2.5	-1.0	1	21	620	640	UUUGGAUUGAAGGGAGCUCUG	UGGAGCUCCCUUCACUCCAAG	Cleavage
tae-miR159b	Traes_3AS_D1D1A1994.1	TGACv1_scaffold_211194_3AS:20466-21759	-	-	-	-	-	-	-	-	-	-	LOC_Os01g11430.1	expressed protein	2.5	-1.0	1	21	101	121	UUUGGAUUGAAGGGAGCUCUG	CAGAGCCCCCUUCAAACCAAA	Cleavage
tae-miR159b	Traes_3B_25320ED72.1	-	-	PF00249	KOG0048	-	K09422	-	-	-	AT5G06100.1	myb domain protein 33	LOC_Os01g59660.2	MYB family transcription factor, putative, expressed	2.5	-1.0	1	21	956	976	UUUGGAUUGAAGGGAGCUCUG	UGGAGCUCCCUUCACUCCAAG	Cleavage
tae-miR159b	Traes_3B_25320ED72.2	-	-	PF00249	KOG0048	-	K09422	-	-	-	AT5G06100.1	myb domain protein 33	LOC_Os01g59660.2	MYB family transcription factor, putative, expressed	2.5	-1.0	1	21	956	976	UUUGGAUUGAAGGGAGCUCUG	UGGAGCUCCCUUCACUCCAAG	Cleavage
tae-miR159b	Traes_3DL_D9A29948B.1	TRIAE_CS42_3DL_TGACv1_253186_AA0893720	-	PF00249	-	-	-	-	gi|47680449|gb|AAT37169.1|	transcription factor Myb3, partial [Triticum aestivum]	AT5G06100.1	myb domain protein 33	LOC_Os01g59660.1	MYB family transcription factor, putative, expressed	2.5	-1.0	1	21	620	640	UUUGGAUUGAAGGGAGCUCUG	UGGAGCUCCCUUCACUCCAAG	Cleavage
tae-miR159b	Traes_3DL_D9A29948B.2	TRIAE_CS42_3DL_TGACv1_253186_AA0893720	-	PF00249	-	-	-	-	gi|47680449|gb|AAT37169.1|	transcription factor Myb3, partial [Triticum aestivum]	AT5G06100.1	myb domain protein 33	LOC_Os01g59660.1	MYB family transcription factor, putative, expressed	2.5	-1.0	1	21	620	640	UUUGGAUUGAAGGGAGCUCUG	UGGAGCUCCCUUCACUCCAAG	Cleavage
tae-miR5048-5p	Traes_1DS_26F1546F6.1	TRIAE_CS42_1DS_TGACv1_080562_AA0250160	-	PF00168,PF07714,PF00069	KOG1187	2.7.11.1	-	GO:GO:0005515,GO:GO:0006468,GO:GO:0004672,GO:GO:0005524	-	-	AT1G63430.1	Leucine-rich repeat protein kinase family protein	LOC_Os04g58700.1	expressed protein	2.5	-1.0	1	22	917	938	UUUGCAGGUUUUAGGUCUAAGU	ACUUGGACCUAAAACCUGCCAA	Cleavage
tae-miR5048-5p	Traes_1DS_26F1546F6.2	TRIAE_CS42_1DS_TGACv1_080562_AA0250160	-	PF00168,PF07714,PF00069	KOG1187	2.7.11.1	-	GO:GO:0005515,GO:GO:0006468,GO:GO:0004672,GO:GO:0005524	-	-	AT1G63430.1	Leucine-rich repeat protein kinase family protein	LOC_Os04g58700.1	expressed protein	2.5	-1.0	1	22	917	938	UUUGCAGGUUUUAGGUCUAAGU	ACUUGGACCUAAAACCUGCCAA	Cleavage
tae-miR5048-5p	Traes_2BS_47E2D6444.1	TRIAE_CS42_2BS_TGACv1_145841_AA0446340	-	PF07714	-	2.7.11.1	-	GO:GO:0006468,GO:GO:0004672	-	-	AT4G04570.2	cysteine-rich RLK (RECEPTOR-like protein kinase) 40	LOC_Os04g30030.1	cysteine-rich receptor-like protein kinase 12 precursor, putative, expressed	2.5	-1.0	1	22	221	242	UUUGCAGGUUUUAGGUCUAAGU	ACCUGGACCUAAAACCUGCGAA	Cleavage
tae-miR5048-5p	Traes_2BS_47E2D6444.2	TRIAE_CS42_2BS_TGACv1_145841_AA0446340	-	PF00069	KOG1187	2.7.11.1	-	GO:GO:0006468,GO:GO:0005524,GO:GO:0004672	-	-	AT4G38830.1	cysteine-rich RLK (RECEPTOR-like protein kinase) 26	LOC_Os04g30030.1	cysteine-rich receptor-like protein kinase 12 precursor, putative, expressed	2.5	-1.0	1	22	959	980	UUUGCAGGUUUUAGGUCUAAGU	ACCUGGACCUAAAACCUGCGAA	Cleavage
tae-miR5048-5p	Traes_2BS_47E2D6444.3	TRIAE_CS42_2BS_TGACv1_145841_AA0446340	-	PF00069	KOG1187	2.7.11.1	-	GO:GO:0006468,GO:GO:0005524,GO:GO:0004672	-	-	AT4G38830.1	cysteine-rich RLK (RECEPTOR-like protein kinase) 26	LOC_Os04g30030.1	cysteine-rich receptor-like protein kinase 12 precursor, putative, expressed	2.5	-1.0	1	22	947	968	UUUGCAGGUUUUAGGUCUAAGU	ACCUGGACCUAAAACCUGCGAA	Cleavage
tae-miR5048-5p	Traes_2BS_47E2D6444.4	TRIAE_CS42_2BS_TGACv1_145841_AA0446340	-	PF07714	-	2.7.11.1	-	GO:GO:0006468,GO:GO:0004672	-	-	AT4G23160.1	cysteine-rich RLK (RECEPTOR-like protein kinase) 8	LOC_Os04g30030.1	cysteine-rich receptor-like protein kinase 12 precursor, putative, expressed	2.5	-1.0	1	22	221	242	UUUGCAGGUUUUAGGUCUAAGU	ACCUGGACCUAAAACCUGCGAA	Cleavage
tae-miR5048-5p	Traes_4AL_85A7C60F9.1	TRIAE_CS42_4AL_TGACv1_289513_AA0972380	-	PF00069	-	2.7.11.1	-	GO:GO:0006468,GO:GO:0005524,GO:GO:0004672	-	-	AT4G21230.1	cysteine-rich RLK (RECEPTOR-like protein kinase) 27	LOC_Os11g10640.1	protein kinase domain containing protein, expressed	2.5	-1.0	1	22	170	191	UUUGCAGGUUUUAGGUCUAAGU	ACUUGGACCUAAAACCUGCGAA	Cleavage
tae-miR5048-5p	Traes_4AL_85A7C60F9.7	TRIAE_CS42_4AL_TGACv1_289513_AA0972380	-	PF00069	-	2.7.11.1	-	GO:GO:0006468,GO:GO:0005524,GO:GO:0004672	-	-	AT4G21230.1	cysteine-rich RLK (RECEPTOR-like protein kinase) 27	LOC_Os11g10640.1	protein kinase domain containing protein, expressed	2.5	-1.0	1	22	170	191	UUUGCAGGUUUUAGGUCUAAGU	ACUUGGACCUAAAACCUGCGAA	Cleavage
tae-miR5048-5p	Traes_4AL_85A7C60F9.8	TRIAE_CS42_4AL_TGACv1_289513_AA0972380	-	PF00069	-	2.7.11.1	-	GO:GO:0006468,GO:GO:0005524,GO:GO:0004672	-	-	AT4G21230.1	cysteine-rich RLK (RECEPTOR-like protein kinase) 27	LOC_Os11g10640.1	protein kinase domain containing protein, expressed	2.5	-1.0	1	22	170	191	UUUGCAGGUUUUAGGUCUAAGU	ACUUGGACCUAAAACCUGCGAA	Cleavage
tae-miR5048-5p	Traes_7DL_AB7C59D49.1	TRIAE_CS42_7DL_TGACv1_604817_AA2001980	-	PF00069	-	2.7.11.1	-	GO:GO:0006468,GO:GO:0005524,GO:GO:0004672	-	-	AT4G21230.1	cysteine-rich RLK (RECEPTOR-like protein kinase) 27	LOC_Os11g12270.2	expressed protein	0.0	-1.0	1	22	53	74	UUUGCAGGUUUUAGGUCUAAGU	ACUUAGACCUAAAACCUGCAAA	Cleavage
tae-miR5048-5p	Traes_7DL_AB7C59D49.2	TRIAE_CS42_7DL_TGACv1_604817_AA2001980	-	PF00069	-	2.7.11.1	-	GO:GO:0006468,GO:GO:0005524,GO:GO:0004672	-	-	AT1G11300.1	protein serine/threonine kinases;protein kinases;ATP binding;sugar binding;kinases;carbohydrate binding	LOC_Os11g17380.1	protein kinase domain containing protein, expressed	0.0	-1.0	1	22	53	74	UUUGCAGGUUUUAGGUCUAAGU	ACUUAGACCUAAAACCUGCAAA	Cleavage
tae-miR5048-5p	Traes_7DL_AB7C59D49.3	TRIAE_CS42_7DL_TGACv1_604817_AA2001980	-	PF00069	-	2.7.11.1	-	GO:GO:0006468,GO:GO:0005524,GO:GO:0004672	-	-	AT1G11300.1	protein serine/threonine kinases;protein kinases;ATP binding;sugar binding;kinases;carbohydrate binding	LOC_Os11g17380.1	protein kinase domain containing protein, expressed	0.0	-1.0	1	22	53	74	UUUGCAGGUUUUAGGUCUAAGU	ACUUAGACCUAAAACCUGCAAA	Cleavage
tae-miR5048-5p	Traes_7DL_AB7C59D49.4	TRIAE_CS42_7DL_TGACv1_604817_AA2001980	-	PF00069	-	2.7.11.1	-	GO:GO:0006468,GO:GO:0005524,GO:GO:0004672	-	-	AT1G11300.1	protein serine/threonine kinases;protein kinases;ATP binding;sugar binding;kinases;carbohydrate binding	LOC_Os11g17380.1	protein kinase domain containing protein, expressed	0.0	-1.0	1	22	53	74	UUUGCAGGUUUUAGGUCUAAGU	ACUUAGACCUAAAACCUGCAAA	Cleavage
tae-miR5048-5p	Traes_7DL_AB7C59D49.5	TRIAE_CS42_7DL_TGACv1_604817_AA2001980	-	PF00069	-	2.7.11.1	-	GO:GO:0006468,GO:GO:0005524,GO:GO:0004672	-	-	AT4G21230.1	cysteine-rich RLK (RECEPTOR-like protein kinase) 27	LOC_Os11g12270.2	expressed protein	0.0	-1.0	1	22	53	74	UUUGCAGGUUUUAGGUCUAAGU	ACUUAGACCUAAAACCUGCAAA	Cleavage
tae-miR5048-5p	Traes_7DL_AB7C59D49.6	TRIAE_CS42_7DL_TGACv1_604817_AA2001980	-	PF00069	-	2.7.11.1	-	GO:GO:0006468,GO:GO:0005524,GO:GO:0004672	-	-	AT4G21230.1	cysteine-rich RLK (RECEPTOR-like protein kinase) 27	LOC_Os11g12270.2	expressed protein	0.0	-1.0	1	22	53	74	UUUGCAGGUUUUAGGUCUAAGU	ACUUAGACCUAAAACCUGCAAA	Cleavage

## Sheet: Tt_S_Leaf
miRNA_Acc.	Target_Acc. (Old)	Target_Acc. (New)		Pfam	KOG	KEGG/ec	KO	GO	Nr-Id	Nr-annotation	Best-hit-arabi-name	arabi-defline	Best-hit-rice-name	rice-defline	Expectation	UPE$	miRNA_start	miRNA_end	Target_start	Target_end	miRNA_aligned_fragment	Target_aligned_fragment	Inhibition
tae-miR1117	Traes_1BL_F01A87F44.1	TRIAE_CS42_1BL_TGACv1_032519_AA0130860	-	PF13359	-	-	-	-	-	-	AT2G13770.1	-	LOC_Os01g33990.1	transposon protein, putative, CACTA, En/Spm sub-class, expressed			1.0	-1.0	1	21	102	122	UGCAUCAUCUCGAACUCGUCG	GGACGAGCUCGAGAUGAUGCA	Cleavage	pacid=31754992 polypeptide=Traes_3B_4C839468C.13 locus=Traes_3B_4C839468C ID=Traes_3B_4C839468C.13.v2.2 annot-version=v2.2	1	61677
tae-miR1117	Traes_2BS_C5AF5419E.1	TRIAE_CS42_2BS_TGACv1_147872_AA0488500	-	-	-	3.4.23.47,3.1.26.13,3.1.13.2,2.7.7.49,2.7.7.7	-	-	-	-	-	-	LOC_Os02g49670.1	zinc knuckle family protein, expressed			1.0	-1.0	1	21	126	146	UGCAUCAUCUCGAACUCGUCG	GGACGAGCUCGAGAUGAUGCA	Cleavage	pacid=31915885 polypeptide=Traes_3B_F07C33521.10 locus=Traes_3B_F07C33521 ID=Traes_3B_F07C33521.10.v2.2 annot-version=v2.2	1
tae-miR1117	Traes_3AL_018D4C27C.1	TRIAE_CS42_3AL_TGACv1_194276_AA0630100	-	PF07714,PF12819	-	2.7.11.1	-	GO:GO:0006468,GO:GO:0004672	-	-	AT3G51550.1	Malectin/receptor-like protein kinase family protein	LOC_Os05g25430.2	receptor-like protein kinase At3g46290 precursor, putative, expressed			1.0	-1.0	1	21	126	146	UGCAUCAUCUCGAACUCGUCG	GGACGAGCUCGAGAUGAUGCA	Cleavage	pacid=31915886 polypeptide=Traes_3B_F07C33521.9 locus=Traes_3B_F07C33521 ID=Traes_3B_F07C33521.9.v2.2 annot-version=v2.2	1
tae-miR1117	Traes_4AL_2475C298D.1	-	-	PF07993	-	1.2.1.84	-	GO:GO:0080019	-	-	AT3G44540.1	fatty acid reductase 4	LOC_Os04g28600.1	male sterility protein, putative, expressed			1.0	-1.0	1	21	126	146	UGCAUCAUCUCGAACUCGUCG	GGACGAGCUCGAGAUGAUGCA	Cleavage	pacid=31915884 polypeptide=Traes_3B_F07C33521.8 locus=Traes_3B_F07C33521 ID=Traes_3B_F07C33521.8.v2.2 annot-version=v2.2	1
tae-miR1117	Traes_6DL_E940A7985.1	TRIAE_CS42_6DL_TGACv1_526992_AA1696900	-	PF00854	-	3.6.3.43	-	GO:GO:0016020,GO:GO:0006810,GO:GO:0005215	-	-	AT1G62200.1	Major facilitator superfamily protein	LOC_Os04g50940.1	peptide transporter PTR2, putative, expressed			1.0	-1.0	1	21	126	146	UGCAUCAUCUCGAACUCGUCG	GGACGAGCUCGAGAUGAUGCA	Cleavage	pacid=31915883 polypeptide=Traes_3B_F07C33521.1 locus=Traes_3B_F07C33521 ID=Traes_3B_F07C33521.1.v2.2 annot-version=v2.2	1
tae-miR1118	Traes_4BS_4BC02509F.1	TRIAE_CS42_4BL_TGACv1_320441_AA1039150	-	-	-	-	-	-	-	-	AT3G43790.3	zinc induced facilitator-like 2	LOC_Os12g03830.1	major facilitator superfamily antiporter, putative, expressed	2.5	-1.0	1	23	525	547	CACUACAUUAUGGAAUGGAGGGA	UCCCUCCGUUCCAUAAUGUAAUG	Cleavage
tae-miR1118	Traes_5AS_EC41EF7CA.4	-	-	PF00013	KOG2190	-	-	GO:GO:0003723	-	-	AT3G04610.1	RNA-binding KH domain-containing protein	LOC_Os12g40560.1	KH domain containing protein, putative, expressed	1.5	-1.0	1	23	1333	1355	CACUACAUUAUGGAAUGGAGGGA	UCCCUCCAUUCCACAAUGUAGUG	Translation
tae-miR1118	Traes_5BS_550BDEE86.2	TRIAE_CS42_5BS_TGACv1_423557_AA1379410	-	PF00013	KOG2190		-	GO:GO:0003723	-	-	AT3G04610.1	RNA-binding KH domain-containing protein	LOC_Os12g40560.1	KH domain containing protein, putative, expressed	1.5	-1.0	1	23	1135	1157	CACUACAUUAUGGAAUGGAGGGA	UCCCUCCAUUCCACAAUGUAGUG	Translation
tae-miR1118	Traes_5DS_F8D323D4D.2	-	-	PF00013	KOG2190			GO:GO:0003723	-	-	AT3G04610.1	RNA-binding KH domain-containing protein	LOC_Os12g40560.1	KH domain containing protein, putative, expressed	1.5	-1.0	1	23	1329	1351	CACUACAUUAUGGAAUGGAGGGA	CUCCUCCAUUCCACAAUGUAGUG	Translation
tae-miR1118	Traes_6BL_E14604962.2	TRIAE_CS42_6BL_TGACv1_499983_AA1596480	-	PF00076	-	-	-	GO:GO:0003676	-	-	AT5G51120.2	polyadenylate-binding protein 1	LOC_Os02g52140.2	RNA recognition motif containing protein, putative, expressed	2.0	-1.0	1	23	35	57	CACUACAUUAUGGAAUGGAGGGA	UCCCUCUGUUCCAUAAUGUAGUG	Cleavage
tae-miR1118	Traes_6BL_E14604962.3	TRIAE_CS42_6BL_TGACv1_499983_AA1596480	-	PF00076	-	-	-	GO:GO:0003676	-	-	AT5G51120.2	polyadenylate-binding protein 1	LOC_Os02g52140.2	RNA recognition motif containing protein, putative, expressed	2.0	-1.0	1	23	35	57	CACUACAUUAUGGAAUGGAGGGA	UCCCUCUGUUCCAUAAUGUAGUG	Cleavage
tae-miR1118	Traes_6DL_C9216369C.2	-	-	PF00891	-	-	-	GO:GO:0008171	-	-	AT5G54160.1	O-methyltransferase 1	LOC_Os11g20090.1	O-methyltransferase, putative, expressed	2.5	-1.0	1	23	421	443	CACUACAUUAUGGAAUGGAGGGA	UUGCUCCGUUUCAUAAUGUAGUG	Cleavage
tae-miR1120a	Traes_1DL_6A91BC5A5.1	TRIAE_CS42_1DL_TGACv1_062953_AA0222070	-	PF08652	-	-	K14845	-	-	-	AT4G17620.1	glycine-rich protein	LOC_Os05g32580.1	glycine-rich protein, putative, expressed	2.5	-1.0	1	24	25	48	ACAUUCUUAUAUUAUGAGACGGAG	CUCCGUCCCAUAAUAUAAGAACGU	Cleavage
tae-miR1120a	Traes_2AL_979E96822.1	TRIAE_CS42_2AL_TGACv1_096256_AA0318220	-	PF00443	-	3.4.19.12	-	GO:GO:0036459,GO:GO:0016579	-	-	AT4G39370.3	ubiquitin-specific protease 27	LOC_Os04g34984.1	ubiquitin carboxyl-terminal hydrolase domain containing protein, expressed	2.5	-1.0	1	24	753	776	ACAUUCUUAUAUUAUGAGACGGAG	CUCCAUCCCAUAAUAUAAGAGUGU	Cleavage
tae-miR1120b-3p	Traes_1DL_6A91BC5A5.1	TRIAE_CS42_1DL_TGACv1_062953_AA0222070	-	PF08652	-	-	K14845	-	-	-	AT4G17620.1	glycine-rich protein	LOC_Os05g32580.1	glycine-rich protein, putative, expressed	2.5	-1.0	1	21	25	45	UUCUUAUAUUGUGGGACAGAG	CUCCGUCCCAUAAUAUAAGAA	Translation
tae-miR1120b-3p	Traes_2AL_673CA8FB2.1	TRIAE_CS42_2AL_TGACv1_095371_AA0310130	-	PF04603	KOG3329	-	-	-	-	-	AT1G69680.1	Mog1/PsbP/DUF1795-like photosystem II reaction center PsbP family protein	LOC_Os04g38610.2	RAN guanine nucleotide release factor, putative, expressed	2.5	-1.0	1	21	493	513	UUCUUAUAUUGUGGGACAGAG	CUCUGUCCCACAAUGUAAGAC	Cleavage
tae-miR1120c-5p	Traes_1DL_6A91BC5A5.1	TRIAE_CS42_1DL_TGACv1_062953_AA0222070	-	PF08652	-	-	K14845	-	-	-	AT4G17620.1	glycine-rich protein	LOC_Os05g32580.1	glycine-rich protein, putative, expressed	2.5	-1.0	1	21	67	87	UAAUAUAAGAACGUUUUUGAC	GUCAAACACGCUCUUAUAUUA	Translation
tae-miR1120c-5p	Traes_2AL_979E96822.1	TRIAE_CS42_2AL_TGACv1_096256_AA0318220	-	PF00443	-	3.4.19.12	-	GO:GO:0036459,GO:GO:0016579	-	-	AT4G39370.3	ubiquitin-specific protease 27	LOC_Os04g34984.1	ubiquitin carboxyl-terminal hydrolase domain containing protein, expressed	2.5	-1.0	1	21	795	815	UAAUAUAAGAACGUUUUUGAC	GUAAAAAACGCUCUUAUAUUA	Translation
tae-miR1120c-5p	Traes_2BL_171777733.1	TRIAE_CS42_2BL_TGACv1_129372_AA0380780	-	PF00443	-	3.4.19.12	-	GO:GO:0036459,GO:GO:0016579	-	-	AT4G39370.3	ubiquitin-specific protease 27	LOC_Os04g34984.1	ubiquitin carboxyl-terminal hydrolase domain containing protein, expressed	2.5	-1.0	1	21	795	815	UAAUAUAAGAACGUUUUUGAC	GUAAAAAACGCUCUUAUAUUA	Translation
tae-miR1120c-5p	Traes_2BS_5C64FC44A.1	TRIAE_CS42_2BS_TGACv1_145967_AA0451090	-	PF07714	KOG1187	2.7.11.1	-	GO:GO:0006468,GO:GO:0004672	-	-	AT4G23140.1	cysteine-rich RLK (RECEPTOR-like protein kinase) 6	LOC_Os07g35580.1	TKL_IRAK_DUF26-lc.20 - DUF26 kinases have homology to DUF26 containing loci, expressed	0.0	-1.0	1	21	21	41	UAAUAUAAGAACGUUUUUGAC	GUCAAAAACGUUCUUAUAUUA	Cleavage
tae-miR1120c-5p	Traes_2BS_5C64FC44A.2	TRIAE_CS42_2BS_TGACv1_145967_AA0451090	-	PF07714	KOG1187	2.7.11.1	-	GO:GO:0006468,GO:GO:0004672	-	-	AT4G23140.1	cysteine-rich RLK (RECEPTOR-like protein kinase) 6	LOC_Os07g35580.1	TKL_IRAK_DUF26-lc.20 - DUF26 kinases have homology to DUF26 containing loci, expressed	0.0	-1.0	1	21	2	22	UAAUAUAAGAACGUUUUUGAC	GUCAAAAACGUUCUUAUAUUA	Cleavage
tae-miR1120c-5p	Traes_2DL_10B2965EF.8	-	-	PF00443	-	3.4.19.12	-	GO:GO:0036459,GO:GO:0016579	-	-	AT4G39370.2	ubiquitin-specific protease 27	LOC_Os04g34984.3	ubiquitin carboxyl-terminal hydrolase domain containing protein, expressed	1.5	-1.0	1	21	795	815	UAAUAUAAGAACGUUUUUGAC	GUCAAAAACGCUCUUAUAUUA	Translation
tae-miR1120c-5p	Traes_4AS_0E2735576.2	TRIAE_CS42_4AS_TGACv1_308150_AA1026390	-	-	-	3.4.21.108	-	-	-	-	-	-	LOC_Os05g05330.1	expressed protein	0.0	-1.0	1	21	1020	1040	UAAUAUAAGAACGUUUUUGAC	GACAAAAACGUUCUUAUAUUA	Cleavage
tae-miR1120c-5p	Traes_7AS_9819F7C48.1	TRIAE_CS42_7AS_TGACv1_571237_AA1846200	-	PF01154,PF08540	-	2.3.3.10	-	GO:GO:0008299,GO:GO:0004421	-	-	AT4G11820.2	hydroxymethylglutaryl-CoA synthase / HMG-CoA synthase / 3-hydroxy-3-methylglutaryl coenzyme A synthase	LOC_Os08g43170.1	hydroxymethylglutaryl-CoA synthase, putative, expressed	1.5	-1.0	1	21	1311	1331	UAAUAUAAGAACGUUUUUGAC	GUCAAAAACGCUCUUAUAUUA	Translation
tae-miR1120c-5p	Traes_7BS_47B8FC9CB.2	TRIAE_CS42_7BS_TGACv1_591893_AA1924780	-	PF01154,PF08540	-	2.3.3.10	-	GO:GO:0008299,GO:GO:0004421	-	-	AT4G11820.2	hydroxymethylglutaryl-CoA synthase / HMG-CoA synthase / 3-hydroxy-3-methylglutaryl coenzyme A synthase	LOC_Os08g43170.1	hydroxymethylglutaryl-CoA synthase, putative, expressed	1.5	-1.0	1	21	1311	1331	UAAUAUAAGAACGUUUUUGAC	GUCAAAAACGCUCUUAUAUUA	Translation
tae-miR1120c-5p	Traes_7BS_47B8FC9CB.3	TRIAE_CS42_7BS_TGACv1_591893_AA1924780	-	PF01154,PF08540	-	2.3.3.10	K01641	GO:GO:0008299,GO:GO:0004421	-	-	AT4G11820.2	hydroxymethylglutaryl-CoA synthase / HMG-CoA synthase / 3-hydroxy-3-methylglutaryl coenzyme A synthase	LOC_Os08g43170.1	hydroxymethylglutaryl-CoA synthase, putative, expressed	1.5	-1.0	1	21	1308	1328	UAAUAUAAGAACGUUUUUGAC	GUCAAAAACGCUCUUAUAUUA	Translation
tae-miR1120c-5p	Traes_7DS_3C83C8EF9.1	TRIAE_CS42_7DS_TGACv1_624313_AA2060470	-	-	-	-	-	-	-	-	AT4G31340.1	myosin heavy chain-related	LOC_Os08g40790.1	DNA repair ATPase-related, putative, expressed	1.5	-1.0	1	21	80	100	UAAUAUAAGAACGUUUUUGAC	GUCAAAAACGCUCUUAUAUUA	Translation
tae-miR1120c-5p	Traes_7DS_3C83C8EF9.3	TRIAE_CS42_7DS_TGACv1_624313_AA2060470	-	-	-	-	-	-	-	-	AT4G31340.1	myosin heavy chain-related	LOC_Os08g40790.1	DNA repair ATPase-related, putative, expressed	1.5	-1.0	1	21	80	100	UAAUAUAAGAACGUUUUUGAC	GUCAAAAACGCUCUUAUAUUA	Translation
tae-miR1121	Traes_2BS_6249E432F.1	TRIAE_CS42_2BS_TGACv1_145982_AA0451820	-	PF01426	-	-	-	GO:GO:0003682	-	-	AT4G22140.1	PHD finger family protein / bromo-adjacent homology (BAH) domain-containing protein	LOC_Os07g08880.1	ES43 protein, putative, expressed	0.0	-1.0	1	22	538	559	AGUAGUGAUCUAAACGCUCUUA	UAAGAGCGUUUAGAUCACUACU	Cleavage
tae-miR1121	Traes_2BS_6249E432F.2	TRIAE_CS42_2BS_TGACv1_145982_AA0451820	-	PF01426	-	-	-	GO:GO:0003682	-	-	AT4G22140.1	PHD finger family protein / bromo-adjacent homology (BAH) domain-containing protein	LOC_Os07g08880.1	ES43 protein, putative, expressed	0.0	-1.0	1	22	538	559	AGUAGUGAUCUAAACGCUCUUA	UAAGAGCGUUUAGAUCACUACU	Cleavage
tae-miR1121	Traes_2BS_6249E432F.3	TRIAE_CS42_2BS_TGACv1_145982_AA0451820	-	PF01426	-	-	-	GO:GO:0003682	-	-	AT4G22140.1	PHD finger family protein / bromo-adjacent homology (BAH) domain-containing protein	LOC_Os07g08880.1	ES43 protein, putative, expressed	0.0	-1.0	1	22	448	469	AGUAGUGAUCUAAACGCUCUUA	UAAGAGCGUUUAGAUCACUACU	Cleavage
tae-miR1121	Traes_2DL_74E241841.2	TRIAE_CS42_2DL_TGACv1_158744_AA0525290	-	PF01426	-	-	-	GO:GO:0003682	-	-	AT4G39100.1	PHD finger family protein / bromo-adjacent homology (BAH) domain-containing protein	LOC_Os07g08880.1	ES43 protein, putative, expressed	2.5	-1.0	1	22	448	469	AGUAGUGAUCUAAACGCUCUUA	UAAGAGUGUUUGGAUCACUACU	Translation
tae-miR1121	Traes_3AL_F2EDB3661.7	TRIAE_CS42_3AL_TGACv1_195384_AA0648910	-	-	-	-	-	-	-	-	-	-	-	-	2.0	-1.0	1	22	224	245	AGUAGUGAUCUAAACGCUCUUA	CCUCCGCGUUUAGAUCACUACU	Cleavage
tae-miR1121	Traes_3AS_A466B9ECC.1	TRIAE_CS42_7BL_TGACv1_578471_AA1895550	-	PF13424	-	-	-	-	-	-	AT3G54360.1	zinc ion binding	LOC_Os01g01420.2	expressed protein	0.0	-1.0	1	22	725	746	AGUAGUGAUCUAAACGCUCUUA	UAAGAGCGUUUAGAUCACUACU	Cleavage
tae-miR1121	Traes_3AS_A466B9ECC.2	TRIAE_CS42_7BL_TGACv1_578471_AA1895550	-	PF13424	-	-	-	-	-	-	AT3G54360.1	zinc ion binding	LOC_Os01g01420.2	expressed protein	0.0	-1.0	1	22	725	746	AGUAGUGAUCUAAACGCUCUUA	UAAGAGCGUUUAGAUCACUACU	Cleavage
tae-miR1121	Traes_3B_9F321609E.8	-	-	-	-	-	-	-	-	-	-	-	-	-	2.5	-1.0	1	22	6	28	AGUAGUGAUCUAAACGCUCU-UA	UAUAGAGCGUUUAGAUCACUAUU	Cleavage
tae-miR1121	Traes_4AL_400EB3C17.10	-	-	PF14259,PF00076	KOG0120	-	-	GO:GO:0003676	-	-	AT4G36690.4	U2 snRNP auxilliary factor, large subunit, splicing factor	LOC_Os11g41820.2	RNA recognition motif containing protein, expressed	2.5	-1.0	1	22	10	31	AGUAGUGAUCUAAACGCUCUUA	UAAGAGCGUUUAGAUCACUAAA	Cleavage
tae-miR1121	Traes_4AL_400EB3C17.3	-	-	PF14259,PF00076	KOG0120	-	-	GO:GO:0003676	-	-	AT4G36690.1	U2 snRNP auxilliary factor, large subunit, splicing factor	LOC_Os11g41820.1	RNA recognition motif containing protein, expressed	2.5	-1.0	1	22	37	58	AGUAGUGAUCUAAACGCUCUUA	UAAGAGCGUUUAGAUCACUAAA	Cleavage
tae-miR1121	Traes_4AL_400EB3C17.7	-	-	PF14259,PF00076	KOG0120	-	-	GO:GO:0003676	-	-	AT4G36690.4	U2 snRNP auxilliary factor, large subunit, splicing factor	LOC_Os11g41820.1	RNA recognition motif containing protein, expressed	2.5	-1.0	1	22	10	31	AGUAGUGAUCUAAACGCUCUUA	UAAGAGCGUUUAGAUCACUAAA	Cleavage
tae-miR1121	Traes_4AL_541C86EB9.2	TRIAE_CS42_4AL_TGACv1_288714_AA0956220	-	PF00076	-	-	-	GO:GO:0003676,GO:GO:0017069,GO:GO:0000398	-	-	AT1G21320.1	nucleotide binding;nucleic acid binding	LOC_Os06g03690.2	RNA recognition motif containing protein, putative, expressed	1.0	-1.0	1	22	558	579	AGUAGUGAUCUAAACGCUCUUA	UGAGAUCGUUUAGAUCACUACU	Cleavage
tae-miR1121	Traes_4AL_541C86EB9.3	TRIAE_CS42_4AL_TGACv1_288714_AA0956220	-	PF00076	-	-	-	GO:GO:0003676,GO:GO:0017069,GO:GO:0000398	-	-	AT1G21320.1	nucleotide binding;nucleic acid binding	LOC_Os06g03690.2	RNA recognition motif containing protein, putative, expressed	1.0	-1.0	1	22	558	579	AGUAGUGAUCUAAACGCUCUUA	UGAGAUCGUUUAGAUCACUACU	Cleavage
tae-miR1121	Traes_5BL_72EFF0AF0.1	TRIAE_CS42_5BL_TGACv1_405292_AA1324160	-	PF07690	-	-	-	GO:GO:0055085,GO:GO:0016021	-	-	AT5G59250.1	Major facilitator superfamily protein	LOC_Os10g42830.1	transporter family protein, putative, expressed	0.0	-1.0	1	22	1237	1258	AGUAGUGAUCUAAACGCUCUUA	UAAGAGCGUUUAGAUCACUACU	Cleavage
tae-miR1121	Traes_6AL_23B31796F.2	TRIAE_CS42_5BL_TGACv1_405292_AA1324160	-	PF00230	KOG0223	-	-	GO:GO:0016020,GO:GO:0006810,GO:GO:0005215	-	-	AT3G53420.1	plasma membrane intrinsic protein 2A	LOC_Os02g41860.3	aquaporin protein, putative, expressed	2.0	-1.0	1	22	846	867	AGUAGUGAUCUAAACGCUCUUA	UAAAAGUGUUUAGAUCACUACU	Cleavage
tae-miR1121	Traes_6AL_23B31796F.3	TRIAE_CS42_5BL_TGACv1_405292_AA1324160	-	PF00230	KOG0223	-	-	GO:GO:0016020,GO:GO:0006810,GO:GO:0005215	-	-	AT3G53420.1	plasma membrane intrinsic protein 2A	LOC_Os02g41860.3	aquaporin protein, putative, expressed	2.0	-1.0	1	22	760	781	AGUAGUGAUCUAAACGCUCUUA	UAAAAGUGUUUAGAUCACUACU	Cleavage
tae-miR1121	Traes_6AL_23B31796F.5	TRIAE_CS42_5BL_TGACv1_405292_AA1324160	-	PF00230	KOG0223	-	-	GO:GO:0016020,GO:GO:0006810,GO:GO:0005215	-	-	AT3G53420.1	plasma membrane intrinsic protein 2A	LOC_Os02g41860.3	aquaporin protein, putative, expressed	2.0	-1.0	1	22	742	763	AGUAGUGAUCUAAACGCUCUUA	UAAAAGUGUUUAGAUCACUACU	Cleavage
tae-miR1121	Traes_6AL_7E70268F1.3	TRIAE_CS42_6AL_TGACv1_472185_AA1518720	-	PF00719	-	3.6.1.1	-	GO:GO:0006796,GO:GO:0005737,GO:GO:0004427,GO:GO:0000287	-	-	AT2G46860.1	pyrophosphorylase 3	LOC_Os02g47600.1	soluble inorganic pyrophosphatase, putative, expressed	0.0	-1.0	1	22	497	518	AGUAGUGAUCUAAACGCUCUUA	UAAGAGCGUUUAGAUCACUACU	Cleavage
tae-miR1121	Traes_7BS_5A0E77FB8.2	TRIAE_CS42_7BS_TGACv1_591915_AA1925520	-	PF00664,PF00005	-	3.6.3.44	-	GO:GO:0055085,GO:GO:0042626,GO:GO:0016021,GO:GO:0006810,GO:GO:0005524,GO:GO:0016887	-	-	AT3G59140.1	multidrug resistance-associated protein 14	LOC_Os06g06440.1	ABC transporter, ATP-binding protein, putative, expressed	1.0	-1.0	1	22	3478	3499	AGUAGUGAUCUAAACGCUCUUA	UAAGAGUGUUUAGAUCACUACU	Cleavage
tae-miR1122a	Traes_1DL_38B88249C.2	TRIAE_CS42_1DL_TGACv1_061422_AA0194810	-	PF00069	KOG0580	2.7.11.1	-	GO:GO:0006468,GO:GO:0005524,GO:GO:0004672	-	-	AT2G42960.1	Protein kinase superfamily protein	LOC_Os10g35450.1	serine/threonine-protein kinase, putative, expressed	0.0	-1.0	1	20	976	995	UAGAUACAUCCGUAUCUAGA	UCUAGAUACGGAUGUAUCUA	Cleavage
tae-miR1122a	Traes_1DS_06B8348E0.1	TRIAE_CS42_1DS_TGACv1_080416_AA0247560	-	PF03283	-	-	-	GO:GO:0016787	-	-	AT3G09410.1	Pectinacetylesterase family protein	LOC_Os05g02120.1	pectinacetylesterase domain containing protein, expressed	0.0	-1.0	1	20	794	813	UAGAUACAUCCGUAUCUAGA	UCUAGAUACGGAUGUAUCUA	Cleavage
tae-miR1122a	Traes_1DS_06B8348E0.2	TRIAE_CS42_1DS_TGACv1_080416_AA0247560	-	PF03283	-	-	-	GO:GO:0016787	-	-	AT3G09410.1	Pectinacetylesterase family protein	LOC_Os05g02120.1	pectinacetylesterase domain containing protein, expressed	0.0	-1.0	1	20	620	639	UAGAUACAUCCGUAUCUAGA	UCUAGAUACGGAUGUAUCUA	Cleavage
tae-miR1122a	Traes_2AL_64B73E3ED.1	TRIAE_CS42_U_TGACv1_640952_AA2080500	-	-	-	2.8.1.8	-	GO:GO:0051539,GO:GO:0016992,GO:GO:0009107	-	-	AT2G20860.1	lipoic acid synthase 1	LOC_Os04g38330.1	radical SAM enzyme, putative, expressed	1.0	-1.0	1	20	121	140	UAGAUACAUCCGUAUCUAGA	UCUAAAUACGGAUGUAUCUA	Cleavage
tae-miR1122a	Traes_2BL_40442CE82.2	TRIAE_CS42_2BL_TGACv1_130672_AA0415710	-	PF14392,PF00098	-	-	-	GO:GO:0008270,GO:GO:0003676	-	-	AT5G52380.1	VASCULAR-RELATED NAC-DOMAIN 6	LOC_Os04g46920.1	zinc knuckle domain containing protein, expressed	1.5	-1.0	1	20	703	722	UAGAUACAUCCGUAUCUAGA	UCUAGAUACAGAUGUAUCUA	Translation
tae-miR1122a	Traes_2BL_7141904F2.2	TRIAE_CS42_2BL_TGACv1_130855_AA0418870	-	PF03097	-	-	-	-	-	-	AT1G73390.1	Endosomal targeting BRO1-like domain-containing protein	LOC_Os04g44530.3	expressed protein	2.5	-1.0	1	20	1098	1117	UAGAUACAUCCGUAUCUAGA	ACUACAUACGGAUGUAUAUA	Cleavage
tae-miR1122a	Traes_2DL_4F8C87C42.6	TRIAE_CS42_2DL_TGACv1_158356_AA0516510	-	PF04499	-	-	-	-	-	-	AT1G30470.1	SIT4 phosphatase-associated family protein	LOC_Os04g52940.1	SIT4 phosphatase-associated protein domain containing protein, expressed	2.5	-1.0	1	20	1750	1769	UAGAUACAUCCGUAUCUAGA	ACUACAUACGGAUGUAUAUA	Cleavage
tae-miR1122a	Traes_2DL_B3CD23EBC.1	TRIAE_CS42_2DL_TGACv1_160125_AA0547140	-	PF05496,PF00004	-	-	-	GO:GO:0009378,GO:GO:0006310,GO:GO:0006281,GO:GO:0005524	-	-	AT1G03000.1	peroxin 6	LOC_Os04g52690.1	AAA family ATPase, putative, expressed	2.5	-1.0	1	20	9	28	UAGAUACAUCCGUAUCUAGA	ACUACAUACGGAUGUAUAUA	Cleavage
tae-miR1122a	Traes_3AL_5E5C8D264.2	-	-	-	-	-	-	-	-	-	-	-	LOC_Os05g46470.1	expressed protein	1.0	-1.0	1	20	18	37	UAGAUACAUCCGUAUCUAGA	UCUAGACACGGAUGUAUCUA	Cleavage
tae-miR1122a	Traes_3AL_B9EDE61D1.1	-	-	PF06017	-	-	-	GO:GO:0016459,GO:GO:0003774	-	-	AT5G53310.1	myosin heavy chain-related	LOC_Os01g43360.1	myosin-Ie, putative, expressed	2.5	-1.0	1	20	4	23	UAGAUACAUCCGUAUCUAGA	ACUACAUACGGAUGUAUAUA	Cleavage
tae-miR1122a	Traes_3AL_B9EDE61D1.2	-	-	PF06017	-	-	-	GO:GO:0016459,GO:GO:0003774	-	-	AT5G53310.1	myosin heavy chain-related	LOC_Os01g43360.1	myosin-Ie, putative, expressed	2.5	-1.0	1	20	4	23	UAGAUACAUCCGUAUCUAGA	ACUACAUACGGAUGUAUAUA	Cleavage
tae-miR1122a	Traes_3B_472072804.1	-	-	PF04874,PF01778	KOG3064	-	K14831	-	-	-	AT1G23280.1	MAK16 protein-related	LOC_Os07g16950.1	Mak16 protein domain containing protein, expressed	1.5	-1.0	1	20	789	808	UAGAUACAUCCGUAUCUAGA	UCUAGAUACGGAGGUAUCUA	Cleavage
tae-miR1122a	Traes_3DS_1DE20CFF3.2	TRIAE_CS42_3DS_TGACv1_273962_AA0934030	-	PF01121	KOG3220	2.7.1.24	K00859	GO:GO:0015937,GO:GO:0005524,GO:GO:0004140	-	-	AT2G27490.1	dephospho-CoA kinase family	LOC_Os01g25880.1	dephospho-CoA kinase, putative, expressed	1.5	-1.0	1	20	2	21	UAGAUACAUCCGUAUCUAGA	UCUAGAUACAGAUGUAUCUA	Translation
tae-miR1122a	Traes_3DS_1DE20CFF3.3	TRIAE_CS42_3DS_TGACv1_273962_AA0934030	-	PF01121	KOG3220	2.7.1.24	K00859	GO:GO:0015937,GO:GO:0005524,GO:GO:0004140	-	-	AT2G27490.1	dephospho-CoA kinase family	LOC_Os01g25880.1	dephospho-CoA kinase, putative, expressed	1.5	-1.0	1	20	2	21	UAGAUACAUCCGUAUCUAGA	UCUAGAUACAGAUGUAUCUA	Translation
tae-miR1122a	Traes_4AL_9726307FF.1	TRIAE_CS42_4AL_TGACv1_288776_AA0957810	-	PF01926,PF06421,PF00679	-	3.6.5.3	-	GO:GO:0005525	-	-	AT5G39900.1	Small GTP-binding protein	LOC_Os06g05250.2	GTP-binding protein GUF1, putative, expressed	0.0	-1.0	1	20	1903	1922	UAGAUACAUCCGUAUCUAGA	UCUAGAUACGGAUGUAUCUA	Cleavage
tae-miR1122a	Traes_4BL_62355968B.1	TRIAE_CS42_4BL_TGACv1_320457_AA1039920	-	PF00013	-	-	-	GO:GO:0003723	-	-	AT5G15270.2	RNA-binding KH domain-containing protein	LOC_Os03g25970.1	KH domain-containing protein, putative, expressed	2.5	-1.0	1	20	747	766	UAGAUACAUCCGUAUCUAGA	ACUACAUACGGAUGUAUAUA	Cleavage
tae-miR1122a	Traes_4BS_F395A220A.2	TRIAE_CS42_4BS_TGACv1_328931_AA1095780	-	PF01595	KOG2118	-	-	-	-	-	AT2G14520.1	CBS domain-containing protein with a domain of unknown function (DUF21)	LOC_Os03g47120.1	CBS domain containing protein, expressed	0.0	-1.0	1	20	1336	1355	UAGAUACAUCCGUAUCUAGA	UCUAGAUACGGAUGUAUCUA	Cleavage
tae-miR1122a	Traes_4DS_E8239194E.2	TRIAE_CS42_4DS_TGACv1_362497_AA1180110	-	PF01394	-	-	-	-	-	-	AT3G08530.1	Clathrin, heavy chain	LOC_Os12g01390.1	clathrin heavy chain, putative, expressed	2.5	-1.0	1	20	692	711	UAGAUACAUCCGUAUCUAGA	UCUAAAUACGGAUGUAUCAA	Cleavage
tae-miR1122a	Traes_5BL_1B9186ED8.1	-	-	PF07762	-	-	-	-	-	-	-	-	LOC_Os11g07360.1	expressed protein	2.5	-1.0	1	20	986	1005	UAGAUACAUCCGUAUCUAGA	UCGAGAUACAGAUGUAUCUA	Translation
tae-miR1122a	Traes_5BL_637A3C970.8	TRIAE_CS42_U_TGACv1_641764_AA2103660	-	PF01501	-	2.4.1.43	-	GO:GO:0016757,GO:GO:0047262	-	-	AT5G47780.1	galacturonosyltransferase 4	LOC_Os09g30280.1	glycosyl transferase 8 domain containing protein, putative, expressed	1.5	-1.0	1	20	49	68	UAGAUACAUCCGUAUCUAGA	UCUAGAUACGAAUGUAUCUA	Translation
tae-miR1122a	Traes_5BL_7821274AB.1	-	-	PF07762	-	-	-	-	-	-	-	-	LOC_Os11g07360.1	expressed protein	2.5	-1.0	1	20	986	1005	UAGAUACAUCCGUAUCUAGA	UCGAGAUACAGAUGUAUCUA	Translation
tae-miR1122a	Traes_5BS_321AF7B69.2	TRIAE_CS42_5BS_TGACv1_423204_AA1370510	-	PF14416,PF13839	-	-	-	-	-	-	AT5G20680.3	TRICHOME BIREFRINGENCE-LIKE 16	LOC_Os12g33194.1	expressed protein	2.5	-1.0	1	20	63	82	UAGAUACAUCCGUAUCUAGA	ACUACAUACGGAUGUAUAUA	Cleavage
tae-miR1122a	Traes_6AL_94CA6F0D8.5	TRIAE_CS42_6AL_TGACv1_473668_AA1532300	-	PF00067	-	-	-	GO:GO:0055114,GO:GO:0020037,GO:GO:0016705,GO:GO:0005506	-	-	AT1G31800.1	cytochrome P450, family 97, subfamily A, polypeptide 3	LOC_Os02g57290.2	cytochrome P450, putative, expressed	2.5	-1.0	1	20	1071	1090	UAGAUACAUCCGUAUCUAGA	ACUACAUACGGAUGUAUAUA	Cleavage
tae-miR1122a	Traes_6BL_7E9C131F4.3	TRIAE_CS42_6BL_TGACv1_502708_AA1626110	-	PF00249	KOG0724	-	-	-	-	-	AT5G52660.1	Homeodomain-like superfamily protein	LOC_Os02g45670.1	myb-like DNA-binding domain containing protein, expressed	0.0	-1.0	1	20	761	780	UAGAUACAUCCGUAUCUAGA	UCUAGAUACGGAUGUAUCUA	Cleavage
tae-miR1122a	Traes_6DL_84E14AD8D.4	TRIAE_CS42_6DL_TGACv1_526455_AA1684140	-	PF00067	-	-	-	GO:GO:0055114,GO:GO:0020037,GO:GO:0016705,GO:GO:0005506	-	-	AT1G31800.1	cytochrome P450, family 97, subfamily A, polypeptide 3	LOC_Os02g57290.4	cytochrome P450, putative, expressed	2.5	-1.0	1	20	1071	1090	UAGAUACAUCCGUAUCUAGA	ACUACAUACGGAUGUAUAUA	Cleavage
tae-miR1122a	Traes_6DS_0D9BB546D.1	TRIAE_CS42_6DS_TGACv1_544814_AA1749450	-	PF00300	-	3.1.3.3	K15634	-	-	-	AT3G50520.1	Phosphoglycerate mutase family protein	LOC_Os08g37140.1	phosphoglycerate mutase, putative, expressed	2.5	-1.0	1	20	111	130	UAGAUACAUCCGUAUCUAGA	ACUACAUACGGAUGUAUAUA	Cleavage
tae-miR1122a	Traes_7AL_135129885.3	TRIAE_CS42_7AL_TGACv1_556987_AA1774760	-	PF01138	KOG1612	-	-	-	-	-	AT3G07750.1	3\'-5\'-exoribonuclease family protein	LOC_Os12g21500.1	exosome complex exonuclease, putative, expressed	2.5	-1.0	1	20	721	740	UAGAUACAUCCGUAUCUAGA	ACUACAUACGGAUGUAUAUA	Cleavage
tae-miR1122a	Traes_7AS_9674F6981.1	TRIAE_CS42_7AS_TGACv1_569041_AA1805490	-	PF01031	-	3.6.5.5	-	GO:GO:0005525	-	-	AT1G10290.1	dynamin-like protein 6	LOC_Os06g13820.1	dynamin, putative, expressed	1.5	-1.0	1	20	1467	1486	UAGAUACAUCCGUAUCUAGA	UCUAGAUACAGAUGUAUCUA	Translation
tae-miR1122a	Traes_7AS_9674F6981.2	TRIAE_CS42_7AS_TGACv1_569041_AA1805490	-	PF01031	-	3.6.5.5	-	GO:GO:0005525	-	-	AT1G10290.1	dynamin-like protein 6	LOC_Os06g13820.1	dynamin, putative, expressed	1.5	-1.0	1	20	1473	1492	UAGAUACAUCCGUAUCUAGA	UCUAGAUACAGAUGUAUCUA	Translation
tae-miR1122a	Traes_7AS_9674F6981.3	TRIAE_CS42_7AS_TGACv1_569041_AA1805490	-	PF01031	-	3.6.5.5	-	GO:GO:0005525	-	-	AT1G10290.1	dynamin-like protein 6	LOC_Os06g13820.1	dynamin, putative, expressed	1.5	-1.0	1	20	1467	1486	UAGAUACAUCCGUAUCUAGA	UCUAGAUACAGAUGUAUCUA	Translation
tae-miR1122a	Traes_7DL_37135CE6E.2	-	-	PF00076	KOG0128	-	-	GO:GO:0003676	-	-	AT4G24270.2	EMBRYO DEFECTIVE 140	LOC_Os08g02130.2	RNA recognition motif containing protein, putative, expressed	2.5	-1.0	1	20	2105	2124	UAGAUACAUCCGUAUCUAGA	UCUAAAUACGGAUGUAUCAA	Cleavage
tae-miR1122a	Traes_7DL_37135CE6E.3	-	-	PF00076	KOG0128	-	-	GO:GO:0003676	-	-	AT4G24270.2	EMBRYO DEFECTIVE 140	LOC_Os08g02130.2	RNA recognition motif containing protein, putative, expressed	2.5	-1.0	1	20	2090	2109	UAGAUACAUCCGUAUCUAGA	UCUAAAUACGGAUGUAUCAA	Cleavage
tae-miR1122a	Traes_7DL_37135CE6E.6	-	-	PF00076	KOG0130	-	-	GO:GO:0003676	-	-	AT4G24270.2	EMBRYO DEFECTIVE 140	LOC_Os08g02130.1	RNA recognition motif containing protein, putative, expressed	2.5	-1.0	1	20	1241	1260	UAGAUACAUCCGUAUCUAGA	UCUAAAUACGGAUGUAUCAA	Cleavage
tae-miR1122a	Traes_7DL_C074DC1F6.3	TRIAE_CS42_7DL_TGACv1_602683_AA1965130	-	PF00141	-	1.11.1.7	-	GO:GO:0055114,GO:GO:0020037,GO:GO:0006979,GO:GO:0004601	-	-	AT5G64120.1	Peroxidase superfamily protein	LOC_Os07g44550.1	peroxidase precursor, putative, expressed	2.5	-1.0	1	20	109	128	UAGAUACAUCCGUAUCUAGA	ACUACAUACGGAUGUAUAUA	Cleavage
tae-miR1122a	Traes_7DL_D5FCF9F33.4	TRIAE_CS42_7DL_TGACv1_603682_AA1987220	-	-	-	-	-	-	-	-	-	-	LOC_Os06g46480.1	expressed protein	0.0	-1.0	1	20	23	42	UAGAUACAUCCGUAUCUAGA	UCUAGAUACGGAUGUAUCUA	Cleavage
tae-miR1122a	Traes_7DS_CA61ECF35.1	TRIAE_CS42_7DS_TGACv1_621682_AA2023090	-	-	-	-	-	-	-	-	AT1G05060.1	-	LOC_Os06g13220.1	expressed protein	0.0	-1.0	1	20	33	52	UAGAUACAUCCGUAUCUAGA	UCUAGAUACGGAUGUAUCUA	Cleavage
tae-miR156	Traes_5BL_96D5EA4EE.1	TRIAE_CS42_5BL_TGACv1_404123_AA1285110	-	PF03110	-	-	-	GO:GO:0005634,GO:GO:0003677	-	-	AT2G42200.1	squamosa promoter binding protein-like 9	LOC_Os09g31438.1	OsSPL17 - SBP-box gene family member, expressed	1.0	-1.0	1	21	805	825	UGACAGAAGAGAGUGAGCACA	UGUGCUCUCUCUCUUCUGUCA	Cleavage
tae-miR156	Traes_5BL_96D5EA4EE.2	TRIAE_CS42_5BL_TGACv1_404123_AA1285110	-	PF03110	-	-	-	GO:GO:0005634,GO:GO:0003677	-	-	AT2G42200.1	squamosa promoter binding protein-like 9	LOC_Os09g31438.1	OsSPL17 - SBP-box gene family member, expressed	1.0	-1.0	1	21	802	822	UGACAGAAGAGAGUGAGCACA	UGUGCUCUCUCUCUUCUGUCA	Cleavage
tae-miR156	Traes_5BL_96D5EA4EE.3	TRIAE_CS42_5BL_TGACv1_404123_AA1285110	-	-	-	-	-	-	-	-	-	-	LOC_Os09g31438.1	OsSPL17 - SBP-box gene family member, expressed	1.0	-1.0	1	21	67	87	UGACAGAAGAGAGUGAGCACA	UGUGCUCUCUCUCUUCUGUCA	Cleavage
tae-miR156	Traes_5BL_96FDFC152.1	TRIAE_CS42_5BL_TGACv1_406028_AA1339440	-	PF03110	-	-	-	GO:GO:0005634,GO:GO:0003677	-	-	AT1G76580.1	Squamosa promoter-binding protein-like (SBP domain) transcription factor family protein	LOC_Os09g32944.1	OsSPL18 - SBP-box gene family member, expressed	1.0	-1.0	1	21	508	528	UGACAGAAGAGAGUGAGCACA	UGUGCUCUCUCUCUUCUGUCA	Cleavage
tae-miR156	Traes_5BL_96FDFC152.2	TRIAE_CS42_5BL_TGACv1_406028_AA1339440	-	PF03110	-	-	-	GO:GO:0005634,GO:GO:0003677	-	-	AT5G50570.1	Squamosa promoter-binding protein-like (SBP domain) transcription factor family protein	LOC_Os09g32944.1	OsSPL18 - SBP-box gene family member, expressed	1.0	-1.0	1	21	490	510	UGACAGAAGAGAGUGAGCACA	UGUGCUCUCUCUCUUCUGUCA	Cleavage
tae-miR156	Traes_5DL_1272B4BAC.1	-	-	-	-	-	-	-	-	-	-	-	-	-	1.0	-1.0	1	21	505	525	UGACAGAAGAGAGUGAGCACA	UGUGCUCUCUCUCUUCUGUCA	Cleavage
tae-miR156	Traes_5DL_1272B4BAC.2	-	-	-	-	-	-	-	-	-	-	-	-	-	1.0	-1.0	1	21	487	507	UGACAGAAGAGAGUGAGCACA	UGUGCUCUCUCUCUUCUGUCA	Cleavage
tae-miR156	Traes_5DL_1272B4BAC.3	-	-	-	-	-	-	-	-	-	-	-	-	-	1.0	-1.0	1	21	382	402	UGACAGAAGAGAGUGAGCACA	UGUGCUCUCUCUCUUCUGUCA	Cleavage
tae-miR156	Traes_6AS_32A35158A.1	TRIAE_CS42_5DL_TGACv1_432985_AA1396830	-	PF03110	-	-	-	GO:GO:0005634,GO:GO:0003677	-	-	AT5G50670.1	Squamosa promoter-binding protein-like (SBP domain) transcription factor family protein	LOC_Os09g32944.1	OsSPL18 - SBP-box gene family member, expressed	1.0	-1.0	1	21	736	756	UGACAGAAGAGAGUGAGCACA	CGUGCUCUCUCUCUUCUGUCA	Cleavage
tae-miR156	Traes_6AS_32A35158A.2	TRIAE_CS42_5DL_TGACv1_432985_AA1396830	-	PF03110	-	-	-	GO:GO:0005634,GO:GO:0003677	-	-	AT5G50670.1	Squamosa promoter-binding protein-like (SBP domain) transcription factor family protein	LOC_Os09g32944.1	OsSPL18 - SBP-box gene family member, expressed	1.0	-1.0	1	21	292	312	UGACAGAAGAGAGUGAGCACA	CGUGCUCUCUCUCUUCUGUCA	Cleavage
tae-miR156	Traes_6AS_32A35158A.3	TRIAE_CS42_5DL_TGACv1_432985_AA1396830	-	-	-	-	-	-	-	-	-	-	LOC_Os09g32944.1	OsSPL18 - SBP-box gene family member, expressed	1.0	-1.0	1	21	64	84	UGACAGAAGAGAGUGAGCACA	CGUGCUCUCUCUCUUCUGUCA	Cleavage
tae-miR156	Traes_6AS_99C6A3B0B.1	TRIAE_CS42_6AS_TGACv1_485183_AA1539460	-	PF03110	-	-	-	GO:GO:0005634,GO:GO:0003677	-	-	AT5G43270.1	squamosa promoter binding protein-like 2	LOC_Os02g04680.2	OsSPL3 - SBP-box gene family member, expressed	1.0	-1.0	1	21	1477	1497	UGACAGAAGAGAGUGAGCACA	CAUGCUCUCUCUCUUCUGUCA	Cleavage
tae-miR156	Traes_6AS_99C6A3B0B.2	TRIAE_CS42_6AS_TGACv1_485183_AA1539460	-	PF03110	-	-	-	GO:GO:0005634,GO:GO:0003677	-	-	AT5G43270.3	squamosa promoter binding protein-like 2	LOC_Os02g04680.2	OsSPL3 - SBP-box gene family member, expressed	1.0	-1.0	1	21	1477	1497	UGACAGAAGAGAGUGAGCACA	CAUGCUCUCUCUCUUCUGUCA	Cleavage
tae-miR156	Traes_6AS_99C6A3B0B.3	TRIAE_CS42_6AS_TGACv1_485183_AA1539460	-	PF03110	-	-	-	GO:GO:0005634,GO:GO:0003677	-	-	AT5G43270.2	squamosa promoter binding protein-like 2	LOC_Os02g04680.2	OsSPL3 - SBP-box gene family member, expressed	1.0	-1.0	1	21	1477	1497	UGACAGAAGAGAGUGAGCACA	CAUGCUCUCUCUCUUCUGUCA	Cleavage
tae-miR156	Traes_6AS_99C6A3B0B.4	TRIAE_CS42_6AS_TGACv1_485183_AA1539460	-	PF03110	-	-	-	GO:GO:0005634,GO:GO:0003677	-	-	AT5G43270.2	squamosa promoter binding protein-like 2	LOC_Os02g04680.2	OsSPL3 - SBP-box gene family member, expressed	1.0	-1.0	1	21	1156	1176	UGACAGAAGAGAGUGAGCACA	CAUGCUCUCUCUCUUCUGUCA	Cleavage
tae-miR156	Traes_6AS_99C6A3B0B.5	TRIAE_CS42_6AS_TGACv1_485183_AA1539460	-	PF03110	-	-	-	GO:GO:0005634,GO:GO:0003677	-	-	AT5G43270.3	squamosa promoter binding protein-like 2	LOC_Os02g04680.2	OsSPL3 - SBP-box gene family member, expressed	1.0	-1.0	1	21	1156	1176	UGACAGAAGAGAGUGAGCACA	CAUGCUCUCUCUCUUCUGUCA	Cleavage
tae-miR156	Traes_6AS_99C6A3B0B.6	TRIAE_CS42_6AS_TGACv1_485183_AA1539460	-	PF03110	-	-	-	GO:GO:0005634,GO:GO:0003677	-	-	AT5G43270.1	squamosa promoter binding protein-like 2	LOC_Os02g04680.2	OsSPL3 - SBP-box gene family member, expressed	1.0	-1.0	1	21	1156	1176	UGACAGAAGAGAGUGAGCACA	CAUGCUCUCUCUCUUCUGUCA	Cleavage
tae-miR156	Traes_6AS_99C6A3B0B.7	TRIAE_CS42_6AS_TGACv1_485183_AA1539460	-	PF03110	-	-	-	GO:GO:0005634,GO:GO:0003677	-	-	AT5G43270.3	squamosa promoter binding protein-like 2	LOC_Os02g04680.2	OsSPL3 - SBP-box gene family member, expressed	1.0	-1.0	1	21	1156	1176	UGACAGAAGAGAGUGAGCACA	CAUGCUCUCUCUCUUCUGUCA	Cleavage
tae-miR156	Traes_6AS_99C6A3B0B.8	TRIAE_CS42_6AS_TGACv1_485183_AA1539460	-	PF03110	-	-	-	GO:GO:0005634,GO:GO:0003677	-	-	AT5G43270.1	squamosa promoter binding protein-like 2	LOC_Os02g04680.2	OsSPL3 - SBP-box gene family member, expressed	1.0	-1.0	1	21	1156	1176	UGACAGAAGAGAGUGAGCACA	CAUGCUCUCUCUCUUCUGUCA	Cleavage
tae-miR156	Traes_6BS_542961EA4.1	TRIAE_CS42_6BS_TGACv1_513598_AA1645640	-	-	-	-	-	-	-	-	-	-	LOC_Os06g45310.1	OsSPL11 - SBP-box gene family member, expressed	1.0	-1.0	1	21	283	303	UGACAGAAGAGAGUGAGCACA	CGUGCUCUCUCUCUUCUGUCA	Cleavage
tae-miR156	Traes_6BS_542961EA4.2	TRIAE_CS42_6BS_TGACv1_513598_AA1645640	-	-	-	-	-	-	-	-	-	-	LOC_Os06g45310.1	OsSPL11 - SBP-box gene family member, expressed	1.0	-1.0	1	21	349	369	UGACAGAAGAGAGUGAGCACA	CGUGCUCUCUCUCUUCUGUCA	Cleavage
tae-miR156	Traes_6BS_F50663DF7.1	TRIAE_CS42_6BS_TGACv1_514166_AA1656250	-	PF03110	-	-	-	GO:GO:0005634,GO:GO:0003677	-	-	AT5G43270.1	squamosa promoter binding protein-like 2	LOC_Os02g04680.2	OsSPL3 - SBP-box gene family member, expressed	1.0	-1.0	1	21	1387	1407	UGACAGAAGAGAGUGAGCACA	CAUGCUCUCUCUCUUCUGUCA	Cleavage
tae-miR156	Traes_6DS_7B1596298.1	TRIAE_CS42_6DS_TGACv1_543033_AA1734380	-	PF03110	-	-	-	GO:GO:0005634,GO:GO:0003677			AT5G43270.2	squamosa promoter binding protein-like 2	LOC_Os02g04680.2	OsSPL3 - SBP-box gene family member, expressed	1.0	-1.0	1	21	1150	1170	UGACAGAAGAGAGUGAGCACA	CAUGCUCUCUCUCUUCUGUCA	Cleavage
tae-miR156	Traes_6DS_7B1596298.2	TRIAE_CS42_6DS_TGACv1_543033_AA1734380	-	PF03110	-	-	-	GO:GO:0005634,GO:GO:0003677			AT5G43270.1	squamosa promoter binding protein-like 2	LOC_Os02g04680.2	OsSPL3 - SBP-box gene family member, expressed	1.0	-1.0	1	21	1150	1170	UGACAGAAGAGAGUGAGCACA	CAUGCUCUCUCUCUUCUGUCA	Cleavage
tae-miR156	Traes_6DS_7B1596298.4	TRIAE_CS42_6DS_TGACv1_543033_AA1734380	-	-	-	-	-	-	-	-	-	-	LOC_Os02g04680.1	OsSPL3 - SBP-box gene family member, expressed	1.0	-1.0	1	21	271	291	UGACAGAAGAGAGUGAGCACA	CAUGCUCUCUCUCUUCUGUCA	Cleavage
tae-miR156	Traes_6DS_C4D93239C.1	TRIAE_CS42_6DS_TGACv1_544038_AA1746180	-	PF03110	-	-	-	GO:GO:0005634,GO:GO:0003677			AT5G43270.1	squamosa promoter binding protein-like 2	LOC_Os06g45310.1	OsSPL11 - SBP-box gene family member, expressed	1.0	-1.0	1	21	577	597	UGACAGAAGAGAGUGAGCACA	CAUGCUCUCUCUCUUCUGUCA	Cleavage
tae-miR156	Traes_6DS_C4D93239C.2	TRIAE_CS42_6DS_TGACv1_544038_AA1746180	-	-	-	-	-	-	-	-	-	-	LOC_Os06g45310.1	OsSPL11 - SBP-box gene family member, expressed	1.0	-1.0	1	21	88	108	UGACAGAAGAGAGUGAGCACA	CAUGCUCUCUCUCUUCUGUCA	Cleavage
tae-miR156	Traes_6DS_C4D93239C.3	TRIAE_CS42_6DS_TGACv1_544038_AA1746180	-	-	-	-	-	-	-	-	-	-	LOC_Os06g45310.1	OsSPL11 - SBP-box gene family member, expressed	1.0	-1.0	1	21	64	84	UGACAGAAGAGAGUGAGCACA	CAUGCUCUCUCUCUUCUGUCA	Cleavage
tae-miR156	Traes_7AS_FE67F9E86.1	TRIAE_CS42_7AS_TGACv1_570449_AA1835860	-	-	-	-	-	-	-	-	-	-	LOC_Os08g41940.1	OsSPL16 - SBP-box gene family member, expressed	1.0	-1.0	1	21	358	378	UGACAGAAGAGAGUGAGCACA	UGUGCUCUCUCUCUUCUGUCA	Cleavage
tae-miR156	Traes_7AS_FE67F9E86.2	TRIAE_CS42_7AS_TGACv1_570449_AA1835860	-	-	-	-	-	-	-	-	-	-	LOC_Os08g41940.1	OsSPL16 - SBP-box gene family member, expressed	1.0	-1.0	1	21	358	378	UGACAGAAGAGAGUGAGCACA	UGUGCUCUCUCUCUUCUGUCA	Cleavage
tae-miR156	Traes_7AS_FE67F9E86.3	TRIAE_CS42_7AS_TGACv1_570449_AA1835860	-	-	-	-	-	-	-	-	-	-	LOC_Os08g41940.1	OsSPL16 - SBP-box gene family member, expressed	1.0	-1.0	1	21	331	351	UGACAGAAGAGAGUGAGCACA	UGUGCUCUCUCUCUUCUGUCA	Cleavage
tae-miR156	Traes_7DS_DBB29C7CD.1	TRIAE_CS42_7DS_TGACv1_621401_AA2014240	-	-	-	-	-	-	-	-	-	-	LOC_Os08g41940.1	OsSPL16 - SBP-box gene family member, expressed	1.0	-1.0	1	21	359	379	UGACAGAAGAGAGUGAGCACA	UGUGCUCUCUCUCUUCUGUCA	Cleavage
tae-miR159a	Traes_1AL_041EBB4A6.1	TRIAE_CS42_1AL_TGACv1_002945_AA0046600	miRNA: >tae-miR159a>tae-miR159b	-	-	-	K09422	-	gi|47680449|gb|AAT37169.1|	transcription factor Myb3, partial [Triticum aestivum]	AT2G32460.1	myb domain protein 101	LOC_Os01g59660.2	MYB family transcription factor, putative, expressed	2.5	-1.0	1	21	488	508	UUUGGAUUGAAGGGAGCUCUA	UGGAGCUCCCUUCAUUCCAAU	Cleavage
tae-miR159a	Traes_1AL_041EBB4A6.2	TRIAE_CS42_1AL_TGACv1_002945_AA0046600	mRNA: 3' TAACCTTACTTCCCTCGAGGT 5'	-	-	-	K09422	-	gi|47680449|gb|AAT37169.1|	transcription factor Myb3, partial [Triticum aestivum]	AT2G32460.1	myb domain protein 101	LOC_Os01g59660.2	MYB family transcription factor, putative, expressed	2.5	-1.0	1	21	512	532	UUUGGAUUGAAGGGAGCUCUA	UGGAGCUCCCUUCAUUCCAAU	Cleavage
tae-miR159a	Traes_1AL_041EBB4A6.3	TRIAE_CS42_1AL_TGACv1_002945_AA0046600	::::: ::::::::::::..	-	-	-	K09422	-	gi|47680449|gb|AAT37169.1|	transcription factor Myb3, partial [Triticum aestivum]	AT2G32460.1	myb domain protein 101	LOC_Os01g59660.2	MYB family transcription factor, putative, expressed	2.5	-1.0	1	21	488	508	UUUGGAUUGAAGGGAGCUCUA	UGGAGCUCCCUUCAUUCCAAU	Cleavage
tae-miR159a	Traes_1AL_041EBB4A6.4	TRIAE_CS42_1AL_TGACv1_002945_AA0046600	miRNA: 5' TTTGGATTGAAGGGAGCTCTG 3'	-	-	-	K09422	-	gi|47680449|gb|AAT37169.1|	transcription factor Myb3, partial [Triticum aestivum]	AT2G32460.1	myb domain protein 101	LOC_Os01g59660.2	MYB family transcription factor, putative, expressed	2.5	-1.0	1	21	410	430	UUUGGAUUGAAGGGAGCUCUA	UGGAGCUCCCUUCAUUCCAAU	Cleavage
tae-miR159a	Traes_1BL_CF98E922B.1	TRIAE_CS42_1BL_TGACv1_032297_AA0128130	-	PF00249	-	-	-	-	gi|47680449|gb|AAT37169.1|	transcription factor Myb3, partial [Triticum aestivum]	AT5G06100.2	myb domain protein 33	LOC_Os01g59660.2	MYB family transcription factor, putative, expressed	2.5	-1.0	1	21	839	859	UUUGGAUUGAAGGGAGCUCUA	UGGAGCUCCCUUCACUCCAAU	Cleavage
tae-miR159a	Traes_1BL_CF98E922B.2	TRIAE_CS42_1BL_TGACv1_032297_AA0128130	-	PF00249	-	-	-	-	gi|47680449|gb|AAT37169.1|	transcription factor Myb3, partial [Triticum aestivum]	AT5G06100.3	myb domain protein 33	LOC_Os01g59660.1	MYB family transcription factor, putative, expressed	2.5	-1.0	1	21	839	859	UUUGGAUUGAAGGGAGCUCUA	UGGAGCUCCCUUCACUCCAAU	Cleavage
tae-miR159a	Traes_1BL_CF98E922B.3	TRIAE_CS42_1BL_TGACv1_032297_AA0128130	-	-	-	-	-	-	gi|47680449|gb|AAT37169.1|	transcription factor Myb3, partial [Triticum aestivum]	AT5G06100.3	myb domain protein 33	LOC_Os01g59660.2	MYB family transcription factor, putative, expressed	2.5	-1.0	1	21	512	532	UUUGGAUUGAAGGGAGCUCUA	UGGAGCUCCCUUCACUCCAAU	Cleavage
tae-miR159a	Traes_1BL_CF98E922B.4	TRIAE_CS42_1BL_TGACv1_032297_AA0128130	-	-	-	-	-	-	gi|47680449|gb|AAT37169.1|	transcription factor Myb3, partial [Triticum aestivum]	AT5G06100.1	myb domain protein 33	LOC_Os01g59660.1	MYB family transcription factor, putative, expressed	2.5	-1.0	1	21	512	532	UUUGGAUUGAAGGGAGCUCUA	UGGAGCUCCCUUCACUCCAAU	Cleavage
tae-miR159a	Traes_1DL_25540DE53.1	TRIAE_CS42_1DL_TGACv1_062854_AA0220950	-	-	-	-	-	-	-	-	AT2G32460.1	myb domain protein 101	LOC_Os01g59660.2	MYB family transcription factor, putative, expressed	2.5	-1.0	1	21	512	532	UUUGGAUUGAAGGGAGCUCUA	UGGAGCUCCCUUCAUUCCAAU	Cleavage
tae-miR159a	Traes_1DL_25540DE53.2	TRIAE_CS42_1DL_TGACv1_062854_AA0220950	-	-	-	-	-	-	-	-	AT2G32460.1	myb domain protein 101	LOC_Os01g59660.1	MYB family transcription factor, putative, expressed	2.5	-1.0	1	21	512	532	UUUGGAUUGAAGGGAGCUCUA	UGGAGCUCCCUUCAUUCCAAU	Cleavage
tae-miR159a	Traes_1DL_25540DE53.3	TRIAE_CS42_1DL_TGACv1_062854_AA0220950	-	-	-	-	-	-	-	-	AT5G06100.3	myb domain protein 33	LOC_Os01g59660.1	MYB family transcription factor, putative, expressed	2.5	-1.0	1	21	470	490	UUUGGAUUGAAGGGAGCUCUA	UGGAGCUCCCUUCAUUCCAAU	Cleavage
tae-miR159a	Traes_1DL_25540DE53.4	TRIAE_CS42_1DL_TGACv1_062854_AA0220950	-	-	-	-	-	-	-	-	AT5G06100.3	myb domain protein 33	LOC_Os01g59660.2	MYB family transcription factor, putative, expressed	2.5	-1.0	1	21	470	490	UUUGGAUUGAAGGGAGCUCUA	UGGAGCUCCCUUCAUUCCAAU	Cleavage
tae-miR159a	Traes_1DL_25540DE53.5	TRIAE_CS42_1DL_TGACv1_062854_AA0220950	-	-	-	-	-	-	-	-	AT5G06100.2	myb domain protein 33	LOC_Os01g59660.2	MYB family transcription factor, putative, expressed	2.5	-1.0	1	21	470	490	UUUGGAUUGAAGGGAGCUCUA	UGGAGCUCCCUUCAUUCCAAU	Cleavage
tae-miR159a	Traes_1DL_25540DE53.6	TRIAE_CS42_1DL_TGACv1_062854_AA0220950	-	-	-	-	-	-	-	-	AT5G06100.2	myb domain protein 33	LOC_Os01g59660.1	MYB family transcription factor, putative, expressed	2.5	-1.0	1	21	470	490	UUUGGAUUGAAGGGAGCUCUA	UGGAGCUCCCUUCAUUCCAAU	Cleavage
tae-miR159a	Traes_3AL_F09C7CA19.1	TGACv1_scaffold_195431_3AL:27983-30773	-	PF00249	-	-	-	-	-	-	AT5G06100.1	myb domain protein 33	LOC_Os01g59660.2	MYB family transcription factor, putative, expressed	2.5	-1.0	1	21	620	640	UUUGGAUUGAAGGGAGCUCUA	UGGAGCUCCCUUCACUCCAAG	Cleavage
tae-miR159a	Traes_3AS_D1D1A1994.1	TGACv1_scaffold_211194_3AS:20466-21759	-	-	-	-	-	-	-	-	-	-	LOC_Os01g11430.1	expressed protein	2.5	-1.0	1	21	101	121	UUUGGAUUGAAGGGAGCUCUA	CAGAGCCCCCUUCAAACCAAA	Cleavage
tae-miR159a	Traes_3B_25320ED72.1	-	-	PF00249	KOG0048	-	K09422	-	-	-	AT5G06100.1	myb domain protein 33	LOC_Os01g59660.2	MYB family transcription factor, putative, expressed	2.5	-1.0	1	21	956	976	UUUGGAUUGAAGGGAGCUCUA	UGGAGCUCCCUUCACUCCAAG	Cleavage
tae-miR159a	Traes_3B_25320ED72.2	-	-	PF00249	KOG0048	-	K09422	-	-	-	AT5G06100.1	myb domain protein 33	LOC_Os01g59660.2	MYB family transcription factor, putative, expressed	2.5	-1.0	1	21	956	976	UUUGGAUUGAAGGGAGCUCUA	UGGAGCUCCCUUCACUCCAAG	Cleavage
tae-miR159a	Traes_3DL_D9A29948B.1	TRIAE_CS42_3DL_TGACv1_253186_AA0893720	-	PF00249	-	-	-	-	gi|47680449|gb|AAT37169.1|	transcription factor Myb3, partial [Triticum aestivum]	AT5G06100.1	myb domain protein 33	LOC_Os01g59660.1	MYB family transcription factor, putative, expressed	2.5	-1.0	1	21	620	640	UUUGGAUUGAAGGGAGCUCUA	UGGAGCUCCCUUCACUCCAAG	Cleavage
tae-miR159a	Traes_3DL_D9A29948B.2	TRIAE_CS42_3DL_TGACv1_253186_AA0893720	-	PF00249	-	-	-	-	gi|47680449|gb|AAT37169.1|	transcription factor Myb3, partial [Triticum aestivum]	AT5G06100.1	myb domain protein 33	LOC_Os01g59660.1	MYB family transcription factor, putative, expressed	2.5	-1.0	1	21	620	640	UUUGGAUUGAAGGGAGCUCUA	UGGAGCUCCCUUCACUCCAAG	Cleavage
tae-miR159b	Traes_1AL_041EBB4A6.1	TRIAE_CS42_1AL_TGACv1_002945_AA0046600	miRNA: >tae-miR159a>tae-miR159b	-	-	-	K09422	-	gi|47680449|gb|AAT37169.1|	transcription factor Myb3, partial [Triticum aestivum]	AT2G32460.1	myb domain protein 101	LOC_Os01g59660.2	MYB family transcription factor, putative, expressed	2.5	-1.0	1	21	488	508	UUUGGAUUGAAGGGAGCUCUG	UGGAGCUCCCUUCAUUCCAAU	Cleavage
tae-miR159b	Traes_1AL_041EBB4A6.2	TRIAE_CS42_1AL_TGACv1_002945_AA0046600	mRNA: 3' TAACCTTACTTCCCTCGAGGT 5'	-	-	-	K09422	-	gi|47680449|gb|AAT37169.1|	transcription factor Myb3, partial [Triticum aestivum]	AT2G32460.1	myb domain protein 101	LOC_Os01g59660.2	MYB family transcription factor, putative, expressed	2.5	-1.0	1	21	512	532	UUUGGAUUGAAGGGAGCUCUG	UGGAGCUCCCUUCAUUCCAAU	Cleavage
tae-miR159b	Traes_1AL_041EBB4A6.3	TRIAE_CS42_1AL_TGACv1_002945_AA0046600	::::: ::::::::::::..	-	-	-	K09422	-	gi|47680449|gb|AAT37169.1|	transcription factor Myb3, partial [Triticum aestivum]	AT2G32460.1	myb domain protein 101	LOC_Os01g59660.2	MYB family transcription factor, putative, expressed	2.5	-1.0	1	21	488	508	UUUGGAUUGAAGGGAGCUCUG	UGGAGCUCCCUUCAUUCCAAU	Cleavage
tae-miR159b	Traes_1AL_041EBB4A6.4	TRIAE_CS42_1AL_TGACv1_002945_AA0046600	miRNA: 5' TTTGGATTGAAGGGAGCTCTG 3'	-	-	-	K09422	-	gi|47680449|gb|AAT37169.1|	transcription factor Myb3, partial [Triticum aestivum]	AT2G32460.1	myb domain protein 101	LOC_Os01g59660.2	MYB family transcription factor, putative, expressed	2.5	-1.0	1	21	410	430	UUUGGAUUGAAGGGAGCUCUG	UGGAGCUCCCUUCAUUCCAAU	Cleavage
tae-miR159b	Traes_1BL_CF98E922B.1	TRIAE_CS42_1BL_TGACv1_032297_AA0128130	-	PF00249	-	-	-	-	gi|47680449|gb|AAT37169.1|	transcription factor Myb3, partial [Triticum aestivum]	AT5G06100.2	myb domain protein 33	LOC_Os01g59660.2	MYB family transcription factor, putative, expressed	2.5	-1.0	1	21	839	859	UUUGGAUUGAAGGGAGCUCUG	UGGAGCUCCCUUCACUCCAAU	Cleavage
tae-miR159b	Traes_1BL_CF98E922B.2	TRIAE_CS42_1BL_TGACv1_032297_AA0128130	-	PF00249	-	-	-	-	gi|47680449|gb|AAT37169.1|	transcription factor Myb3, partial [Triticum aestivum]	AT5G06100.3	myb domain protein 33	LOC_Os01g59660.1	MYB family transcription factor, putative, expressed	2.5	-1.0	1	21	839	859	UUUGGAUUGAAGGGAGCUCUG	UGGAGCUCCCUUCACUCCAAU	Cleavage
tae-miR159b	Traes_1BL_CF98E922B.3	TRIAE_CS42_1BL_TGACv1_032297_AA0128130	-	-	-	-	-	-	gi|47680449|gb|AAT37169.1|	transcription factor Myb3, partial [Triticum aestivum]	AT5G06100.3	myb domain protein 33	LOC_Os01g59660.2	MYB family transcription factor, putative, expressed	2.5	-1.0	1	21	512	532	UUUGGAUUGAAGGGAGCUCUG	UGGAGCUCCCUUCACUCCAAU	Cleavage
tae-miR159b	Traes_1BL_CF98E922B.4	TRIAE_CS42_1BL_TGACv1_032297_AA0128130	-	-	-	-	-	-	gi|47680449|gb|AAT37169.1|	transcription factor Myb3, partial [Triticum aestivum]	AT5G06100.1	myb domain protein 33	LOC_Os01g59660.1	MYB family transcription factor, putative, expressed	2.5	-1.0	1	21	512	532	UUUGGAUUGAAGGGAGCUCUG	UGGAGCUCCCUUCACUCCAAU	Cleavage
tae-miR159b	Traes_1DL_25540DE53.1	TRIAE_CS42_1DL_TGACv1_062854_AA0220950	-	-	-	-	-	-	-	-	AT2G32460.1	myb domain protein 101	LOC_Os01g59660.2	MYB family transcription factor, putative, expressed	2.5	-1.0	1	21	512	532	UUUGGAUUGAAGGGAGCUCUG	UGGAGCUCCCUUCAUUCCAAU	Cleavage
tae-miR159b	Traes_1DL_25540DE53.2	TRIAE_CS42_1DL_TGACv1_062854_AA0220950	-	-	-	-	-	-	-	-	AT2G32460.1	myb domain protein 101	LOC_Os01g59660.1	MYB family transcription factor, putative, expressed	2.5	-1.0	1	21	512	532	UUUGGAUUGAAGGGAGCUCUG	UGGAGCUCCCUUCAUUCCAAU	Cleavage
tae-miR159b	Traes_1DL_25540DE53.3	TRIAE_CS42_1DL_TGACv1_062854_AA0220950	-	-	-	-	-	-	-	-	AT5G06100.3	myb domain protein 33	LOC_Os01g59660.1	MYB family transcription factor, putative, expressed	2.5	-1.0	1	21	470	490	UUUGGAUUGAAGGGAGCUCUG	UGGAGCUCCCUUCAUUCCAAU	Cleavage
tae-miR159b	Traes_1DL_25540DE53.4	TRIAE_CS42_1DL_TGACv1_062854_AA0220950	-	-	-	-	-	-	-	-	AT5G06100.3	myb domain protein 33	LOC_Os01g59660.2	MYB family transcription factor, putative, expressed	2.5	-1.0	1	21	470	490	UUUGGAUUGAAGGGAGCUCUG	UGGAGCUCCCUUCAUUCCAAU	Cleavage
tae-miR159b	Traes_1DL_25540DE53.5	TRIAE_CS42_1DL_TGACv1_062854_AA0220950	-	-	-	-	-	-	-	-	AT5G06100.2	myb domain protein 33	LOC_Os01g59660.2	MYB family transcription factor, putative, expressed	2.5	-1.0	1	21	470	490	UUUGGAUUGAAGGGAGCUCUG	UGGAGCUCCCUUCAUUCCAAU	Cleavage
tae-miR159b	Traes_1DL_25540DE53.6	TRIAE_CS42_1DL_TGACv1_062854_AA0220950	-	-	-	-	-	-	-	-	AT5G06100.2	myb domain protein 33	LOC_Os01g59660.1	MYB family transcription factor, putative, expressed	2.5	-1.0	1	21	470	490	UUUGGAUUGAAGGGAGCUCUG	UGGAGCUCCCUUCAUUCCAAU	Cleavage
tae-miR159b	Traes_3AL_F09C7CA19.1	TGACv1_scaffold_195431_3AL:27983-30773	-	PF00249	-	-	-	-	-	-	AT5G06100.1	myb domain protein 33	LOC_Os01g59660.2	MYB family transcription factor, putative, expressed	2.5	-1.0	1	21	620	640	UUUGGAUUGAAGGGAGCUCUG	UGGAGCUCCCUUCACUCCAAG	Cleavage
tae-miR159b	Traes_3AS_D1D1A1994.1	TGACv1_scaffold_211194_3AS:20466-21759	-	-	-	-	-	-	-	-	-	-	LOC_Os01g11430.1	expressed protein	2.5	-1.0	1	21	101	121	UUUGGAUUGAAGGGAGCUCUG	CAGAGCCCCCUUCAAACCAAA	Cleavage
tae-miR159b	Traes_3B_25320ED72.1	-	-	PF00249	KOG0048	-	K09422	-	-	-	AT5G06100.1	myb domain protein 33	LOC_Os01g59660.2	MYB family transcription factor, putative, expressed	2.5	-1.0	1	21	956	976	UUUGGAUUGAAGGGAGCUCUG	UGGAGCUCCCUUCACUCCAAG	Cleavage
tae-miR159b	Traes_3B_25320ED72.2	-	-	PF00249	KOG0048	-	K09422	-	-	-	AT5G06100.1	myb domain protein 33	LOC_Os01g59660.2	MYB family transcription factor, putative, expressed	2.5	-1.0	1	21	956	976	UUUGGAUUGAAGGGAGCUCUG	UGGAGCUCCCUUCACUCCAAG	Cleavage
tae-miR159b	Traes_3DL_D9A29948B.1	TRIAE_CS42_3DL_TGACv1_253186_AA0893720	-	PF00249	-	-	-	-	gi|47680449|gb|AAT37169.1|	transcription factor Myb3, partial [Triticum aestivum]	AT5G06100.1	myb domain protein 33	LOC_Os01g59660.1	MYB family transcription factor, putative, expressed	2.5	-1.0	1	21	620	640	UUUGGAUUGAAGGGAGCUCUG	UGGAGCUCCCUUCACUCCAAG	Cleavage
tae-miR159b	Traes_3DL_D9A29948B.2	TRIAE_CS42_3DL_TGACv1_253186_AA0893720	-	PF00249	-	-	-	-	gi|47680449|gb|AAT37169.1|	transcription factor Myb3, partial [Triticum aestivum]	AT5G06100.1	myb domain protein 33	LOC_Os01g59660.1	MYB family transcription factor, putative, expressed	2.5	-1.0	1	21	620	640	UUUGGAUUGAAGGGAGCUCUG	UGGAGCUCCCUUCACUCCAAG	Cleavage
tae-miR5048-5p	Traes_1DS_26F1546F6.1	TRIAE_CS42_1DS_TGACv1_080562_AA0250160	-	PF00168,PF07714,PF00069	KOG1187	2.7.11.1	-	GO:GO:0005515,GO:GO:0006468,GO:GO:0004672,GO:GO:0005524	-	-	AT1G63430.1	Leucine-rich repeat protein kinase family protein	LOC_Os04g58700.1	expressed protein	2.5	-1.0	1	22	917	938	UUUGCAGGUUUUAGGUCUAAGU	ACUUGGACCUAAAACCUGCCAA	Cleavage
tae-miR5048-5p	Traes_1DS_26F1546F6.2	TRIAE_CS42_1DS_TGACv1_080562_AA0250160	-	PF00168,PF07714,PF00069	KOG1187	2.7.11.1	-	GO:GO:0005515,GO:GO:0006468,GO:GO:0004672,GO:GO:0005524	-	-	AT1G63430.1	Leucine-rich repeat protein kinase family protein	LOC_Os04g58700.1	expressed protein	2.5	-1.0	1	22	917	938	UUUGCAGGUUUUAGGUCUAAGU	ACUUGGACCUAAAACCUGCCAA	Cleavage
tae-miR5048-5p	Traes_2BS_47E2D6444.1	TRIAE_CS42_2BS_TGACv1_145841_AA0446340	-	PF07714	-	2.7.11.1	-	GO:GO:0006468,GO:GO:0004672	-	-	AT4G04570.2	cysteine-rich RLK (RECEPTOR-like protein kinase) 40	LOC_Os04g30030.1	cysteine-rich receptor-like protein kinase 12 precursor, putative, expressed	2.5	-1.0	1	22	221	242	UUUGCAGGUUUUAGGUCUAAGU	ACCUGGACCUAAAACCUGCGAA	Cleavage
tae-miR5048-5p	Traes_2BS_47E2D6444.2	TRIAE_CS42_2BS_TGACv1_145841_AA0446340	-	PF00069	KOG1187	2.7.11.1	-	GO:GO:0006468,GO:GO:0005524,GO:GO:0004672	-	-	AT4G38830.1	cysteine-rich RLK (RECEPTOR-like protein kinase) 26	LOC_Os04g30030.1	cysteine-rich receptor-like protein kinase 12 precursor, putative, expressed	2.5	-1.0	1	22	959	980	UUUGCAGGUUUUAGGUCUAAGU	ACCUGGACCUAAAACCUGCGAA	Cleavage
tae-miR5048-5p	Traes_2BS_47E2D6444.3	TRIAE_CS42_2BS_TGACv1_145841_AA0446340	-	PF00069	KOG1187	2.7.11.1	-	GO:GO:0006468,GO:GO:0005524,GO:GO:0004672	-	-	AT4G38830.1	cysteine-rich RLK (RECEPTOR-like protein kinase) 26	LOC_Os04g30030.1	cysteine-rich receptor-like protein kinase 12 precursor, putative, expressed	2.5	-1.0	1	22	947	968	UUUGCAGGUUUUAGGUCUAAGU	ACCUGGACCUAAAACCUGCGAA	Cleavage
tae-miR5048-5p	Traes_2BS_47E2D6444.4	TRIAE_CS42_2BS_TGACv1_145841_AA0446340	-	PF07714	-	2.7.11.1	-	GO:GO:0006468,GO:GO:0004672	-	-	AT4G23160.1	cysteine-rich RLK (RECEPTOR-like protein kinase) 8	LOC_Os04g30030.1	cysteine-rich receptor-like protein kinase 12 precursor, putative, expressed	2.5	-1.0	1	22	221	242	UUUGCAGGUUUUAGGUCUAAGU	ACCUGGACCUAAAACCUGCGAA	Cleavage
tae-miR5048-5p	Traes_4AL_85A7C60F9.1	TRIAE_CS42_4AL_TGACv1_289513_AA0972380	-	PF00069	-	2.7.11.1	-	GO:GO:0006468,GO:GO:0005524,GO:GO:0004672	-	-	AT4G21230.1	cysteine-rich RLK (RECEPTOR-like protein kinase) 27	LOC_Os11g10640.1	protein kinase domain containing protein, expressed	2.5	-1.0	1	22	170	191	UUUGCAGGUUUUAGGUCUAAGU	ACUUGGACCUAAAACCUGCGAA	Cleavage
tae-miR5048-5p	Traes_4AL_85A7C60F9.7	TRIAE_CS42_4AL_TGACv1_289513_AA0972380	-	PF00069	-	2.7.11.1	-	GO:GO:0006468,GO:GO:0005524,GO:GO:0004672	-	-	AT4G21230.1	cysteine-rich RLK (RECEPTOR-like protein kinase) 27	LOC_Os11g10640.1	protein kinase domain containing protein, expressed	2.5	-1.0	1	22	170	191	UUUGCAGGUUUUAGGUCUAAGU	ACUUGGACCUAAAACCUGCGAA	Cleavage
tae-miR5048-5p	Traes_4AL_85A7C60F9.8	TRIAE_CS42_4AL_TGACv1_289513_AA0972380	-	PF00069	-	2.7.11.1	-	GO:GO:0006468,GO:GO:0005524,GO:GO:0004672	-	-	AT4G21230.1	cysteine-rich RLK (RECEPTOR-like protein kinase) 27	LOC_Os11g10640.1	protein kinase domain containing protein, expressed	2.5	-1.0	1	22	170	191	UUUGCAGGUUUUAGGUCUAAGU	ACUUGGACCUAAAACCUGCGAA	Cleavage
tae-miR5048-5p	Traes_7DL_AB7C59D49.1	TRIAE_CS42_7DL_TGACv1_604817_AA2001980	-	PF00069	-	2.7.11.1	-	GO:GO:0006468,GO:GO:0005524,GO:GO:0004672	-	-	AT4G21230.1	cysteine-rich RLK (RECEPTOR-like protein kinase) 27	LOC_Os11g12270.2	expressed protein	0.0	-1.0	1	22	53	74	UUUGCAGGUUUUAGGUCUAAGU	ACUUAGACCUAAAACCUGCAAA	Cleavage
tae-miR5048-5p	Traes_7DL_AB7C59D49.2	TRIAE_CS42_7DL_TGACv1_604817_AA2001980	-	PF00069	-	2.7.11.1	-	GO:GO:0006468,GO:GO:0005524,GO:GO:0004672	-	-	AT1G11300.1	protein serine/threonine kinases;protein kinases;ATP binding;sugar binding;kinases;carbohydrate binding	LOC_Os11g17380.1	protein kinase domain containing protein, expressed	0.0	-1.0	1	22	53	74	UUUGCAGGUUUUAGGUCUAAGU	ACUUAGACCUAAAACCUGCAAA	Cleavage
tae-miR5048-5p	Traes_7DL_AB7C59D49.3	TRIAE_CS42_7DL_TGACv1_604817_AA2001980	-	PF00069	-	2.7.11.1	-	GO:GO:0006468,GO:GO:0005524,GO:GO:0004672	-	-	AT1G11300.1	protein serine/threonine kinases;protein kinases;ATP binding;sugar binding;kinases;carbohydrate binding	LOC_Os11g17380.1	protein kinase domain containing protein, expressed	0.0	-1.0	1	22	53	74	UUUGCAGGUUUUAGGUCUAAGU	ACUUAGACCUAAAACCUGCAAA	Cleavage
tae-miR5048-5p	Traes_7DL_AB7C59D49.4	TRIAE_CS42_7DL_TGACv1_604817_AA2001980	-	PF00069	-	2.7.11.1	-	GO:GO:0006468,GO:GO:0005524,GO:GO:0004672	-	-	AT1G11300.1	protein serine/threonine kinases;protein kinases;ATP binding;sugar binding;kinases;carbohydrate binding	LOC_Os11g17380.1	protein kinase domain containing protein, expressed	0.0	-1.0	1	22	53	74	UUUGCAGGUUUUAGGUCUAAGU	ACUUAGACCUAAAACCUGCAAA	Cleavage
tae-miR5048-5p	Traes_7DL_AB7C59D49.5	TRIAE_CS42_7DL_TGACv1_604817_AA2001980	-	PF00069	-	2.7.11.1	-	GO:GO:0006468,GO:GO:0005524,GO:GO:0004672	-	-	AT4G21230.1	cysteine-rich RLK (RECEPTOR-like protein kinase) 27	LOC_Os11g12270.2	expressed protein	0.0	-1.0	1	22	53	74	UUUGCAGGUUUUAGGUCUAAGU	ACUUAGACCUAAAACCUGCAAA	Cleavage
tae-miR5048-5p	Traes_7DL_AB7C59D49.6	TRIAE_CS42_7DL_TGACv1_604817_AA2001980	-	PF00069	-	2.7.11.1	-	GO:GO:0006468,GO:GO:0005524,GO:GO:0004672	-	-	AT4G21230.1	cysteine-rich RLK (RECEPTOR-like protein kinase) 27	LOC_Os11g12270.2	expressed protein	0.0	-1.0	1	22	53	74	UUUGCAGGUUUUAGGUCUAAGU	ACUUAGACCUAAAACCUGCAAA	Cleavage

## Sheet: Tt_C_Root
miRNA_Acc.	Target_Acc. (Old)	Target_Acc. (New)		Pfam	KOG	KEGG/ec	KO	GO	Nr-Id	Nr-annotation	Best-hit-arabi-name	arabi-defline	Best-hit-rice-name	rice-defline	Expectation	UPE$	miRNA_start	miRNA_end	Target_start	Target_end	miRNA_aligned_fragment	Target_aligned_fragment	Inhibition
tae-miR1117	Traes_1BL_F01A87F44.1	TRIAE_CS42_1BL_TGACv1_032519_AA0130860	-	PF13359	-	-	-	-	-	-	AT2G13770.1	-	LOC_Os01g33990.1	transposon protein, putative, CACTA, En/Spm sub-class, expressed			1.0	-1.0	1	21	102	122	UGCAUCAUCUCGAACUCGUCG	GGACGAGCUCGAGAUGAUGCA	Cleavage	pacid=31754992 polypeptide=Traes_3B_4C839468C.13 locus=Traes_3B_4C839468C ID=Traes_3B_4C839468C.13.v2.2 annot-version=v2.2	1	61677
tae-miR1117	Traes_2BS_C5AF5419E.1	TRIAE_CS42_2BS_TGACv1_147872_AA0488500	-	-	-	3.4.23.47,3.1.26.13,3.1.13.2,2.7.7.49,2.7.7.7	-	-	-	-	-	-	LOC_Os02g49670.1	zinc knuckle family protein, expressed			1.0	-1.0	1	21	126	146	UGCAUCAUCUCGAACUCGUCG	GGACGAGCUCGAGAUGAUGCA	Cleavage	pacid=31915885 polypeptide=Traes_3B_F07C33521.10 locus=Traes_3B_F07C33521 ID=Traes_3B_F07C33521.10.v2.2 annot-version=v2.2	1
tae-miR1117	Traes_3AL_018D4C27C.1	TRIAE_CS42_3AL_TGACv1_194276_AA0630100	-	PF07714,PF12819	-	2.7.11.1	-	GO:GO:0006468,GO:GO:0004672	-	-	AT3G51550.1	Malectin/receptor-like protein kinase family protein	LOC_Os05g25430.2	receptor-like protein kinase At3g46290 precursor, putative, expressed			1.0	-1.0	1	21	126	146	UGCAUCAUCUCGAACUCGUCG	GGACGAGCUCGAGAUGAUGCA	Cleavage	pacid=31915886 polypeptide=Traes_3B_F07C33521.9 locus=Traes_3B_F07C33521 ID=Traes_3B_F07C33521.9.v2.2 annot-version=v2.2	1
tae-miR1117	Traes_4AL_2475C298D.1	-	-	PF07993	-	1.2.1.84	-	GO:GO:0080019	-	-	AT3G44540.1	fatty acid reductase 4	LOC_Os04g28600.1	male sterility protein, putative, expressed			1.0	-1.0	1	21	126	146	UGCAUCAUCUCGAACUCGUCG	GGACGAGCUCGAGAUGAUGCA	Cleavage	pacid=31915884 polypeptide=Traes_3B_F07C33521.8 locus=Traes_3B_F07C33521 ID=Traes_3B_F07C33521.8.v2.2 annot-version=v2.2	1
tae-miR1117	Traes_6DL_E940A7985.1	TRIAE_CS42_6DL_TGACv1_526992_AA1696900	-	PF00854	-	3.6.3.43	-	GO:GO:0016020,GO:GO:0006810,GO:GO:0005215	-	-	AT1G62200.1	Major facilitator superfamily protein	LOC_Os04g50940.1	peptide transporter PTR2, putative, expressed			1.0	-1.0	1	21	126	146	UGCAUCAUCUCGAACUCGUCG	GGACGAGCUCGAGAUGAUGCA	Cleavage	pacid=31915883 polypeptide=Traes_3B_F07C33521.1 locus=Traes_3B_F07C33521 ID=Traes_3B_F07C33521.1.v2.2 annot-version=v2.2	1
tae-miR1118	Traes_4BS_4BC02509F.1	TRIAE_CS42_4BL_TGACv1_320441_AA1039150	-	-	-	-	-	-	-	-	AT3G43790.3	zinc induced facilitator-like 2	LOC_Os12g03830.1	major facilitator superfamily antiporter, putative, expressed	2.5	-1.0	1	23	525	547	CACUACAUUAUGGAAUGGAGGGA	UCCCUCCGUUCCAUAAUGUAAUG	Cleavage
tae-miR1118	Traes_5AS_EC41EF7CA.4	-	-	PF00013	KOG2190	-	-	GO:GO:0003723	-	-	AT3G04610.1	RNA-binding KH domain-containing protein	LOC_Os12g40560.1	KH domain containing protein, putative, expressed	1.5	-1.0	1	23	1333	1355	CACUACAUUAUGGAAUGGAGGGA	UCCCUCCAUUCCACAAUGUAGUG	Translation
tae-miR1118	Traes_5BS_550BDEE86.2	TRIAE_CS42_5BS_TGACv1_423557_AA1379410	-	PF00013	KOG2190		-	GO:GO:0003723	-	-	AT3G04610.1	RNA-binding KH domain-containing protein	LOC_Os12g40560.1	KH domain containing protein, putative, expressed	1.5	-1.0	1	23	1135	1157	CACUACAUUAUGGAAUGGAGGGA	UCCCUCCAUUCCACAAUGUAGUG	Translation
tae-miR1118	Traes_5DS_F8D323D4D.2	-	-	PF00013	KOG2190			GO:GO:0003723	-	-	AT3G04610.1	RNA-binding KH domain-containing protein	LOC_Os12g40560.1	KH domain containing protein, putative, expressed	1.5	-1.0	1	23	1329	1351	CACUACAUUAUGGAAUGGAGGGA	CUCCUCCAUUCCACAAUGUAGUG	Translation
tae-miR1118	Traes_6BL_E14604962.2	TRIAE_CS42_6BL_TGACv1_499983_AA1596480	-	PF00076	-	-	-	GO:GO:0003676	-	-	AT5G51120.2	polyadenylate-binding protein 1	LOC_Os02g52140.2	RNA recognition motif containing protein, putative, expressed	2.0	-1.0	1	23	35	57	CACUACAUUAUGGAAUGGAGGGA	UCCCUCUGUUCCAUAAUGUAGUG	Cleavage
tae-miR1118	Traes_6BL_E14604962.3	TRIAE_CS42_6BL_TGACv1_499983_AA1596480	-	PF00076	-	-	-	GO:GO:0003676	-	-	AT5G51120.2	polyadenylate-binding protein 1	LOC_Os02g52140.2	RNA recognition motif containing protein, putative, expressed	2.0	-1.0	1	23	35	57	CACUACAUUAUGGAAUGGAGGGA	UCCCUCUGUUCCAUAAUGUAGUG	Cleavage
tae-miR1118	Traes_6DL_C9216369C.2	-	-	PF00891	-	-	-	GO:GO:0008171	-	-	AT5G54160.1	O-methyltransferase 1	LOC_Os11g20090.1	O-methyltransferase, putative, expressed	2.5	-1.0	1	23	421	443	CACUACAUUAUGGAAUGGAGGGA	UUGCUCCGUUUCAUAAUGUAGUG	Cleavage
tae-miR1120a	Traes_1DL_6A91BC5A5.1	TRIAE_CS42_1DL_TGACv1_062953_AA0222070	-	PF08652	-	-	K14845	-	-	-	AT4G17620.1	glycine-rich protein	LOC_Os05g32580.1	glycine-rich protein, putative, expressed	2.5	-1.0	1	24	25	48	ACAUUCUUAUAUUAUGAGACGGAG	CUCCGUCCCAUAAUAUAAGAACGU	Cleavage
tae-miR1120a	Traes_2AL_979E96822.1	TRIAE_CS42_2AL_TGACv1_096256_AA0318220	-	PF00443	-	3.4.19.12	-	GO:GO:0036459,GO:GO:0016579	-	-	AT4G39370.3	ubiquitin-specific protease 27	LOC_Os04g34984.1	ubiquitin carboxyl-terminal hydrolase domain containing protein, expressed	2.5	-1.0	1	24	753	776	ACAUUCUUAUAUUAUGAGACGGAG	CUCCAUCCCAUAAUAUAAGAGUGU	Cleavage
tae-miR1120b-3p	Traes_1DL_6A91BC5A5.1	TRIAE_CS42_1DL_TGACv1_062953_AA0222070	-	PF08652	-	-	K14845	-	-	-	AT4G17620.1	glycine-rich protein	LOC_Os05g32580.1	glycine-rich protein, putative, expressed	2.5	-1.0	1	21	25	45	UUCUUAUAUUGUGGGACAGAG	CUCCGUCCCAUAAUAUAAGAA	Translation
tae-miR1120b-3p	Traes_2AL_673CA8FB2.1	TRIAE_CS42_2AL_TGACv1_095371_AA0310130	-	PF04603	KOG3329	-	-	-	-	-	AT1G69680.1	Mog1/PsbP/DUF1795-like photosystem II reaction center PsbP family protein	LOC_Os04g38610.2	RAN guanine nucleotide release factor, putative, expressed	2.5	-1.0	1	21	493	513	UUCUUAUAUUGUGGGACAGAG	CUCUGUCCCACAAUGUAAGAC	Cleavage
tae-miR1120c-5p	Traes_1DL_6A91BC5A5.1	TRIAE_CS42_1DL_TGACv1_062953_AA0222070	-	PF08652	-	-	K14845	-	-	-	AT4G17620.1	glycine-rich protein	LOC_Os05g32580.1	glycine-rich protein, putative, expressed	2.5	-1.0	1	21	67	87	UAAUAUAAGAACGUUUUUGAC	GUCAAACACGCUCUUAUAUUA	Translation
tae-miR1120c-5p	Traes_2AL_979E96822.1	TRIAE_CS42_2AL_TGACv1_096256_AA0318220	-	PF00443	-	3.4.19.12	-	GO:GO:0036459,GO:GO:0016579	-	-	AT4G39370.3	ubiquitin-specific protease 27	LOC_Os04g34984.1	ubiquitin carboxyl-terminal hydrolase domain containing protein, expressed	2.5	-1.0	1	21	795	815	UAAUAUAAGAACGUUUUUGAC	GUAAAAAACGCUCUUAUAUUA	Translation
tae-miR1120c-5p	Traes_2BL_171777733.1	TRIAE_CS42_2BL_TGACv1_129372_AA0380780	-	PF00443	-	3.4.19.12	-	GO:GO:0036459,GO:GO:0016579	-	-	AT4G39370.3	ubiquitin-specific protease 27	LOC_Os04g34984.1	ubiquitin carboxyl-terminal hydrolase domain containing protein, expressed	2.5	-1.0	1	21	795	815	UAAUAUAAGAACGUUUUUGAC	GUAAAAAACGCUCUUAUAUUA	Translation
tae-miR1120c-5p	Traes_2BS_5C64FC44A.1	TRIAE_CS42_2BS_TGACv1_145967_AA0451090	-	PF07714	KOG1187	2.7.11.1	-	GO:GO:0006468,GO:GO:0004672	-	-	AT4G23140.1	cysteine-rich RLK (RECEPTOR-like protein kinase) 6	LOC_Os07g35580.1	TKL_IRAK_DUF26-lc.20 - DUF26 kinases have homology to DUF26 containing loci, expressed	0.0	-1.0	1	21	21	41	UAAUAUAAGAACGUUUUUGAC	GUCAAAAACGUUCUUAUAUUA	Cleavage
tae-miR1120c-5p	Traes_2BS_5C64FC44A.2	TRIAE_CS42_2BS_TGACv1_145967_AA0451090	-	PF07714	KOG1187	2.7.11.1	-	GO:GO:0006468,GO:GO:0004672	-	-	AT4G23140.1	cysteine-rich RLK (RECEPTOR-like protein kinase) 6	LOC_Os07g35580.1	TKL_IRAK_DUF26-lc.20 - DUF26 kinases have homology to DUF26 containing loci, expressed	0.0	-1.0	1	21	2	22	UAAUAUAAGAACGUUUUUGAC	GUCAAAAACGUUCUUAUAUUA	Cleavage
tae-miR1120c-5p	Traes_2DL_10B2965EF.8	-	-	PF00443	-	3.4.19.12	-	GO:GO:0036459,GO:GO:0016579	-	-	AT4G39370.2	ubiquitin-specific protease 27	LOC_Os04g34984.3	ubiquitin carboxyl-terminal hydrolase domain containing protein, expressed	1.5	-1.0	1	21	795	815	UAAUAUAAGAACGUUUUUGAC	GUCAAAAACGCUCUUAUAUUA	Translation
tae-miR1120c-5p	Traes_4AS_0E2735576.2	TRIAE_CS42_4AS_TGACv1_308150_AA1026390	-	-	-	3.4.21.108	-	-	-	-	-	-	LOC_Os05g05330.1	expressed protein	0.0	-1.0	1	21	1020	1040	UAAUAUAAGAACGUUUUUGAC	GACAAAAACGUUCUUAUAUUA	Cleavage
tae-miR1120c-5p	Traes_7AS_9819F7C48.1	TRIAE_CS42_7AS_TGACv1_571237_AA1846200	-	PF01154,PF08540	-	2.3.3.10	-	GO:GO:0008299,GO:GO:0004421	-	-	AT4G11820.2	hydroxymethylglutaryl-CoA synthase / HMG-CoA synthase / 3-hydroxy-3-methylglutaryl coenzyme A synthase	LOC_Os08g43170.1	hydroxymethylglutaryl-CoA synthase, putative, expressed	1.5	-1.0	1	21	1311	1331	UAAUAUAAGAACGUUUUUGAC	GUCAAAAACGCUCUUAUAUUA	Translation
tae-miR1120c-5p	Traes_7BS_47B8FC9CB.2	TRIAE_CS42_7BS_TGACv1_591893_AA1924780	-	PF01154,PF08540	-	2.3.3.10	-	GO:GO:0008299,GO:GO:0004421	-	-	AT4G11820.2	hydroxymethylglutaryl-CoA synthase / HMG-CoA synthase / 3-hydroxy-3-methylglutaryl coenzyme A synthase	LOC_Os08g43170.1	hydroxymethylglutaryl-CoA synthase, putative, expressed	1.5	-1.0	1	21	1311	1331	UAAUAUAAGAACGUUUUUGAC	GUCAAAAACGCUCUUAUAUUA	Translation
tae-miR1120c-5p	Traes_7BS_47B8FC9CB.3	TRIAE_CS42_7BS_TGACv1_591893_AA1924780	-	PF01154,PF08540	-	2.3.3.10	K01641	GO:GO:0008299,GO:GO:0004421	-	-	AT4G11820.2	hydroxymethylglutaryl-CoA synthase / HMG-CoA synthase / 3-hydroxy-3-methylglutaryl coenzyme A synthase	LOC_Os08g43170.1	hydroxymethylglutaryl-CoA synthase, putative, expressed	1.5	-1.0	1	21	1308	1328	UAAUAUAAGAACGUUUUUGAC	GUCAAAAACGCUCUUAUAUUA	Translation
tae-miR1120c-5p	Traes_7DS_3C83C8EF9.1	TRIAE_CS42_7DS_TGACv1_624313_AA2060470	-	-	-	-	-	-	-	-	AT4G31340.1	myosin heavy chain-related	LOC_Os08g40790.1	DNA repair ATPase-related, putative, expressed	1.5	-1.0	1	21	80	100	UAAUAUAAGAACGUUUUUGAC	GUCAAAAACGCUCUUAUAUUA	Translation
tae-miR1120c-5p	Traes_7DS_3C83C8EF9.3	TRIAE_CS42_7DS_TGACv1_624313_AA2060470	-	-	-	-	-	-	-	-	AT4G31340.1	myosin heavy chain-related	LOC_Os08g40790.1	DNA repair ATPase-related, putative, expressed	1.5	-1.0	1	21	80	100	UAAUAUAAGAACGUUUUUGAC	GUCAAAAACGCUCUUAUAUUA	Translation
tae-miR1121	Traes_2BS_6249E432F.1	TRIAE_CS42_2BS_TGACv1_145982_AA0451820	-	PF01426	-	-	-	GO:GO:0003682	-	-	AT4G22140.1	PHD finger family protein / bromo-adjacent homology (BAH) domain-containing protein	LOC_Os07g08880.1	ES43 protein, putative, expressed	0.0	-1.0	1	22	538	559	AGUAGUGAUCUAAACGCUCUUA	UAAGAGCGUUUAGAUCACUACU	Cleavage
tae-miR1121	Traes_2BS_6249E432F.2	TRIAE_CS42_2BS_TGACv1_145982_AA0451820	-	PF01426	-	-	-	GO:GO:0003682	-	-	AT4G22140.1	PHD finger family protein / bromo-adjacent homology (BAH) domain-containing protein	LOC_Os07g08880.1	ES43 protein, putative, expressed	0.0	-1.0	1	22	538	559	AGUAGUGAUCUAAACGCUCUUA	UAAGAGCGUUUAGAUCACUACU	Cleavage
tae-miR1121	Traes_2BS_6249E432F.3	TRIAE_CS42_2BS_TGACv1_145982_AA0451820	-	PF01426	-	-	-	GO:GO:0003682	-	-	AT4G22140.1	PHD finger family protein / bromo-adjacent homology (BAH) domain-containing protein	LOC_Os07g08880.1	ES43 protein, putative, expressed	0.0	-1.0	1	22	448	469	AGUAGUGAUCUAAACGCUCUUA	UAAGAGCGUUUAGAUCACUACU	Cleavage
tae-miR1121	Traes_2DL_74E241841.2	TRIAE_CS42_2DL_TGACv1_158744_AA0525290	-	PF01426	-	-	-	GO:GO:0003682	-	-	AT4G39100.1	PHD finger family protein / bromo-adjacent homology (BAH) domain-containing protein	LOC_Os07g08880.1	ES43 protein, putative, expressed	2.5	-1.0	1	22	448	469	AGUAGUGAUCUAAACGCUCUUA	UAAGAGUGUUUGGAUCACUACU	Translation
tae-miR1121	Traes_3AL_F2EDB3661.7	TRIAE_CS42_3AL_TGACv1_195384_AA0648910	-	-	-	-	-	-	-	-	-	-	-	-	2.0	-1.0	1	22	224	245	AGUAGUGAUCUAAACGCUCUUA	CCUCCGCGUUUAGAUCACUACU	Cleavage
tae-miR1121	Traes_3AS_A466B9ECC.1	TRIAE_CS42_7BL_TGACv1_578471_AA1895550	-	PF13424	-	-	-	-	-	-	AT3G54360.1	zinc ion binding	LOC_Os01g01420.2	expressed protein	0.0	-1.0	1	22	725	746	AGUAGUGAUCUAAACGCUCUUA	UAAGAGCGUUUAGAUCACUACU	Cleavage
tae-miR1121	Traes_3AS_A466B9ECC.2	TRIAE_CS42_7BL_TGACv1_578471_AA1895550	-	PF13424	-	-	-	-	-	-	AT3G54360.1	zinc ion binding	LOC_Os01g01420.2	expressed protein	0.0	-1.0	1	22	725	746	AGUAGUGAUCUAAACGCUCUUA	UAAGAGCGUUUAGAUCACUACU	Cleavage
tae-miR1121	Traes_3B_9F321609E.8	-	-	-	-	-	-	-	-	-	-	-	-	-	2.5	-1.0	1	22	6	28	AGUAGUGAUCUAAACGCUCU-UA	UAUAGAGCGUUUAGAUCACUAUU	Cleavage
tae-miR1121	Traes_4AL_400EB3C17.10	-	-	PF14259,PF00076	KOG0120	-	-	GO:GO:0003676	-	-	AT4G36690.4	U2 snRNP auxilliary factor, large subunit, splicing factor	LOC_Os11g41820.2	RNA recognition motif containing protein, expressed	2.5	-1.0	1	22	10	31	AGUAGUGAUCUAAACGCUCUUA	UAAGAGCGUUUAGAUCACUAAA	Cleavage
tae-miR1121	Traes_4AL_400EB3C17.3	-	-	PF14259,PF00076	KOG0120	-	-	GO:GO:0003676	-	-	AT4G36690.1	U2 snRNP auxilliary factor, large subunit, splicing factor	LOC_Os11g41820.1	RNA recognition motif containing protein, expressed	2.5	-1.0	1	22	37	58	AGUAGUGAUCUAAACGCUCUUA	UAAGAGCGUUUAGAUCACUAAA	Cleavage
tae-miR1121	Traes_4AL_400EB3C17.7	-	-	PF14259,PF00076	KOG0120	-	-	GO:GO:0003676	-	-	AT4G36690.4	U2 snRNP auxilliary factor, large subunit, splicing factor	LOC_Os11g41820.1	RNA recognition motif containing protein, expressed	2.5	-1.0	1	22	10	31	AGUAGUGAUCUAAACGCUCUUA	UAAGAGCGUUUAGAUCACUAAA	Cleavage
tae-miR1121	Traes_4AL_541C86EB9.2	TRIAE_CS42_4AL_TGACv1_288714_AA0956220	-	PF00076	-	-	-	GO:GO:0003676,GO:GO:0017069,GO:GO:0000398	-	-	AT1G21320.1	nucleotide binding;nucleic acid binding	LOC_Os06g03690.2	RNA recognition motif containing protein, putative, expressed	1.0	-1.0	1	22	558	579	AGUAGUGAUCUAAACGCUCUUA	UGAGAUCGUUUAGAUCACUACU	Cleavage
tae-miR1121	Traes_4AL_541C86EB9.3	TRIAE_CS42_4AL_TGACv1_288714_AA0956220	-	PF00076	-	-	-	GO:GO:0003676,GO:GO:0017069,GO:GO:0000398	-	-	AT1G21320.1	nucleotide binding;nucleic acid binding	LOC_Os06g03690.2	RNA recognition motif containing protein, putative, expressed	1.0	-1.0	1	22	558	579	AGUAGUGAUCUAAACGCUCUUA	UGAGAUCGUUUAGAUCACUACU	Cleavage
tae-miR1121	Traes_5BL_72EFF0AF0.1	TRIAE_CS42_5BL_TGACv1_405292_AA1324160	-	PF07690	-	-	-	GO:GO:0055085,GO:GO:0016021	-	-	AT5G59250.1	Major facilitator superfamily protein	LOC_Os10g42830.1	transporter family protein, putative, expressed	0.0	-1.0	1	22	1237	1258	AGUAGUGAUCUAAACGCUCUUA	UAAGAGCGUUUAGAUCACUACU	Cleavage
tae-miR1121	Traes_6AL_23B31796F.2	TRIAE_CS42_5BL_TGACv1_405292_AA1324160	-	PF00230	KOG0223	-	-	GO:GO:0016020,GO:GO:0006810,GO:GO:0005215	-	-	AT3G53420.1	plasma membrane intrinsic protein 2A	LOC_Os02g41860.3	aquaporin protein, putative, expressed	2.0	-1.0	1	22	846	867	AGUAGUGAUCUAAACGCUCUUA	UAAAAGUGUUUAGAUCACUACU	Cleavage
tae-miR1121	Traes_6AL_23B31796F.3	TRIAE_CS42_5BL_TGACv1_405292_AA1324160	-	PF00230	KOG0223	-	-	GO:GO:0016020,GO:GO:0006810,GO:GO:0005215	-	-	AT3G53420.1	plasma membrane intrinsic protein 2A	LOC_Os02g41860.3	aquaporin protein, putative, expressed	2.0	-1.0	1	22	760	781	AGUAGUGAUCUAAACGCUCUUA	UAAAAGUGUUUAGAUCACUACU	Cleavage
tae-miR1121	Traes_6AL_23B31796F.5	TRIAE_CS42_5BL_TGACv1_405292_AA1324160	-	PF00230	KOG0223	-	-	GO:GO:0016020,GO:GO:0006810,GO:GO:0005215	-	-	AT3G53420.1	plasma membrane intrinsic protein 2A	LOC_Os02g41860.3	aquaporin protein, putative, expressed	2.0	-1.0	1	22	742	763	AGUAGUGAUCUAAACGCUCUUA	UAAAAGUGUUUAGAUCACUACU	Cleavage
tae-miR1121	Traes_6AL_7E70268F1.3	TRIAE_CS42_6AL_TGACv1_472185_AA1518720	-	PF00719	-	3.6.1.1	-	GO:GO:0006796,GO:GO:0005737,GO:GO:0004427,GO:GO:0000287	-	-	AT2G46860.1	pyrophosphorylase 3	LOC_Os02g47600.1	soluble inorganic pyrophosphatase, putative, expressed	0.0	-1.0	1	22	497	518	AGUAGUGAUCUAAACGCUCUUA	UAAGAGCGUUUAGAUCACUACU	Cleavage
tae-miR1121	Traes_7BS_5A0E77FB8.2	TRIAE_CS42_7BS_TGACv1_591915_AA1925520	-	PF00664,PF00005	-	3.6.3.44	-	GO:GO:0055085,GO:GO:0042626,GO:GO:0016021,GO:GO:0006810,GO:GO:0005524,GO:GO:0016887	-	-	AT3G59140.1	multidrug resistance-associated protein 14	LOC_Os06g06440.1	ABC transporter, ATP-binding protein, putative, expressed	1.0	-1.0	1	22	3478	3499	AGUAGUGAUCUAAACGCUCUUA	UAAGAGUGUUUAGAUCACUACU	Cleavage
tae-miR1122a	Traes_1DL_38B88249C.2	TRIAE_CS42_1DL_TGACv1_061422_AA0194810	-	PF00069	KOG0580	2.7.11.1	-	GO:GO:0006468,GO:GO:0005524,GO:GO:0004672	-	-	AT2G42960.1	Protein kinase superfamily protein	LOC_Os10g35450.1	serine/threonine-protein kinase, putative, expressed	0.0	-1.0	1	20	976	995	UAGAUACAUCCGUAUCUAGA	UCUAGAUACGGAUGUAUCUA	Cleavage
tae-miR1122a	Traes_1DS_06B8348E0.1	TRIAE_CS42_1DS_TGACv1_080416_AA0247560	-	PF03283	-	-	-	GO:GO:0016787	-	-	AT3G09410.1	Pectinacetylesterase family protein	LOC_Os05g02120.1	pectinacetylesterase domain containing protein, expressed	0.0	-1.0	1	20	794	813	UAGAUACAUCCGUAUCUAGA	UCUAGAUACGGAUGUAUCUA	Cleavage
tae-miR1122a	Traes_1DS_06B8348E0.2	TRIAE_CS42_1DS_TGACv1_080416_AA0247560	-	PF03283	-	-	-	GO:GO:0016787	-	-	AT3G09410.1	Pectinacetylesterase family protein	LOC_Os05g02120.1	pectinacetylesterase domain containing protein, expressed	0.0	-1.0	1	20	620	639	UAGAUACAUCCGUAUCUAGA	UCUAGAUACGGAUGUAUCUA	Cleavage
tae-miR1122a	Traes_2AL_64B73E3ED.1	TRIAE_CS42_U_TGACv1_640952_AA2080500	-	-	-	2.8.1.8	-	GO:GO:0051539,GO:GO:0016992,GO:GO:0009107	-	-	AT2G20860.1	lipoic acid synthase 1	LOC_Os04g38330.1	radical SAM enzyme, putative, expressed	1.0	-1.0	1	20	121	140	UAGAUACAUCCGUAUCUAGA	UCUAAAUACGGAUGUAUCUA	Cleavage
tae-miR1122a	Traes_2BL_40442CE82.2	TRIAE_CS42_2BL_TGACv1_130672_AA0415710	-	PF14392,PF00098	-	-	-	GO:GO:0008270,GO:GO:0003676	-	-	AT5G52380.1	VASCULAR-RELATED NAC-DOMAIN 6	LOC_Os04g46920.1	zinc knuckle domain containing protein, expressed	1.5	-1.0	1	20	703	722	UAGAUACAUCCGUAUCUAGA	UCUAGAUACAGAUGUAUCUA	Translation
tae-miR1122a	Traes_2BL_7141904F2.2	TRIAE_CS42_2BL_TGACv1_130855_AA0418870	-	PF03097	-	-	-	-	-	-	AT1G73390.1	Endosomal targeting BRO1-like domain-containing protein	LOC_Os04g44530.3	expressed protein	2.5	-1.0	1	20	1098	1117	UAGAUACAUCCGUAUCUAGA	ACUACAUACGGAUGUAUAUA	Cleavage
tae-miR1122a	Traes_2DL_4F8C87C42.6	TRIAE_CS42_2DL_TGACv1_158356_AA0516510	-	PF04499	-	-	-	-	-	-	AT1G30470.1	SIT4 phosphatase-associated family protein	LOC_Os04g52940.1	SIT4 phosphatase-associated protein domain containing protein, expressed	2.5	-1.0	1	20	1750	1769	UAGAUACAUCCGUAUCUAGA	ACUACAUACGGAUGUAUAUA	Cleavage
tae-miR1122a	Traes_2DL_B3CD23EBC.1	TRIAE_CS42_2DL_TGACv1_160125_AA0547140	-	PF05496,PF00004	-	-	-	GO:GO:0009378,GO:GO:0006310,GO:GO:0006281,GO:GO:0005524	-	-	AT1G03000.1	peroxin 6	LOC_Os04g52690.1	AAA family ATPase, putative, expressed	2.5	-1.0	1	20	9	28	UAGAUACAUCCGUAUCUAGA	ACUACAUACGGAUGUAUAUA	Cleavage
tae-miR1122a	Traes_3AL_5E5C8D264.2	-	-	-	-	-	-	-	-	-	-	-	LOC_Os05g46470.1	expressed protein	1.0	-1.0	1	20	18	37	UAGAUACAUCCGUAUCUAGA	UCUAGACACGGAUGUAUCUA	Cleavage
tae-miR1122a	Traes_3AL_B9EDE61D1.1	-	-	PF06017	-	-	-	GO:GO:0016459,GO:GO:0003774	-	-	AT5G53310.1	myosin heavy chain-related	LOC_Os01g43360.1	myosin-Ie, putative, expressed	2.5	-1.0	1	20	4	23	UAGAUACAUCCGUAUCUAGA	ACUACAUACGGAUGUAUAUA	Cleavage
tae-miR1122a	Traes_3AL_B9EDE61D1.2	-	-	PF06017	-	-	-	GO:GO:0016459,GO:GO:0003774	-	-	AT5G53310.1	myosin heavy chain-related	LOC_Os01g43360.1	myosin-Ie, putative, expressed	2.5	-1.0	1	20	4	23	UAGAUACAUCCGUAUCUAGA	ACUACAUACGGAUGUAUAUA	Cleavage
tae-miR1122a	Traes_3B_472072804.1	-	-	PF04874,PF01778	KOG3064	-	K14831	-	-	-	AT1G23280.1	MAK16 protein-related	LOC_Os07g16950.1	Mak16 protein domain containing protein, expressed	1.5	-1.0	1	20	789	808	UAGAUACAUCCGUAUCUAGA	UCUAGAUACGGAGGUAUCUA	Cleavage
tae-miR1122a	Traes_3DS_1DE20CFF3.2	TRIAE_CS42_3DS_TGACv1_273962_AA0934030	-	PF01121	KOG3220	2.7.1.24	K00859	GO:GO:0015937,GO:GO:0005524,GO:GO:0004140	-	-	AT2G27490.1	dephospho-CoA kinase family	LOC_Os01g25880.1	dephospho-CoA kinase, putative, expressed	1.5	-1.0	1	20	2	21	UAGAUACAUCCGUAUCUAGA	UCUAGAUACAGAUGUAUCUA	Translation
tae-miR1122a	Traes_3DS_1DE20CFF3.3	TRIAE_CS42_3DS_TGACv1_273962_AA0934030	-	PF01121	KOG3220	2.7.1.24	K00859	GO:GO:0015937,GO:GO:0005524,GO:GO:0004140	-	-	AT2G27490.1	dephospho-CoA kinase family	LOC_Os01g25880.1	dephospho-CoA kinase, putative, expressed	1.5	-1.0	1	20	2	21	UAGAUACAUCCGUAUCUAGA	UCUAGAUACAGAUGUAUCUA	Translation
tae-miR1122a	Traes_4AL_9726307FF.1	TRIAE_CS42_4AL_TGACv1_288776_AA0957810	-	PF01926,PF06421,PF00679	-	3.6.5.3	-	GO:GO:0005525	-	-	AT5G39900.1	Small GTP-binding protein	LOC_Os06g05250.2	GTP-binding protein GUF1, putative, expressed	0.0	-1.0	1	20	1903	1922	UAGAUACAUCCGUAUCUAGA	UCUAGAUACGGAUGUAUCUA	Cleavage
tae-miR1122a	Traes_4BL_62355968B.1	TRIAE_CS42_4BL_TGACv1_320457_AA1039920	-	PF00013	-	-	-	GO:GO:0003723	-	-	AT5G15270.2	RNA-binding KH domain-containing protein	LOC_Os03g25970.1	KH domain-containing protein, putative, expressed	2.5	-1.0	1	20	747	766	UAGAUACAUCCGUAUCUAGA	ACUACAUACGGAUGUAUAUA	Cleavage
tae-miR1122a	Traes_4BS_F395A220A.2	TRIAE_CS42_4BS_TGACv1_328931_AA1095780	-	PF01595	KOG2118	-	-	-	-	-	AT2G14520.1	CBS domain-containing protein with a domain of unknown function (DUF21)	LOC_Os03g47120.1	CBS domain containing protein, expressed	0.0	-1.0	1	20	1336	1355	UAGAUACAUCCGUAUCUAGA	UCUAGAUACGGAUGUAUCUA	Cleavage
tae-miR1122a	Traes_4DS_E8239194E.2	TRIAE_CS42_4DS_TGACv1_362497_AA1180110	-	PF01394	-	-	-	-	-	-	AT3G08530.1	Clathrin, heavy chain	LOC_Os12g01390.1	clathrin heavy chain, putative, expressed	2.5	-1.0	1	20	692	711	UAGAUACAUCCGUAUCUAGA	UCUAAAUACGGAUGUAUCAA	Cleavage
tae-miR1122a	Traes_5BL_1B9186ED8.1	-	-	PF07762	-	-	-	-	-	-	-	-	LOC_Os11g07360.1	expressed protein	2.5	-1.0	1	20	986	1005	UAGAUACAUCCGUAUCUAGA	UCGAGAUACAGAUGUAUCUA	Translation
tae-miR1122a	Traes_5BL_637A3C970.8	TRIAE_CS42_U_TGACv1_641764_AA2103660	-	PF01501	-	2.4.1.43	-	GO:GO:0016757,GO:GO:0047262	-	-	AT5G47780.1	galacturonosyltransferase 4	LOC_Os09g30280.1	glycosyl transferase 8 domain containing protein, putative, expressed	1.5	-1.0	1	20	49	68	UAGAUACAUCCGUAUCUAGA	UCUAGAUACGAAUGUAUCUA	Translation
tae-miR1122a	Traes_5BL_7821274AB.1	-	-	PF07762	-	-	-	-	-	-	-	-	LOC_Os11g07360.1	expressed protein	2.5	-1.0	1	20	986	1005	UAGAUACAUCCGUAUCUAGA	UCGAGAUACAGAUGUAUCUA	Translation
tae-miR1122a	Traes_5BS_321AF7B69.2	TRIAE_CS42_5BS_TGACv1_423204_AA1370510	-	PF14416,PF13839	-	-	-	-	-	-	AT5G20680.3	TRICHOME BIREFRINGENCE-LIKE 16	LOC_Os12g33194.1	expressed protein	2.5	-1.0	1	20	63	82	UAGAUACAUCCGUAUCUAGA	ACUACAUACGGAUGUAUAUA	Cleavage
tae-miR1122a	Traes_6AL_94CA6F0D8.5	TRIAE_CS42_6AL_TGACv1_473668_AA1532300	-	PF00067	-	-	-	GO:GO:0055114,GO:GO:0020037,GO:GO:0016705,GO:GO:0005506	-	-	AT1G31800.1	cytochrome P450, family 97, subfamily A, polypeptide 3	LOC_Os02g57290.2	cytochrome P450, putative, expressed	2.5	-1.0	1	20	1071	1090	UAGAUACAUCCGUAUCUAGA	ACUACAUACGGAUGUAUAUA	Cleavage
tae-miR1122a	Traes_6BL_7E9C131F4.3	TRIAE_CS42_6BL_TGACv1_502708_AA1626110	-	PF00249	KOG0724	-	-	-	-	-	AT5G52660.1	Homeodomain-like superfamily protein	LOC_Os02g45670.1	myb-like DNA-binding domain containing protein, expressed	0.0	-1.0	1	20	761	780	UAGAUACAUCCGUAUCUAGA	UCUAGAUACGGAUGUAUCUA	Cleavage
tae-miR1122a	Traes_6DL_84E14AD8D.4	TRIAE_CS42_6DL_TGACv1_526455_AA1684140	-	PF00067	-	-	-	GO:GO:0055114,GO:GO:0020037,GO:GO:0016705,GO:GO:0005506	-	-	AT1G31800.1	cytochrome P450, family 97, subfamily A, polypeptide 3	LOC_Os02g57290.4	cytochrome P450, putative, expressed	2.5	-1.0	1	20	1071	1090	UAGAUACAUCCGUAUCUAGA	ACUACAUACGGAUGUAUAUA	Cleavage
tae-miR1122a	Traes_6DS_0D9BB546D.1	TRIAE_CS42_6DS_TGACv1_544814_AA1749450	-	PF00300	-	3.1.3.3	K15634	-	-	-	AT3G50520.1	Phosphoglycerate mutase family protein	LOC_Os08g37140.1	phosphoglycerate mutase, putative, expressed	2.5	-1.0	1	20	111	130	UAGAUACAUCCGUAUCUAGA	ACUACAUACGGAUGUAUAUA	Cleavage
tae-miR1122a	Traes_7AL_135129885.3	TRIAE_CS42_7AL_TGACv1_556987_AA1774760	-	PF01138	KOG1612	-	-	-	-	-	AT3G07750.1	3\'-5\'-exoribonuclease family protein	LOC_Os12g21500.1	exosome complex exonuclease, putative, expressed	2.5	-1.0	1	20	721	740	UAGAUACAUCCGUAUCUAGA	ACUACAUACGGAUGUAUAUA	Cleavage
tae-miR1122a	Traes_7AS_9674F6981.1	TRIAE_CS42_7AS_TGACv1_569041_AA1805490	-	PF01031	-	3.6.5.5	-	GO:GO:0005525	-	-	AT1G10290.1	dynamin-like protein 6	LOC_Os06g13820.1	dynamin, putative, expressed	1.5	-1.0	1	20	1467	1486	UAGAUACAUCCGUAUCUAGA	UCUAGAUACAGAUGUAUCUA	Translation
tae-miR1122a	Traes_7AS_9674F6981.2	TRIAE_CS42_7AS_TGACv1_569041_AA1805490	-	PF01031	-	3.6.5.5	-	GO:GO:0005525	-	-	AT1G10290.1	dynamin-like protein 6	LOC_Os06g13820.1	dynamin, putative, expressed	1.5	-1.0	1	20	1473	1492	UAGAUACAUCCGUAUCUAGA	UCUAGAUACAGAUGUAUCUA	Translation
tae-miR1122a	Traes_7AS_9674F6981.3	TRIAE_CS42_7AS_TGACv1_569041_AA1805490	-	PF01031	-	3.6.5.5	-	GO:GO:0005525	-	-	AT1G10290.1	dynamin-like protein 6	LOC_Os06g13820.1	dynamin, putative, expressed	1.5	-1.0	1	20	1467	1486	UAGAUACAUCCGUAUCUAGA	UCUAGAUACAGAUGUAUCUA	Translation
tae-miR1122a	Traes_7DL_37135CE6E.2	-	-	PF00076	KOG0128	-	-	GO:GO:0003676	-	-	AT4G24270.2	EMBRYO DEFECTIVE 140	LOC_Os08g02130.2	RNA recognition motif containing protein, putative, expressed	2.5	-1.0	1	20	2105	2124	UAGAUACAUCCGUAUCUAGA	UCUAAAUACGGAUGUAUCAA	Cleavage
tae-miR1122a	Traes_7DL_37135CE6E.3	-	-	PF00076	KOG0128	-	-	GO:GO:0003676	-	-	AT4G24270.2	EMBRYO DEFECTIVE 140	LOC_Os08g02130.2	RNA recognition motif containing protein, putative, expressed	2.5	-1.0	1	20	2090	2109	UAGAUACAUCCGUAUCUAGA	UCUAAAUACGGAUGUAUCAA	Cleavage
tae-miR1122a	Traes_7DL_37135CE6E.6	-	-	PF00076	KOG0130	-	-	GO:GO:0003676	-	-	AT4G24270.2	EMBRYO DEFECTIVE 140	LOC_Os08g02130.1	RNA recognition motif containing protein, putative, expressed	2.5	-1.0	1	20	1241	1260	UAGAUACAUCCGUAUCUAGA	UCUAAAUACGGAUGUAUCAA	Cleavage
tae-miR1122a	Traes_7DL_C074DC1F6.3	TRIAE_CS42_7DL_TGACv1_602683_AA1965130	-	PF00141	-	1.11.1.7	-	GO:GO:0055114,GO:GO:0020037,GO:GO:0006979,GO:GO:0004601	-	-	AT5G64120.1	Peroxidase superfamily protein	LOC_Os07g44550.1	peroxidase precursor, putative, expressed	2.5	-1.0	1	20	109	128	UAGAUACAUCCGUAUCUAGA	ACUACAUACGGAUGUAUAUA	Cleavage
tae-miR1122a	Traes_7DL_D5FCF9F33.4	TRIAE_CS42_7DL_TGACv1_603682_AA1987220	-	-	-	-	-	-	-	-	-	-	LOC_Os06g46480.1	expressed protein	0.0	-1.0	1	20	23	42	UAGAUACAUCCGUAUCUAGA	UCUAGAUACGGAUGUAUCUA	Cleavage
tae-miR1122a	Traes_7DS_CA61ECF35.1	TRIAE_CS42_7DS_TGACv1_621682_AA2023090	-	-	-	-	-	-	-	-	AT1G05060.1	-	LOC_Os06g13220.1	expressed protein	0.0	-1.0	1	20	33	52	UAGAUACAUCCGUAUCUAGA	UCUAGAUACGGAUGUAUCUA	Cleavage
tae-miR156	Traes_5BL_96D5EA4EE.1	TRIAE_CS42_5BL_TGACv1_404123_AA1285110	-	PF03110	-	-	-	GO:GO:0005634,GO:GO:0003677	-	-	AT2G42200.1	squamosa promoter binding protein-like 9	LOC_Os09g31438.1	OsSPL17 - SBP-box gene family member, expressed	1.0	-1.0	1	21	805	825	UGACAGAAGAGAGUGAGCACA	UGUGCUCUCUCUCUUCUGUCA	Cleavage
tae-miR156	Traes_5BL_96D5EA4EE.2	TRIAE_CS42_5BL_TGACv1_404123_AA1285110	-	PF03110	-	-	-	GO:GO:0005634,GO:GO:0003677	-	-	AT2G42200.1	squamosa promoter binding protein-like 9	LOC_Os09g31438.1	OsSPL17 - SBP-box gene family member, expressed	1.0	-1.0	1	21	802	822	UGACAGAAGAGAGUGAGCACA	UGUGCUCUCUCUCUUCUGUCA	Cleavage
tae-miR156	Traes_5BL_96D5EA4EE.3	TRIAE_CS42_5BL_TGACv1_404123_AA1285110	-	-	-	-	-	-	-	-	-	-	LOC_Os09g31438.1	OsSPL17 - SBP-box gene family member, expressed	1.0	-1.0	1	21	67	87	UGACAGAAGAGAGUGAGCACA	UGUGCUCUCUCUCUUCUGUCA	Cleavage
tae-miR156	Traes_5BL_96FDFC152.1	TRIAE_CS42_5BL_TGACv1_406028_AA1339440	-	PF03110	-	-	-	GO:GO:0005634,GO:GO:0003677	-	-	AT1G76580.1	Squamosa promoter-binding protein-like (SBP domain) transcription factor family protein	LOC_Os09g32944.1	OsSPL18 - SBP-box gene family member, expressed	1.0	-1.0	1	21	508	528	UGACAGAAGAGAGUGAGCACA	UGUGCUCUCUCUCUUCUGUCA	Cleavage
tae-miR156	Traes_5BL_96FDFC152.2	TRIAE_CS42_5BL_TGACv1_406028_AA1339440	-	PF03110	-	-	-	GO:GO:0005634,GO:GO:0003677	-	-	AT5G50570.1	Squamosa promoter-binding protein-like (SBP domain) transcription factor family protein	LOC_Os09g32944.1	OsSPL18 - SBP-box gene family member, expressed	1.0	-1.0	1	21	490	510	UGACAGAAGAGAGUGAGCACA	UGUGCUCUCUCUCUUCUGUCA	Cleavage
tae-miR156	Traes_5DL_1272B4BAC.1	-	-	-	-	-	-	-	-	-	-	-	-	-	1.0	-1.0	1	21	505	525	UGACAGAAGAGAGUGAGCACA	UGUGCUCUCUCUCUUCUGUCA	Cleavage
tae-miR156	Traes_5DL_1272B4BAC.2	-	-	-	-	-	-	-	-	-	-	-	-	-	1.0	-1.0	1	21	487	507	UGACAGAAGAGAGUGAGCACA	UGUGCUCUCUCUCUUCUGUCA	Cleavage
tae-miR156	Traes_5DL_1272B4BAC.3	-	-	-	-	-	-	-	-	-	-	-	-	-	1.0	-1.0	1	21	382	402	UGACAGAAGAGAGUGAGCACA	UGUGCUCUCUCUCUUCUGUCA	Cleavage
tae-miR156	Traes_6AS_32A35158A.1	TRIAE_CS42_5DL_TGACv1_432985_AA1396830	-	PF03110	-	-	-	GO:GO:0005634,GO:GO:0003677	-	-	AT5G50670.1	Squamosa promoter-binding protein-like (SBP domain) transcription factor family protein	LOC_Os09g32944.1	OsSPL18 - SBP-box gene family member, expressed	1.0	-1.0	1	21	736	756	UGACAGAAGAGAGUGAGCACA	CGUGCUCUCUCUCUUCUGUCA	Cleavage
tae-miR156	Traes_6AS_32A35158A.2	TRIAE_CS42_5DL_TGACv1_432985_AA1396830	-	PF03110	-	-	-	GO:GO:0005634,GO:GO:0003677	-	-	AT5G50670.1	Squamosa promoter-binding protein-like (SBP domain) transcription factor family protein	LOC_Os09g32944.1	OsSPL18 - SBP-box gene family member, expressed	1.0	-1.0	1	21	292	312	UGACAGAAGAGAGUGAGCACA	CGUGCUCUCUCUCUUCUGUCA	Cleavage
tae-miR156	Traes_6AS_32A35158A.3	TRIAE_CS42_5DL_TGACv1_432985_AA1396830	-	-	-	-	-	-	-	-	-	-	LOC_Os09g32944.1	OsSPL18 - SBP-box gene family member, expressed	1.0	-1.0	1	21	64	84	UGACAGAAGAGAGUGAGCACA	CGUGCUCUCUCUCUUCUGUCA	Cleavage
tae-miR156	Traes_6AS_99C6A3B0B.1	TRIAE_CS42_6AS_TGACv1_485183_AA1539460	-	PF03110	-	-	-	GO:GO:0005634,GO:GO:0003677	-	-	AT5G43270.1	squamosa promoter binding protein-like 2	LOC_Os02g04680.2	OsSPL3 - SBP-box gene family member, expressed	1.0	-1.0	1	21	1477	1497	UGACAGAAGAGAGUGAGCACA	CAUGCUCUCUCUCUUCUGUCA	Cleavage
tae-miR156	Traes_6AS_99C6A3B0B.2	TRIAE_CS42_6AS_TGACv1_485183_AA1539460	-	PF03110	-	-	-	GO:GO:0005634,GO:GO:0003677	-	-	AT5G43270.3	squamosa promoter binding protein-like 2	LOC_Os02g04680.2	OsSPL3 - SBP-box gene family member, expressed	1.0	-1.0	1	21	1477	1497	UGACAGAAGAGAGUGAGCACA	CAUGCUCUCUCUCUUCUGUCA	Cleavage
tae-miR156	Traes_6AS_99C6A3B0B.3	TRIAE_CS42_6AS_TGACv1_485183_AA1539460	-	PF03110	-	-	-	GO:GO:0005634,GO:GO:0003677	-	-	AT5G43270.2	squamosa promoter binding protein-like 2	LOC_Os02g04680.2	OsSPL3 - SBP-box gene family member, expressed	1.0	-1.0	1	21	1477	1497	UGACAGAAGAGAGUGAGCACA	CAUGCUCUCUCUCUUCUGUCA	Cleavage
tae-miR156	Traes_6AS_99C6A3B0B.4	TRIAE_CS42_6AS_TGACv1_485183_AA1539460	-	PF03110	-	-	-	GO:GO:0005634,GO:GO:0003677	-	-	AT5G43270.2	squamosa promoter binding protein-like 2	LOC_Os02g04680.2	OsSPL3 - SBP-box gene family member, expressed	1.0	-1.0	1	21	1156	1176	UGACAGAAGAGAGUGAGCACA	CAUGCUCUCUCUCUUCUGUCA	Cleavage
tae-miR156	Traes_6AS_99C6A3B0B.5	TRIAE_CS42_6AS_TGACv1_485183_AA1539460	-	PF03110	-	-	-	GO:GO:0005634,GO:GO:0003677	-	-	AT5G43270.3	squamosa promoter binding protein-like 2	LOC_Os02g04680.2	OsSPL3 - SBP-box gene family member, expressed	1.0	-1.0	1	21	1156	1176	UGACAGAAGAGAGUGAGCACA	CAUGCUCUCUCUCUUCUGUCA	Cleavage
tae-miR156	Traes_6AS_99C6A3B0B.6	TRIAE_CS42_6AS_TGACv1_485183_AA1539460	-	PF03110	-	-	-	GO:GO:0005634,GO:GO:0003677	-	-	AT5G43270.1	squamosa promoter binding protein-like 2	LOC_Os02g04680.2	OsSPL3 - SBP-box gene family member, expressed	1.0	-1.0	1	21	1156	1176	UGACAGAAGAGAGUGAGCACA	CAUGCUCUCUCUCUUCUGUCA	Cleavage
tae-miR156	Traes_6AS_99C6A3B0B.7	TRIAE_CS42_6AS_TGACv1_485183_AA1539460	-	PF03110	-	-	-	GO:GO:0005634,GO:GO:0003677	-	-	AT5G43270.3	squamosa promoter binding protein-like 2	LOC_Os02g04680.2	OsSPL3 - SBP-box gene family member, expressed	1.0	-1.0	1	21	1156	1176	UGACAGAAGAGAGUGAGCACA	CAUGCUCUCUCUCUUCUGUCA	Cleavage
tae-miR156	Traes_6AS_99C6A3B0B.8	TRIAE_CS42_6AS_TGACv1_485183_AA1539460	-	PF03110	-	-	-	GO:GO:0005634,GO:GO:0003677	-	-	AT5G43270.1	squamosa promoter binding protein-like 2	LOC_Os02g04680.2	OsSPL3 - SBP-box gene family member, expressed	1.0	-1.0	1	21	1156	1176	UGACAGAAGAGAGUGAGCACA	CAUGCUCUCUCUCUUCUGUCA	Cleavage
tae-miR156	Traes_6BS_542961EA4.1	TRIAE_CS42_6BS_TGACv1_513598_AA1645640	-	-	-	-	-	-	-	-	-	-	LOC_Os06g45310.1	OsSPL11 - SBP-box gene family member, expressed	1.0	-1.0	1	21	283	303	UGACAGAAGAGAGUGAGCACA	CGUGCUCUCUCUCUUCUGUCA	Cleavage
tae-miR156	Traes_6BS_542961EA4.2	TRIAE_CS42_6BS_TGACv1_513598_AA1645640	-	-	-	-	-	-	-	-	-	-	LOC_Os06g45310.1	OsSPL11 - SBP-box gene family member, expressed	1.0	-1.0	1	21	349	369	UGACAGAAGAGAGUGAGCACA	CGUGCUCUCUCUCUUCUGUCA	Cleavage
tae-miR156	Traes_6BS_F50663DF7.1	TRIAE_CS42_6BS_TGACv1_514166_AA1656250	-	PF03110	-	-	-	GO:GO:0005634,GO:GO:0003677	-	-	AT5G43270.1	squamosa promoter binding protein-like 2	LOC_Os02g04680.2	OsSPL3 - SBP-box gene family member, expressed	1.0	-1.0	1	21	1387	1407	UGACAGAAGAGAGUGAGCACA	CAUGCUCUCUCUCUUCUGUCA	Cleavage
tae-miR156	Traes_6DS_7B1596298.1	TRIAE_CS42_6DS_TGACv1_543033_AA1734380	-	PF03110	-	-	-	GO:GO:0005634,GO:GO:0003677			AT5G43270.2	squamosa promoter binding protein-like 2	LOC_Os02g04680.2	OsSPL3 - SBP-box gene family member, expressed	1.0	-1.0	1	21	1150	1170	UGACAGAAGAGAGUGAGCACA	CAUGCUCUCUCUCUUCUGUCA	Cleavage
tae-miR156	Traes_6DS_7B1596298.2	TRIAE_CS42_6DS_TGACv1_543033_AA1734380	-	PF03110	-	-	-	GO:GO:0005634,GO:GO:0003677			AT5G43270.1	squamosa promoter binding protein-like 2	LOC_Os02g04680.2	OsSPL3 - SBP-box gene family member, expressed	1.0	-1.0	1	21	1150	1170	UGACAGAAGAGAGUGAGCACA	CAUGCUCUCUCUCUUCUGUCA	Cleavage
tae-miR156	Traes_6DS_7B1596298.4	TRIAE_CS42_6DS_TGACv1_543033_AA1734380	-	-	-	-	-	-	-	-	-	-	LOC_Os02g04680.1	OsSPL3 - SBP-box gene family member, expressed	1.0	-1.0	1	21	271	291	UGACAGAAGAGAGUGAGCACA	CAUGCUCUCUCUCUUCUGUCA	Cleavage
tae-miR156	Traes_6DS_C4D93239C.1	TRIAE_CS42_6DS_TGACv1_544038_AA1746180	-	PF03110	-	-	-	GO:GO:0005634,GO:GO:0003677			AT5G43270.1	squamosa promoter binding protein-like 2	LOC_Os06g45310.1	OsSPL11 - SBP-box gene family member, expressed	1.0	-1.0	1	21	577	597	UGACAGAAGAGAGUGAGCACA	CAUGCUCUCUCUCUUCUGUCA	Cleavage
tae-miR156	Traes_6DS_C4D93239C.2	TRIAE_CS42_6DS_TGACv1_544038_AA1746180	-	-	-	-	-	-	-	-	-	-	LOC_Os06g45310.1	OsSPL11 - SBP-box gene family member, expressed	1.0	-1.0	1	21	88	108	UGACAGAAGAGAGUGAGCACA	CAUGCUCUCUCUCUUCUGUCA	Cleavage
tae-miR156	Traes_6DS_C4D93239C.3	TRIAE_CS42_6DS_TGACv1_544038_AA1746180	-	-	-	-	-	-	-	-	-	-	LOC_Os06g45310.1	OsSPL11 - SBP-box gene family member, expressed	1.0	-1.0	1	21	64	84	UGACAGAAGAGAGUGAGCACA	CAUGCUCUCUCUCUUCUGUCA	Cleavage
tae-miR156	Traes_7AS_FE67F9E86.1	TRIAE_CS42_7AS_TGACv1_570449_AA1835860	-	-	-	-	-	-	-	-	-	-	LOC_Os08g41940.1	OsSPL16 - SBP-box gene family member, expressed	1.0	-1.0	1	21	358	378	UGACAGAAGAGAGUGAGCACA	UGUGCUCUCUCUCUUCUGUCA	Cleavage
tae-miR156	Traes_7AS_FE67F9E86.2	TRIAE_CS42_7AS_TGACv1_570449_AA1835860	-	-	-	-	-	-	-	-	-	-	LOC_Os08g41940.1	OsSPL16 - SBP-box gene family member, expressed	1.0	-1.0	1	21	358	378	UGACAGAAGAGAGUGAGCACA	UGUGCUCUCUCUCUUCUGUCA	Cleavage
tae-miR156	Traes_7AS_FE67F9E86.3	TRIAE_CS42_7AS_TGACv1_570449_AA1835860	-	-	-	-	-	-	-	-	-	-	LOC_Os08g41940.1	OsSPL16 - SBP-box gene family member, expressed	1.0	-1.0	1	21	331	351	UGACAGAAGAGAGUGAGCACA	UGUGCUCUCUCUCUUCUGUCA	Cleavage
tae-miR156	Traes_7DS_DBB29C7CD.1	TRIAE_CS42_7DS_TGACv1_621401_AA2014240	-	-	-	-	-	-	-	-	-	-	LOC_Os08g41940.1	OsSPL16 - SBP-box gene family member, expressed	1.0	-1.0	1	21	359	379	UGACAGAAGAGAGUGAGCACA	UGUGCUCUCUCUCUUCUGUCA	Cleavage
tae-miR159a	Traes_1AL_041EBB4A6.1	TRIAE_CS42_1AL_TGACv1_002945_AA0046600	miRNA: >tae-miR159a>tae-miR159b	-	-	-	K09422	-	gi|47680449|gb|AAT37169.1|	transcription factor Myb3, partial [Triticum aestivum]	AT2G32460.1	myb domain protein 101	LOC_Os01g59660.2	MYB family transcription factor, putative, expressed	2.5	-1.0	1	21	488	508	UUUGGAUUGAAGGGAGCUCUA	UGGAGCUCCCUUCAUUCCAAU	Cleavage
tae-miR159a	Traes_1AL_041EBB4A6.2	TRIAE_CS42_1AL_TGACv1_002945_AA0046600	mRNA: 3' TAACCTTACTTCCCTCGAGGT 5'	-	-	-	K09422	-	gi|47680449|gb|AAT37169.1|	transcription factor Myb3, partial [Triticum aestivum]	AT2G32460.1	myb domain protein 101	LOC_Os01g59660.2	MYB family transcription factor, putative, expressed	2.5	-1.0	1	21	512	532	UUUGGAUUGAAGGGAGCUCUA	UGGAGCUCCCUUCAUUCCAAU	Cleavage
tae-miR159a	Traes_1AL_041EBB4A6.3	TRIAE_CS42_1AL_TGACv1_002945_AA0046600	::::: ::::::::::::..	-	-	-	K09422	-	gi|47680449|gb|AAT37169.1|	transcription factor Myb3, partial [Triticum aestivum]	AT2G32460.1	myb domain protein 101	LOC_Os01g59660.2	MYB family transcription factor, putative, expressed	2.5	-1.0	1	21	488	508	UUUGGAUUGAAGGGAGCUCUA	UGGAGCUCCCUUCAUUCCAAU	Cleavage
tae-miR159a	Traes_1AL_041EBB4A6.4	TRIAE_CS42_1AL_TGACv1_002945_AA0046600	miRNA: 5' TTTGGATTGAAGGGAGCTCTG 3'	-	-	-	K09422	-	gi|47680449|gb|AAT37169.1|	transcription factor Myb3, partial [Triticum aestivum]	AT2G32460.1	myb domain protein 101	LOC_Os01g59660.2	MYB family transcription factor, putative, expressed	2.5	-1.0	1	21	410	430	UUUGGAUUGAAGGGAGCUCUA	UGGAGCUCCCUUCAUUCCAAU	Cleavage
tae-miR159a	Traes_1BL_CF98E922B.1	TRIAE_CS42_1BL_TGACv1_032297_AA0128130	-	PF00249	-	-	-	-	gi|47680449|gb|AAT37169.1|	transcription factor Myb3, partial [Triticum aestivum]	AT5G06100.2	myb domain protein 33	LOC_Os01g59660.2	MYB family transcription factor, putative, expressed	2.5	-1.0	1	21	839	859	UUUGGAUUGAAGGGAGCUCUA	UGGAGCUCCCUUCACUCCAAU	Cleavage
tae-miR159a	Traes_1BL_CF98E922B.2	TRIAE_CS42_1BL_TGACv1_032297_AA0128130	-	PF00249	-	-	-	-	gi|47680449|gb|AAT37169.1|	transcription factor Myb3, partial [Triticum aestivum]	AT5G06100.3	myb domain protein 33	LOC_Os01g59660.1	MYB family transcription factor, putative, expressed	2.5	-1.0	1	21	839	859	UUUGGAUUGAAGGGAGCUCUA	UGGAGCUCCCUUCACUCCAAU	Cleavage
tae-miR159a	Traes_1BL_CF98E922B.3	TRIAE_CS42_1BL_TGACv1_032297_AA0128130	-	-	-	-	-	-	gi|47680449|gb|AAT37169.1|	transcription factor Myb3, partial [Triticum aestivum]	AT5G06100.3	myb domain protein 33	LOC_Os01g59660.2	MYB family transcription factor, putative, expressed	2.5	-1.0	1	21	512	532	UUUGGAUUGAAGGGAGCUCUA	UGGAGCUCCCUUCACUCCAAU	Cleavage
tae-miR159a	Traes_1BL_CF98E922B.4	TRIAE_CS42_1BL_TGACv1_032297_AA0128130	-	-	-	-	-	-	gi|47680449|gb|AAT37169.1|	transcription factor Myb3, partial [Triticum aestivum]	AT5G06100.1	myb domain protein 33	LOC_Os01g59660.1	MYB family transcription factor, putative, expressed	2.5	-1.0	1	21	512	532	UUUGGAUUGAAGGGAGCUCUA	UGGAGCUCCCUUCACUCCAAU	Cleavage
tae-miR159a	Traes_1DL_25540DE53.1	TRIAE_CS42_1DL_TGACv1_062854_AA0220950	-	-	-	-	-	-	-	-	AT2G32460.1	myb domain protein 101	LOC_Os01g59660.2	MYB family transcription factor, putative, expressed	2.5	-1.0	1	21	512	532	UUUGGAUUGAAGGGAGCUCUA	UGGAGCUCCCUUCAUUCCAAU	Cleavage
tae-miR159a	Traes_1DL_25540DE53.2	TRIAE_CS42_1DL_TGACv1_062854_AA0220950	-	-	-	-	-	-	-	-	AT2G32460.1	myb domain protein 101	LOC_Os01g59660.1	MYB family transcription factor, putative, expressed	2.5	-1.0	1	21	512	532	UUUGGAUUGAAGGGAGCUCUA	UGGAGCUCCCUUCAUUCCAAU	Cleavage
tae-miR159a	Traes_1DL_25540DE53.3	TRIAE_CS42_1DL_TGACv1_062854_AA0220950	-	-	-	-	-	-	-	-	AT5G06100.3	myb domain protein 33	LOC_Os01g59660.1	MYB family transcription factor, putative, expressed	2.5	-1.0	1	21	470	490	UUUGGAUUGAAGGGAGCUCUA	UGGAGCUCCCUUCAUUCCAAU	Cleavage
tae-miR159a	Traes_1DL_25540DE53.4	TRIAE_CS42_1DL_TGACv1_062854_AA0220950	-	-	-	-	-	-	-	-	AT5G06100.3	myb domain protein 33	LOC_Os01g59660.2	MYB family transcription factor, putative, expressed	2.5	-1.0	1	21	470	490	UUUGGAUUGAAGGGAGCUCUA	UGGAGCUCCCUUCAUUCCAAU	Cleavage
tae-miR159a	Traes_1DL_25540DE53.5	TRIAE_CS42_1DL_TGACv1_062854_AA0220950	-	-	-	-	-	-	-	-	AT5G06100.2	myb domain protein 33	LOC_Os01g59660.2	MYB family transcription factor, putative, expressed	2.5	-1.0	1	21	470	490	UUUGGAUUGAAGGGAGCUCUA	UGGAGCUCCCUUCAUUCCAAU	Cleavage
tae-miR159a	Traes_1DL_25540DE53.6	TRIAE_CS42_1DL_TGACv1_062854_AA0220950	-	-	-	-	-	-	-	-	AT5G06100.2	myb domain protein 33	LOC_Os01g59660.1	MYB family transcription factor, putative, expressed	2.5	-1.0	1	21	470	490	UUUGGAUUGAAGGGAGCUCUA	UGGAGCUCCCUUCAUUCCAAU	Cleavage
tae-miR159a	Traes_3AL_F09C7CA19.1	TGACv1_scaffold_195431_3AL:27983-30773	-	PF00249	-	-	-	-	-	-	AT5G06100.1	myb domain protein 33	LOC_Os01g59660.2	MYB family transcription factor, putative, expressed	2.5	-1.0	1	21	620	640	UUUGGAUUGAAGGGAGCUCUA	UGGAGCUCCCUUCACUCCAAG	Cleavage
tae-miR159a	Traes_3AS_D1D1A1994.1	TGACv1_scaffold_211194_3AS:20466-21759	-	-	-	-	-	-	-	-	-	-	LOC_Os01g11430.1	expressed protein	2.5	-1.0	1	21	101	121	UUUGGAUUGAAGGGAGCUCUA	CAGAGCCCCCUUCAAACCAAA	Cleavage
tae-miR159a	Traes_3B_25320ED72.1	-	-	PF00249	KOG0048	-	K09422	-	-	-	AT5G06100.1	myb domain protein 33	LOC_Os01g59660.2	MYB family transcription factor, putative, expressed	2.5	-1.0	1	21	956	976	UUUGGAUUGAAGGGAGCUCUA	UGGAGCUCCCUUCACUCCAAG	Cleavage
tae-miR159a	Traes_3B_25320ED72.2	-	-	PF00249	KOG0048	-	K09422	-	-	-	AT5G06100.1	myb domain protein 33	LOC_Os01g59660.2	MYB family transcription factor, putative, expressed	2.5	-1.0	1	21	956	976	UUUGGAUUGAAGGGAGCUCUA	UGGAGCUCCCUUCACUCCAAG	Cleavage
tae-miR159a	Traes_3DL_D9A29948B.1	TRIAE_CS42_3DL_TGACv1_253186_AA0893720	-	PF00249	-	-	-	-	gi|47680449|gb|AAT37169.1|	transcription factor Myb3, partial [Triticum aestivum]	AT5G06100.1	myb domain protein 33	LOC_Os01g59660.1	MYB family transcription factor, putative, expressed	2.5	-1.0	1	21	620	640	UUUGGAUUGAAGGGAGCUCUA	UGGAGCUCCCUUCACUCCAAG	Cleavage
tae-miR159a	Traes_3DL_D9A29948B.2	TRIAE_CS42_3DL_TGACv1_253186_AA0893720	-	PF00249	-	-	-	-	gi|47680449|gb|AAT37169.1|	transcription factor Myb3, partial [Triticum aestivum]	AT5G06100.1	myb domain protein 33	LOC_Os01g59660.1	MYB family transcription factor, putative, expressed	2.5	-1.0	1	21	620	640	UUUGGAUUGAAGGGAGCUCUA	UGGAGCUCCCUUCACUCCAAG	Cleavage
tae-miR159b	Traes_1AL_041EBB4A6.1	TRIAE_CS42_1AL_TGACv1_002945_AA0046600	miRNA: >tae-miR159a>tae-miR159b	-	-	-	K09422	-	gi|47680449|gb|AAT37169.1|	transcription factor Myb3, partial [Triticum aestivum]	AT2G32460.1	myb domain protein 101	LOC_Os01g59660.2	MYB family transcription factor, putative, expressed	2.5	-1.0	1	21	488	508	UUUGGAUUGAAGGGAGCUCUG	UGGAGCUCCCUUCAUUCCAAU	Cleavage
tae-miR159b	Traes_1AL_041EBB4A6.2	TRIAE_CS42_1AL_TGACv1_002945_AA0046600	mRNA: 3' TAACCTTACTTCCCTCGAGGT 5'	-	-	-	K09422	-	gi|47680449|gb|AAT37169.1|	transcription factor Myb3, partial [Triticum aestivum]	AT2G32460.1	myb domain protein 101	LOC_Os01g59660.2	MYB family transcription factor, putative, expressed	2.5	-1.0	1	21	512	532	UUUGGAUUGAAGGGAGCUCUG	UGGAGCUCCCUUCAUUCCAAU	Cleavage
tae-miR159b	Traes_1AL_041EBB4A6.3	TRIAE_CS42_1AL_TGACv1_002945_AA0046600	::::: ::::::::::::..	-	-	-	K09422	-	gi|47680449|gb|AAT37169.1|	transcription factor Myb3, partial [Triticum aestivum]	AT2G32460.1	myb domain protein 101	LOC_Os01g59660.2	MYB family transcription factor, putative, expressed	2.5	-1.0	1	21	488	508	UUUGGAUUGAAGGGAGCUCUG	UGGAGCUCCCUUCAUUCCAAU	Cleavage
tae-miR159b	Traes_1AL_041EBB4A6.4	TRIAE_CS42_1AL_TGACv1_002945_AA0046600	miRNA: 5' TTTGGATTGAAGGGAGCTCTG 3'	-	-	-	K09422	-	gi|47680449|gb|AAT37169.1|	transcription factor Myb3, partial [Triticum aestivum]	AT2G32460.1	myb domain protein 101	LOC_Os01g59660.2	MYB family transcription factor, putative, expressed	2.5	-1.0	1	21	410	430	UUUGGAUUGAAGGGAGCUCUG	UGGAGCUCCCUUCAUUCCAAU	Cleavage
tae-miR159b	Traes_1BL_CF98E922B.1	TRIAE_CS42_1BL_TGACv1_032297_AA0128130	-	PF00249	-	-	-	-	gi|47680449|gb|AAT37169.1|	transcription factor Myb3, partial [Triticum aestivum]	AT5G06100.2	myb domain protein 33	LOC_Os01g59660.2	MYB family transcription factor, putative, expressed	2.5	-1.0	1	21	839	859	UUUGGAUUGAAGGGAGCUCUG	UGGAGCUCCCUUCACUCCAAU	Cleavage
tae-miR159b	Traes_1BL_CF98E922B.2	TRIAE_CS42_1BL_TGACv1_032297_AA0128130	-	PF00249	-	-	-	-	gi|47680449|gb|AAT37169.1|	transcription factor Myb3, partial [Triticum aestivum]	AT5G06100.3	myb domain protein 33	LOC_Os01g59660.1	MYB family transcription factor, putative, expressed	2.5	-1.0	1	21	839	859	UUUGGAUUGAAGGGAGCUCUG	UGGAGCUCCCUUCACUCCAAU	Cleavage
tae-miR159b	Traes_1BL_CF98E922B.3	TRIAE_CS42_1BL_TGACv1_032297_AA0128130	-	-	-	-	-	-	gi|47680449|gb|AAT37169.1|	transcription factor Myb3, partial [Triticum aestivum]	AT5G06100.3	myb domain protein 33	LOC_Os01g59660.2	MYB family transcription factor, putative, expressed	2.5	-1.0	1	21	512	532	UUUGGAUUGAAGGGAGCUCUG	UGGAGCUCCCUUCACUCCAAU	Cleavage
tae-miR159b	Traes_1BL_CF98E922B.4	TRIAE_CS42_1BL_TGACv1_032297_AA0128130	-	-	-	-	-	-	gi|47680449|gb|AAT37169.1|	transcription factor Myb3, partial [Triticum aestivum]	AT5G06100.1	myb domain protein 33	LOC_Os01g59660.1	MYB family transcription factor, putative, expressed	2.5	-1.0	1	21	512	532	UUUGGAUUGAAGGGAGCUCUG	UGGAGCUCCCUUCACUCCAAU	Cleavage
tae-miR159b	Traes_1DL_25540DE53.1	TRIAE_CS42_1DL_TGACv1_062854_AA0220950	-	-	-	-	-	-	-	-	AT2G32460.1	myb domain protein 101	LOC_Os01g59660.2	MYB family transcription factor, putative, expressed	2.5	-1.0	1	21	512	532	UUUGGAUUGAAGGGAGCUCUG	UGGAGCUCCCUUCAUUCCAAU	Cleavage
tae-miR159b	Traes_1DL_25540DE53.2	TRIAE_CS42_1DL_TGACv1_062854_AA0220950	-	-	-	-	-	-	-	-	AT2G32460.1	myb domain protein 101	LOC_Os01g59660.1	MYB family transcription factor, putative, expressed	2.5	-1.0	1	21	512	532	UUUGGAUUGAAGGGAGCUCUG	UGGAGCUCCCUUCAUUCCAAU	Cleavage
tae-miR159b	Traes_1DL_25540DE53.3	TRIAE_CS42_1DL_TGACv1_062854_AA0220950	-	-	-	-	-	-	-	-	AT5G06100.3	myb domain protein 33	LOC_Os01g59660.1	MYB family transcription factor, putative, expressed	2.5	-1.0	1	21	470	490	UUUGGAUUGAAGGGAGCUCUG	UGGAGCUCCCUUCAUUCCAAU	Cleavage
tae-miR159b	Traes_1DL_25540DE53.4	TRIAE_CS42_1DL_TGACv1_062854_AA0220950	-	-	-	-	-	-	-	-	AT5G06100.3	myb domain protein 33	LOC_Os01g59660.2	MYB family transcription factor, putative, expressed	2.5	-1.0	1	21	470	490	UUUGGAUUGAAGGGAGCUCUG	UGGAGCUCCCUUCAUUCCAAU	Cleavage
tae-miR159b	Traes_1DL_25540DE53.5	TRIAE_CS42_1DL_TGACv1_062854_AA0220950	-	-	-	-	-	-	-	-	AT5G06100.2	myb domain protein 33	LOC_Os01g59660.2	MYB family transcription factor, putative, expressed	2.5	-1.0	1	21	470	490	UUUGGAUUGAAGGGAGCUCUG	UGGAGCUCCCUUCAUUCCAAU	Cleavage
tae-miR159b	Traes_1DL_25540DE53.6	TRIAE_CS42_1DL_TGACv1_062854_AA0220950	-	-	-	-	-	-	-	-	AT5G06100.2	myb domain protein 33	LOC_Os01g59660.1	MYB family transcription factor, putative, expressed	2.5	-1.0	1	21	470	490	UUUGGAUUGAAGGGAGCUCUG	UGGAGCUCCCUUCAUUCCAAU	Cleavage
tae-miR159b	Traes_3AL_F09C7CA19.1	TGACv1_scaffold_195431_3AL:27983-30773	-	PF00249	-	-	-	-	-	-	AT5G06100.1	myb domain protein 33	LOC_Os01g59660.2	MYB family transcription factor, putative, expressed	2.5	-1.0	1	21	620	640	UUUGGAUUGAAGGGAGCUCUG	UGGAGCUCCCUUCACUCCAAG	Cleavage
tae-miR159b	Traes_3AS_D1D1A1994.1	TGACv1_scaffold_211194_3AS:20466-21759	-	-	-	-	-	-	-	-	-	-	LOC_Os01g11430.1	expressed protein	2.5	-1.0	1	21	101	121	UUUGGAUUGAAGGGAGCUCUG	CAGAGCCCCCUUCAAACCAAA	Cleavage
tae-miR159b	Traes_3B_25320ED72.1	-	-	PF00249	KOG0048	-	K09422	-	-	-	AT5G06100.1	myb domain protein 33	LOC_Os01g59660.2	MYB family transcription factor, putative, expressed	2.5	-1.0	1	21	956	976	UUUGGAUUGAAGGGAGCUCUG	UGGAGCUCCCUUCACUCCAAG	Cleavage
tae-miR159b	Traes_3B_25320ED72.2	-	-	PF00249	KOG0048	-	K09422	-	-	-	AT5G06100.1	myb domain protein 33	LOC_Os01g59660.2	MYB family transcription factor, putative, expressed	2.5	-1.0	1	21	956	976	UUUGGAUUGAAGGGAGCUCUG	UGGAGCUCCCUUCACUCCAAG	Cleavage
tae-miR159b	Traes_3DL_D9A29948B.1	TRIAE_CS42_3DL_TGACv1_253186_AA0893720	-	PF00249	-	-	-	-	gi|47680449|gb|AAT37169.1|	transcription factor Myb3, partial [Triticum aestivum]	AT5G06100.1	myb domain protein 33	LOC_Os01g59660.1	MYB family transcription factor, putative, expressed	2.5	-1.0	1	21	620	640	UUUGGAUUGAAGGGAGCUCUG	UGGAGCUCCCUUCACUCCAAG	Cleavage
tae-miR159b	Traes_3DL_D9A29948B.2	TRIAE_CS42_3DL_TGACv1_253186_AA0893720	-	PF00249	-	-	-	-	gi|47680449|gb|AAT37169.1|	transcription factor Myb3, partial [Triticum aestivum]	AT5G06100.1	myb domain protein 33	LOC_Os01g59660.1	MYB family transcription factor, putative, expressed	2.5	-1.0	1	21	620	640	UUUGGAUUGAAGGGAGCUCUG	UGGAGCUCCCUUCACUCCAAG	Cleavage
tae-miR5048-5p	Traes_1DS_26F1546F6.1	TRIAE_CS42_1DS_TGACv1_080562_AA0250160	-	PF00168,PF07714,PF00069	KOG1187	2.7.11.1	-	GO:GO:0005515,GO:GO:0006468,GO:GO:0004672,GO:GO:0005524	-	-	AT1G63430.1	Leucine-rich repeat protein kinase family protein	LOC_Os04g58700.1	expressed protein	2.5	-1.0	1	22	917	938	UUUGCAGGUUUUAGGUCUAAGU	ACUUGGACCUAAAACCUGCCAA	Cleavage
tae-miR5048-5p	Traes_1DS_26F1546F6.2	TRIAE_CS42_1DS_TGACv1_080562_AA0250160	-	PF00168,PF07714,PF00069	KOG1187	2.7.11.1	-	GO:GO:0005515,GO:GO:0006468,GO:GO:0004672,GO:GO:0005524	-	-	AT1G63430.1	Leucine-rich repeat protein kinase family protein	LOC_Os04g58700.1	expressed protein	2.5	-1.0	1	22	917	938	UUUGCAGGUUUUAGGUCUAAGU	ACUUGGACCUAAAACCUGCCAA	Cleavage
tae-miR5048-5p	Traes_2BS_47E2D6444.1	TRIAE_CS42_2BS_TGACv1_145841_AA0446340	-	PF07714	-	2.7.11.1	-	GO:GO:0006468,GO:GO:0004672	-	-	AT4G04570.2	cysteine-rich RLK (RECEPTOR-like protein kinase) 40	LOC_Os04g30030.1	cysteine-rich receptor-like protein kinase 12 precursor, putative, expressed	2.5	-1.0	1	22	221	242	UUUGCAGGUUUUAGGUCUAAGU	ACCUGGACCUAAAACCUGCGAA	Cleavage
tae-miR5048-5p	Traes_2BS_47E2D6444.2	TRIAE_CS42_2BS_TGACv1_145841_AA0446340	-	PF00069	KOG1187	2.7.11.1	-	GO:GO:0006468,GO:GO:0005524,GO:GO:0004672	-	-	AT4G38830.1	cysteine-rich RLK (RECEPTOR-like protein kinase) 26	LOC_Os04g30030.1	cysteine-rich receptor-like protein kinase 12 precursor, putative, expressed	2.5	-1.0	1	22	959	980	UUUGCAGGUUUUAGGUCUAAGU	ACCUGGACCUAAAACCUGCGAA	Cleavage
tae-miR5048-5p	Traes_2BS_47E2D6444.3	TRIAE_CS42_2BS_TGACv1_145841_AA0446340	-	PF00069	KOG1187	2.7.11.1	-	GO:GO:0006468,GO:GO:0005524,GO:GO:0004672	-	-	AT4G38830.1	cysteine-rich RLK (RECEPTOR-like protein kinase) 26	LOC_Os04g30030.1	cysteine-rich receptor-like protein kinase 12 precursor, putative, expressed	2.5	-1.0	1	22	947	968	UUUGCAGGUUUUAGGUCUAAGU	ACCUGGACCUAAAACCUGCGAA	Cleavage
tae-miR5048-5p	Traes_2BS_47E2D6444.4	TRIAE_CS42_2BS_TGACv1_145841_AA0446340	-	PF07714	-	2.7.11.1	-	GO:GO:0006468,GO:GO:0004672	-	-	AT4G23160.1	cysteine-rich RLK (RECEPTOR-like protein kinase) 8	LOC_Os04g30030.1	cysteine-rich receptor-like protein kinase 12 precursor, putative, expressed	2.5	-1.0	1	22	221	242	UUUGCAGGUUUUAGGUCUAAGU	ACCUGGACCUAAAACCUGCGAA	Cleavage
tae-miR5048-5p	Traes_4AL_85A7C60F9.1	TRIAE_CS42_4AL_TGACv1_289513_AA0972380	-	PF00069	-	2.7.11.1	-	GO:GO:0006468,GO:GO:0005524,GO:GO:0004672	-	-	AT4G21230.1	cysteine-rich RLK (RECEPTOR-like protein kinase) 27	LOC_Os11g10640.1	protein kinase domain containing protein, expressed	2.5	-1.0	1	22	170	191	UUUGCAGGUUUUAGGUCUAAGU	ACUUGGACCUAAAACCUGCGAA	Cleavage
tae-miR5048-5p	Traes_4AL_85A7C60F9.7	TRIAE_CS42_4AL_TGACv1_289513_AA0972380	-	PF00069	-	2.7.11.1	-	GO:GO:0006468,GO:GO:0005524,GO:GO:0004672	-	-	AT4G21230.1	cysteine-rich RLK (RECEPTOR-like protein kinase) 27	LOC_Os11g10640.1	protein kinase domain containing protein, expressed	2.5	-1.0	1	22	170	191	UUUGCAGGUUUUAGGUCUAAGU	ACUUGGACCUAAAACCUGCGAA	Cleavage
tae-miR5048-5p	Traes_4AL_85A7C60F9.8	TRIAE_CS42_4AL_TGACv1_289513_AA0972380	-	PF00069	-	2.7.11.1	-	GO:GO:0006468,GO:GO:0005524,GO:GO:0004672	-	-	AT4G21230.1	cysteine-rich RLK (RECEPTOR-like protein kinase) 27	LOC_Os11g10640.1	protein kinase domain containing protein, expressed	2.5	-1.0	1	22	170	191	UUUGCAGGUUUUAGGUCUAAGU	ACUUGGACCUAAAACCUGCGAA	Cleavage
tae-miR5048-5p	Traes_7DL_AB7C59D49.1	TRIAE_CS42_7DL_TGACv1_604817_AA2001980	-	PF00069	-	2.7.11.1	-	GO:GO:0006468,GO:GO:0005524,GO:GO:0004672	-	-	AT4G21230.1	cysteine-rich RLK (RECEPTOR-like protein kinase) 27	LOC_Os11g12270.2	expressed protein	0.0	-1.0	1	22	53	74	UUUGCAGGUUUUAGGUCUAAGU	ACUUAGACCUAAAACCUGCAAA	Cleavage
tae-miR5048-5p	Traes_7DL_AB7C59D49.2	TRIAE_CS42_7DL_TGACv1_604817_AA2001980	-	PF00069	-	2.7.11.1	-	GO:GO:0006468,GO:GO:0005524,GO:GO:0004672	-	-	AT1G11300.1	protein serine/threonine kinases;protein kinases;ATP binding;sugar binding;kinases;carbohydrate binding	LOC_Os11g17380.1	protein kinase domain containing protein, expressed	0.0	-1.0	1	22	53	74	UUUGCAGGUUUUAGGUCUAAGU	ACUUAGACCUAAAACCUGCAAA	Cleavage
tae-miR5048-5p	Traes_7DL_AB7C59D49.3	TRIAE_CS42_7DL_TGACv1_604817_AA2001980	-	PF00069	-	2.7.11.1	-	GO:GO:0006468,GO:GO:0005524,GO:GO:0004672	-	-	AT1G11300.1	protein serine/threonine kinases;protein kinases;ATP binding;sugar binding;kinases;carbohydrate binding	LOC_Os11g17380.1	protein kinase domain containing protein, expressed	0.0	-1.0	1	22	53	74	UUUGCAGGUUUUAGGUCUAAGU	ACUUAGACCUAAAACCUGCAAA	Cleavage
tae-miR5048-5p	Traes_7DL_AB7C59D49.4	TRIAE_CS42_7DL_TGACv1_604817_AA2001980	-	PF00069	-	2.7.11.1	-	GO:GO:0006468,GO:GO:0005524,GO:GO:0004672	-	-	AT1G11300.1	protein serine/threonine kinases;protein kinases;ATP binding;sugar binding;kinases;carbohydrate binding	LOC_Os11g17380.1	protein kinase domain containing protein, expressed	0.0	-1.0	1	22	53	74	UUUGCAGGUUUUAGGUCUAAGU	ACUUAGACCUAAAACCUGCAAA	Cleavage
tae-miR5048-5p	Traes_7DL_AB7C59D49.5	TRIAE_CS42_7DL_TGACv1_604817_AA2001980	-	PF00069	-	2.7.11.1	-	GO:GO:0006468,GO:GO:0005524,GO:GO:0004672	-	-	AT4G21230.1	cysteine-rich RLK (RECEPTOR-like protein kinase) 27	LOC_Os11g12270.2	expressed protein	0.0	-1.0	1	22	53	74	UUUGCAGGUUUUAGGUCUAAGU	ACUUAGACCUAAAACCUGCAAA	Cleavage
tae-miR5048-5p	Traes_7DL_AB7C59D49.6	TRIAE_CS42_7DL_TGACv1_604817_AA2001980	-	PF00069	-	2.7.11.1	-	GO:GO:0006468,GO:GO:0005524,GO:GO:0004672	-	-	AT4G21230.1	cysteine-rich RLK (RECEPTOR-like protein kinase) 27	LOC_Os11g12270.2	expressed protein	0.0	-1.0	1	22	53	74	UUUGCAGGUUUUAGGUCUAAGU	ACUUAGACCUAAAACCUGCAAA	Cleavage

## Sheet: Tt_S_Root
miRNA_Acc.	Target_Acc. (Old)	Target_Acc. (New)		Pfam	KOG	KEGG/ec	KO	GO	Nr-Id	Nr-annotation	Best-hit-arabi-name	arabi-defline	Best-hit-rice-name	rice-defline	Expectation	UPE$	miRNA_start	miRNA_end	Target_start	Target_end	miRNA_aligned_fragment	Target_aligned_fragment	Inhibition
tae-miR1117	Traes_1BL_F01A87F44.1	TRIAE_CS42_1BL_TGACv1_032519_AA0130860	-	PF13359	-	-	-	-	-	-	AT2G13770.1	-	LOC_Os01g33990.1	transposon protein, putative, CACTA, En/Spm sub-class, expressed			1.0	-1.0	1	21	102	122	UGCAUCAUCUCGAACUCGUCG	GGACGAGCUCGAGAUGAUGCA	Cleavage	pacid=31754992 polypeptide=Traes_3B_4C839468C.13 locus=Traes_3B_4C839468C ID=Traes_3B_4C839468C.13.v2.2 annot-version=v2.2	1	61677
tae-miR1117	Traes_2BS_C5AF5419E.1	TRIAE_CS42_2BS_TGACv1_147872_AA0488500	-	-	-	3.4.23.47,3.1.26.13,3.1.13.2,2.7.7.49,2.7.7.7	-	-	-	-	-	-	LOC_Os02g49670.1	zinc knuckle family protein, expressed			1.0	-1.0	1	21	126	146	UGCAUCAUCUCGAACUCGUCG	GGACGAGCUCGAGAUGAUGCA	Cleavage	pacid=31915885 polypeptide=Traes_3B_F07C33521.10 locus=Traes_3B_F07C33521 ID=Traes_3B_F07C33521.10.v2.2 annot-version=v2.2	1
tae-miR1117	Traes_3AL_018D4C27C.1	TRIAE_CS42_3AL_TGACv1_194276_AA0630100	-	PF07714,PF12819	-	2.7.11.1	-	GO:GO:0006468,GO:GO:0004672	-	-	AT3G51550.1	Malectin/receptor-like protein kinase family protein	LOC_Os05g25430.2	receptor-like protein kinase At3g46290 precursor, putative, expressed			1.0	-1.0	1	21	126	146	UGCAUCAUCUCGAACUCGUCG	GGACGAGCUCGAGAUGAUGCA	Cleavage	pacid=31915886 polypeptide=Traes_3B_F07C33521.9 locus=Traes_3B_F07C33521 ID=Traes_3B_F07C33521.9.v2.2 annot-version=v2.2	1
tae-miR1117	Traes_4AL_2475C298D.1	-	-	PF07993	-	1.2.1.84	-	GO:GO:0080019	-	-	AT3G44540.1	fatty acid reductase 4	LOC_Os04g28600.1	male sterility protein, putative, expressed			1.0	-1.0	1	21	126	146	UGCAUCAUCUCGAACUCGUCG	GGACGAGCUCGAGAUGAUGCA	Cleavage	pacid=31915884 polypeptide=Traes_3B_F07C33521.8 locus=Traes_3B_F07C33521 ID=Traes_3B_F07C33521.8.v2.2 annot-version=v2.2	1
tae-miR1117	Traes_6DL_E940A7985.1	TRIAE_CS42_6DL_TGACv1_526992_AA1696900	-	PF00854	-	3.6.3.43	-	GO:GO:0016020,GO:GO:0006810,GO:GO:0005215	-	-	AT1G62200.1	Major facilitator superfamily protein	LOC_Os04g50940.1	peptide transporter PTR2, putative, expressed			1.0	-1.0	1	21	126	146	UGCAUCAUCUCGAACUCGUCG	GGACGAGCUCGAGAUGAUGCA	Cleavage	pacid=31915883 polypeptide=Traes_3B_F07C33521.1 locus=Traes_3B_F07C33521 ID=Traes_3B_F07C33521.1.v2.2 annot-version=v2.2	1
tae-miR1118	Traes_4BS_4BC02509F.1	TRIAE_CS42_4BL_TGACv1_320441_AA1039150	-	-	-	-	-	-	-	-	AT3G43790.3	zinc induced facilitator-like 2	LOC_Os12g03830.1	major facilitator superfamily antiporter, putative, expressed	2.5	-1.0	1	23	525	547	CACUACAUUAUGGAAUGGAGGGA	UCCCUCCGUUCCAUAAUGUAAUG	Cleavage
tae-miR1118	Traes_5AS_EC41EF7CA.4	-	-	PF00013	KOG2190	-	-	GO:GO:0003723	-	-	AT3G04610.1	RNA-binding KH domain-containing protein	LOC_Os12g40560.1	KH domain containing protein, putative, expressed	1.5	-1.0	1	23	1333	1355	CACUACAUUAUGGAAUGGAGGGA	UCCCUCCAUUCCACAAUGUAGUG	Translation
tae-miR1118	Traes_5BS_550BDEE86.2	TRIAE_CS42_5BS_TGACv1_423557_AA1379410	-	PF00013	KOG2190		-	GO:GO:0003723	-	-	AT3G04610.1	RNA-binding KH domain-containing protein	LOC_Os12g40560.1	KH domain containing protein, putative, expressed	1.5	-1.0	1	23	1135	1157	CACUACAUUAUGGAAUGGAGGGA	UCCCUCCAUUCCACAAUGUAGUG	Translation
tae-miR1118	Traes_5DS_F8D323D4D.2	-	-	PF00013	KOG2190			GO:GO:0003723	-	-	AT3G04610.1	RNA-binding KH domain-containing protein	LOC_Os12g40560.1	KH domain containing protein, putative, expressed	1.5	-1.0	1	23	1329	1351	CACUACAUUAUGGAAUGGAGGGA	CUCCUCCAUUCCACAAUGUAGUG	Translation
tae-miR1118	Traes_6BL_E14604962.2	TRIAE_CS42_6BL_TGACv1_499983_AA1596480	-	PF00076	-	-	-	GO:GO:0003676	-	-	AT5G51120.2	polyadenylate-binding protein 1	LOC_Os02g52140.2	RNA recognition motif containing protein, putative, expressed	2.0	-1.0	1	23	35	57	CACUACAUUAUGGAAUGGAGGGA	UCCCUCUGUUCCAUAAUGUAGUG	Cleavage
tae-miR1118	Traes_6BL_E14604962.3	TRIAE_CS42_6BL_TGACv1_499983_AA1596480	-	PF00076	-	-	-	GO:GO:0003676	-	-	AT5G51120.2	polyadenylate-binding protein 1	LOC_Os02g52140.2	RNA recognition motif containing protein, putative, expressed	2.0	-1.0	1	23	35	57	CACUACAUUAUGGAAUGGAGGGA	UCCCUCUGUUCCAUAAUGUAGUG	Cleavage
tae-miR1118	Traes_6DL_C9216369C.2	-	-	PF00891	-	-	-	GO:GO:0008171	-	-	AT5G54160.1	O-methyltransferase 1	LOC_Os11g20090.1	O-methyltransferase, putative, expressed	2.5	-1.0	1	23	421	443	CACUACAUUAUGGAAUGGAGGGA	UUGCUCCGUUUCAUAAUGUAGUG	Cleavage
tae-miR1120a	Traes_1DL_6A91BC5A5.1	TRIAE_CS42_1DL_TGACv1_062953_AA0222070	-	PF08652	-	-	K14845	-	-	-	AT4G17620.1	glycine-rich protein	LOC_Os05g32580.1	glycine-rich protein, putative, expressed	2.5	-1.0	1	24	25	48	ACAUUCUUAUAUUAUGAGACGGAG	CUCCGUCCCAUAAUAUAAGAACGU	Cleavage
tae-miR1120a	Traes_2AL_979E96822.1	TRIAE_CS42_2AL_TGACv1_096256_AA0318220	-	PF00443	-	3.4.19.12	-	GO:GO:0036459,GO:GO:0016579	-	-	AT4G39370.3	ubiquitin-specific protease 27	LOC_Os04g34984.1	ubiquitin carboxyl-terminal hydrolase domain containing protein, expressed	2.5	-1.0	1	24	753	776	ACAUUCUUAUAUUAUGAGACGGAG	CUCCAUCCCAUAAUAUAAGAGUGU	Cleavage
tae-miR1120b-3p	Traes_1DL_6A91BC5A5.1	TRIAE_CS42_1DL_TGACv1_062953_AA0222070	-	PF08652	-	-	K14845	-	-	-	AT4G17620.1	glycine-rich protein	LOC_Os05g32580.1	glycine-rich protein, putative, expressed	2.5	-1.0	1	21	25	45	UUCUUAUAUUGUGGGACAGAG	CUCCGUCCCAUAAUAUAAGAA	Translation
tae-miR1120b-3p	Traes_2AL_673CA8FB2.1	TRIAE_CS42_2AL_TGACv1_095371_AA0310130	-	PF04603	KOG3329	-	-	-	-	-	AT1G69680.1	Mog1/PsbP/DUF1795-like photosystem II reaction center PsbP family protein	LOC_Os04g38610.2	RAN guanine nucleotide release factor, putative, expressed	2.5	-1.0	1	21	493	513	UUCUUAUAUUGUGGGACAGAG	CUCUGUCCCACAAUGUAAGAC	Cleavage
tae-miR1120c-5p	Traes_1DL_6A91BC5A5.1	TRIAE_CS42_1DL_TGACv1_062953_AA0222070	-	PF08652	-	-	K14845	-	-	-	AT4G17620.1	glycine-rich protein	LOC_Os05g32580.1	glycine-rich protein, putative, expressed	2.5	-1.0	1	21	67	87	UAAUAUAAGAACGUUUUUGAC	GUCAAACACGCUCUUAUAUUA	Translation
tae-miR1120c-5p	Traes_2AL_979E96822.1	TRIAE_CS42_2AL_TGACv1_096256_AA0318220	-	PF00443	-	3.4.19.12	-	GO:GO:0036459,GO:GO:0016579	-	-	AT4G39370.3	ubiquitin-specific protease 27	LOC_Os04g34984.1	ubiquitin carboxyl-terminal hydrolase domain containing protein, expressed	2.5	-1.0	1	21	795	815	UAAUAUAAGAACGUUUUUGAC	GUAAAAAACGCUCUUAUAUUA	Translation
tae-miR1120c-5p	Traes_2BL_171777733.1	TRIAE_CS42_2BL_TGACv1_129372_AA0380780	-	PF00443	-	3.4.19.12	-	GO:GO:0036459,GO:GO:0016579	-	-	AT4G39370.3	ubiquitin-specific protease 27	LOC_Os04g34984.1	ubiquitin carboxyl-terminal hydrolase domain containing protein, expressed	2.5	-1.0	1	21	795	815	UAAUAUAAGAACGUUUUUGAC	GUAAAAAACGCUCUUAUAUUA	Translation
tae-miR1120c-5p	Traes_2BS_5C64FC44A.1	TRIAE_CS42_2BS_TGACv1_145967_AA0451090	-	PF07714	KOG1187	2.7.11.1	-	GO:GO:0006468,GO:GO:0004672	-	-	AT4G23140.1	cysteine-rich RLK (RECEPTOR-like protein kinase) 6	LOC_Os07g35580.1	TKL_IRAK_DUF26-lc.20 - DUF26 kinases have homology to DUF26 containing loci, expressed	0.0	-1.0	1	21	21	41	UAAUAUAAGAACGUUUUUGAC	GUCAAAAACGUUCUUAUAUUA	Cleavage
tae-miR1120c-5p	Traes_2BS_5C64FC44A.2	TRIAE_CS42_2BS_TGACv1_145967_AA0451090	-	PF07714	KOG1187	2.7.11.1	-	GO:GO:0006468,GO:GO:0004672	-	-	AT4G23140.1	cysteine-rich RLK (RECEPTOR-like protein kinase) 6	LOC_Os07g35580.1	TKL_IRAK_DUF26-lc.20 - DUF26 kinases have homology to DUF26 containing loci, expressed	0.0	-1.0	1	21	2	22	UAAUAUAAGAACGUUUUUGAC	GUCAAAAACGUUCUUAUAUUA	Cleavage
tae-miR1120c-5p	Traes_2DL_10B2965EF.8	-	-	PF00443	-	3.4.19.12	-	GO:GO:0036459,GO:GO:0016579	-	-	AT4G39370.2	ubiquitin-specific protease 27	LOC_Os04g34984.3	ubiquitin carboxyl-terminal hydrolase domain containing protein, expressed	1.5	-1.0	1	21	795	815	UAAUAUAAGAACGUUUUUGAC	GUCAAAAACGCUCUUAUAUUA	Translation
tae-miR1120c-5p	Traes_4AS_0E2735576.2	TRIAE_CS42_4AS_TGACv1_308150_AA1026390	-	-	-	3.4.21.108	-	-	-	-	-	-	LOC_Os05g05330.1	expressed protein	0.0	-1.0	1	21	1020	1040	UAAUAUAAGAACGUUUUUGAC	GACAAAAACGUUCUUAUAUUA	Cleavage
tae-miR1120c-5p	Traes_7AS_9819F7C48.1	TRIAE_CS42_7AS_TGACv1_571237_AA1846200	-	PF01154,PF08540	-	2.3.3.10	-	GO:GO:0008299,GO:GO:0004421	-	-	AT4G11820.2	hydroxymethylglutaryl-CoA synthase / HMG-CoA synthase / 3-hydroxy-3-methylglutaryl coenzyme A synthase	LOC_Os08g43170.1	hydroxymethylglutaryl-CoA synthase, putative, expressed	1.5	-1.0	1	21	1311	1331	UAAUAUAAGAACGUUUUUGAC	GUCAAAAACGCUCUUAUAUUA	Translation
tae-miR1120c-5p	Traes_7BS_47B8FC9CB.2	TRIAE_CS42_7BS_TGACv1_591893_AA1924780	-	PF01154,PF08540	-	2.3.3.10	-	GO:GO:0008299,GO:GO:0004421	-	-	AT4G11820.2	hydroxymethylglutaryl-CoA synthase / HMG-CoA synthase / 3-hydroxy-3-methylglutaryl coenzyme A synthase	LOC_Os08g43170.1	hydroxymethylglutaryl-CoA synthase, putative, expressed	1.5	-1.0	1	21	1311	1331	UAAUAUAAGAACGUUUUUGAC	GUCAAAAACGCUCUUAUAUUA	Translation
tae-miR1120c-5p	Traes_7BS_47B8FC9CB.3	TRIAE_CS42_7BS_TGACv1_591893_AA1924780	-	PF01154,PF08540	-	2.3.3.10	K01641	GO:GO:0008299,GO:GO:0004421	-	-	AT4G11820.2	hydroxymethylglutaryl-CoA synthase / HMG-CoA synthase / 3-hydroxy-3-methylglutaryl coenzyme A synthase	LOC_Os08g43170.1	hydroxymethylglutaryl-CoA synthase, putative, expressed	1.5	-1.0	1	21	1308	1328	UAAUAUAAGAACGUUUUUGAC	GUCAAAAACGCUCUUAUAUUA	Translation
tae-miR1120c-5p	Traes_7DS_3C83C8EF9.1	TRIAE_CS42_7DS_TGACv1_624313_AA2060470	-	-	-	-	-	-	-	-	AT4G31340.1	myosin heavy chain-related	LOC_Os08g40790.1	DNA repair ATPase-related, putative, expressed	1.5	-1.0	1	21	80	100	UAAUAUAAGAACGUUUUUGAC	GUCAAAAACGCUCUUAUAUUA	Translation
tae-miR1120c-5p	Traes_7DS_3C83C8EF9.3	TRIAE_CS42_7DS_TGACv1_624313_AA2060470	-	-	-	-	-	-	-	-	AT4G31340.1	myosin heavy chain-related	LOC_Os08g40790.1	DNA repair ATPase-related, putative, expressed	1.5	-1.0	1	21	80	100	UAAUAUAAGAACGUUUUUGAC	GUCAAAAACGCUCUUAUAUUA	Translation
tae-miR1121	Traes_2BS_6249E432F.1	TRIAE_CS42_2BS_TGACv1_145982_AA0451820	-	PF01426	-	-	-	GO:GO:0003682	-	-	AT4G22140.1	PHD finger family protein / bromo-adjacent homology (BAH) domain-containing protein	LOC_Os07g08880.1	ES43 protein, putative, expressed	0.0	-1.0	1	22	538	559	AGUAGUGAUCUAAACGCUCUUA	UAAGAGCGUUUAGAUCACUACU	Cleavage
tae-miR1121	Traes_2BS_6249E432F.2	TRIAE_CS42_2BS_TGACv1_145982_AA0451820	-	PF01426	-	-	-	GO:GO:0003682	-	-	AT4G22140.1	PHD finger family protein / bromo-adjacent homology (BAH) domain-containing protein	LOC_Os07g08880.1	ES43 protein, putative, expressed	0.0	-1.0	1	22	538	559	AGUAGUGAUCUAAACGCUCUUA	UAAGAGCGUUUAGAUCACUACU	Cleavage
tae-miR1121	Traes_2BS_6249E432F.3	TRIAE_CS42_2BS_TGACv1_145982_AA0451820	-	PF01426	-	-	-	GO:GO:0003682	-	-	AT4G22140.1	PHD finger family protein / bromo-adjacent homology (BAH) domain-containing protein	LOC_Os07g08880.1	ES43 protein, putative, expressed	0.0	-1.0	1	22	448	469	AGUAGUGAUCUAAACGCUCUUA	UAAGAGCGUUUAGAUCACUACU	Cleavage
tae-miR1121	Traes_2DL_74E241841.2	TRIAE_CS42_2DL_TGACv1_158744_AA0525290	-	PF01426	-	-	-	GO:GO:0003682	-	-	AT4G39100.1	PHD finger family protein / bromo-adjacent homology (BAH) domain-containing protein	LOC_Os07g08880.1	ES43 protein, putative, expressed	2.5	-1.0	1	22	448	469	AGUAGUGAUCUAAACGCUCUUA	UAAGAGUGUUUGGAUCACUACU	Translation
tae-miR1121	Traes_3AL_F2EDB3661.7	TRIAE_CS42_3AL_TGACv1_195384_AA0648910	-	-	-	-	-	-	-	-	-	-	-	-	2.0	-1.0	1	22	224	245	AGUAGUGAUCUAAACGCUCUUA	CCUCCGCGUUUAGAUCACUACU	Cleavage
tae-miR1121	Traes_3AS_A466B9ECC.1	TRIAE_CS42_7BL_TGACv1_578471_AA1895550	-	PF13424	-	-	-	-	-	-	AT3G54360.1	zinc ion binding	LOC_Os01g01420.2	expressed protein	0.0	-1.0	1	22	725	746	AGUAGUGAUCUAAACGCUCUUA	UAAGAGCGUUUAGAUCACUACU	Cleavage
tae-miR1121	Traes_3AS_A466B9ECC.2	TRIAE_CS42_7BL_TGACv1_578471_AA1895550	-	PF13424	-	-	-	-	-	-	AT3G54360.1	zinc ion binding	LOC_Os01g01420.2	expressed protein	0.0	-1.0	1	22	725	746	AGUAGUGAUCUAAACGCUCUUA	UAAGAGCGUUUAGAUCACUACU	Cleavage
tae-miR1121	Traes_3B_9F321609E.8	-	-	-	-	-	-	-	-	-	-	-	-	-	2.5	-1.0	1	22	6	28	AGUAGUGAUCUAAACGCUCU-UA	UAUAGAGCGUUUAGAUCACUAUU	Cleavage
tae-miR1121	Traes_4AL_400EB3C17.10	-	-	PF14259,PF00076	KOG0120	-	-	GO:GO:0003676	-	-	AT4G36690.4	U2 snRNP auxilliary factor, large subunit, splicing factor	LOC_Os11g41820.2	RNA recognition motif containing protein, expressed	2.5	-1.0	1	22	10	31	AGUAGUGAUCUAAACGCUCUUA	UAAGAGCGUUUAGAUCACUAAA	Cleavage
tae-miR1121	Traes_4AL_400EB3C17.3	-	-	PF14259,PF00076	KOG0120	-	-	GO:GO:0003676	-	-	AT4G36690.1	U2 snRNP auxilliary factor, large subunit, splicing factor	LOC_Os11g41820.1	RNA recognition motif containing protein, expressed	2.5	-1.0	1	22	37	58	AGUAGUGAUCUAAACGCUCUUA	UAAGAGCGUUUAGAUCACUAAA	Cleavage
tae-miR1121	Traes_4AL_400EB3C17.7	-	-	PF14259,PF00076	KOG0120	-	-	GO:GO:0003676	-	-	AT4G36690.4	U2 snRNP auxilliary factor, large subunit, splicing factor	LOC_Os11g41820.1	RNA recognition motif containing protein, expressed	2.5	-1.0	1	22	10	31	AGUAGUGAUCUAAACGCUCUUA	UAAGAGCGUUUAGAUCACUAAA	Cleavage
tae-miR1121	Traes_4AL_541C86EB9.2	TRIAE_CS42_4AL_TGACv1_288714_AA0956220	-	PF00076	-	-	-	GO:GO:0003676,GO:GO:0017069,GO:GO:0000398	-	-	AT1G21320.1	nucleotide binding;nucleic acid binding	LOC_Os06g03690.2	RNA recognition motif containing protein, putative, expressed	1.0	-1.0	1	22	558	579	AGUAGUGAUCUAAACGCUCUUA	UGAGAUCGUUUAGAUCACUACU	Cleavage
tae-miR1121	Traes_4AL_541C86EB9.3	TRIAE_CS42_4AL_TGACv1_288714_AA0956220	-	PF00076	-	-	-	GO:GO:0003676,GO:GO:0017069,GO:GO:0000398	-	-	AT1G21320.1	nucleotide binding;nucleic acid binding	LOC_Os06g03690.2	RNA recognition motif containing protein, putative, expressed	1.0	-1.0	1	22	558	579	AGUAGUGAUCUAAACGCUCUUA	UGAGAUCGUUUAGAUCACUACU	Cleavage
tae-miR1121	Traes_5BL_72EFF0AF0.1	TRIAE_CS42_5BL_TGACv1_405292_AA1324160	-	PF07690	-	-	-	GO:GO:0055085,GO:GO:0016021	-	-	AT5G59250.1	Major facilitator superfamily protein	LOC_Os10g42830.1	transporter family protein, putative, expressed	0.0	-1.0	1	22	1237	1258	AGUAGUGAUCUAAACGCUCUUA	UAAGAGCGUUUAGAUCACUACU	Cleavage
tae-miR1121	Traes_6AL_23B31796F.2	TRIAE_CS42_5BL_TGACv1_405292_AA1324160	-	PF00230	KOG0223	-	-	GO:GO:0016020,GO:GO:0006810,GO:GO:0005215	-	-	AT3G53420.1	plasma membrane intrinsic protein 2A	LOC_Os02g41860.3	aquaporin protein, putative, expressed	2.0	-1.0	1	22	846	867	AGUAGUGAUCUAAACGCUCUUA	UAAAAGUGUUUAGAUCACUACU	Cleavage
tae-miR1121	Traes_6AL_23B31796F.3	TRIAE_CS42_5BL_TGACv1_405292_AA1324160	-	PF00230	KOG0223	-	-	GO:GO:0016020,GO:GO:0006810,GO:GO:0005215	-	-	AT3G53420.1	plasma membrane intrinsic protein 2A	LOC_Os02g41860.3	aquaporin protein, putative, expressed	2.0	-1.0	1	22	760	781	AGUAGUGAUCUAAACGCUCUUA	UAAAAGUGUUUAGAUCACUACU	Cleavage
tae-miR1121	Traes_6AL_23B31796F.5	TRIAE_CS42_5BL_TGACv1_405292_AA1324160	-	PF00230	KOG0223	-	-	GO:GO:0016020,GO:GO:0006810,GO:GO:0005215	-	-	AT3G53420.1	plasma membrane intrinsic protein 2A	LOC_Os02g41860.3	aquaporin protein, putative, expressed	2.0	-1.0	1	22	742	763	AGUAGUGAUCUAAACGCUCUUA	UAAAAGUGUUUAGAUCACUACU	Cleavage
tae-miR1121	Traes_6AL_7E70268F1.3	TRIAE_CS42_6AL_TGACv1_472185_AA1518720	-	PF00719	-	3.6.1.1	-	GO:GO:0006796,GO:GO:0005737,GO:GO:0004427,GO:GO:0000287	-	-	AT2G46860.1	pyrophosphorylase 3	LOC_Os02g47600.1	soluble inorganic pyrophosphatase, putative, expressed	0.0	-1.0	1	22	497	518	AGUAGUGAUCUAAACGCUCUUA	UAAGAGCGUUUAGAUCACUACU	Cleavage
tae-miR1121	Traes_7BS_5A0E77FB8.2	TRIAE_CS42_7BS_TGACv1_591915_AA1925520	-	PF00664,PF00005	-	3.6.3.44	-	GO:GO:0055085,GO:GO:0042626,GO:GO:0016021,GO:GO:0006810,GO:GO:0005524,GO:GO:0016887	-	-	AT3G59140.1	multidrug resistance-associated protein 14	LOC_Os06g06440.1	ABC transporter, ATP-binding protein, putative, expressed	1.0	-1.0	1	22	3478	3499	AGUAGUGAUCUAAACGCUCUUA	UAAGAGUGUUUAGAUCACUACU	Cleavage
tae-miR1122a	Traes_1DL_38B88249C.2	TRIAE_CS42_1DL_TGACv1_061422_AA0194810	-	PF00069	KOG0580	2.7.11.1	-	GO:GO:0006468,GO:GO:0005524,GO:GO:0004672	-	-	AT2G42960.1	Protein kinase superfamily protein	LOC_Os10g35450.1	serine/threonine-protein kinase, putative, expressed	0.0	-1.0	1	20	976	995	UAGAUACAUCCGUAUCUAGA	UCUAGAUACGGAUGUAUCUA	Cleavage
tae-miR1122a	Traes_1DS_06B8348E0.1	TRIAE_CS42_1DS_TGACv1_080416_AA0247560	-	PF03283	-	-	-	GO:GO:0016787	-	-	AT3G09410.1	Pectinacetylesterase family protein	LOC_Os05g02120.1	pectinacetylesterase domain containing protein, expressed	0.0	-1.0	1	20	794	813	UAGAUACAUCCGUAUCUAGA	UCUAGAUACGGAUGUAUCUA	Cleavage
tae-miR1122a	Traes_1DS_06B8348E0.2	TRIAE_CS42_1DS_TGACv1_080416_AA0247560	-	PF03283	-	-	-	GO:GO:0016787	-	-	AT3G09410.1	Pectinacetylesterase family protein	LOC_Os05g02120.1	pectinacetylesterase domain containing protein, expressed	0.0	-1.0	1	20	620	639	UAGAUACAUCCGUAUCUAGA	UCUAGAUACGGAUGUAUCUA	Cleavage
tae-miR1122a	Traes_2AL_64B73E3ED.1	TRIAE_CS42_U_TGACv1_640952_AA2080500	-	-	-	2.8.1.8	-	GO:GO:0051539,GO:GO:0016992,GO:GO:0009107	-	-	AT2G20860.1	lipoic acid synthase 1	LOC_Os04g38330.1	radical SAM enzyme, putative, expressed	1.0	-1.0	1	20	121	140	UAGAUACAUCCGUAUCUAGA	UCUAAAUACGGAUGUAUCUA	Cleavage
tae-miR1122a	Traes_2BL_40442CE82.2	TRIAE_CS42_2BL_TGACv1_130672_AA0415710	-	PF14392,PF00098	-	-	-	GO:GO:0008270,GO:GO:0003676	-	-	AT5G52380.1	VASCULAR-RELATED NAC-DOMAIN 6	LOC_Os04g46920.1	zinc knuckle domain containing protein, expressed	1.5	-1.0	1	20	703	722	UAGAUACAUCCGUAUCUAGA	UCUAGAUACAGAUGUAUCUA	Translation
tae-miR1122a	Traes_2BL_7141904F2.2	TRIAE_CS42_2BL_TGACv1_130855_AA0418870	-	PF03097	-	-	-	-	-	-	AT1G73390.1	Endosomal targeting BRO1-like domain-containing protein	LOC_Os04g44530.3	expressed protein	2.5	-1.0	1	20	1098	1117	UAGAUACAUCCGUAUCUAGA	ACUACAUACGGAUGUAUAUA	Cleavage
tae-miR1122a	Traes_2DL_4F8C87C42.6	TRIAE_CS42_2DL_TGACv1_158356_AA0516510	-	PF04499	-	-	-	-	-	-	AT1G30470.1	SIT4 phosphatase-associated family protein	LOC_Os04g52940.1	SIT4 phosphatase-associated protein domain containing protein, expressed	2.5	-1.0	1	20	1750	1769	UAGAUACAUCCGUAUCUAGA	ACUACAUACGGAUGUAUAUA	Cleavage
tae-miR1122a	Traes_2DL_B3CD23EBC.1	TRIAE_CS42_2DL_TGACv1_160125_AA0547140	-	PF05496,PF00004	-	-	-	GO:GO:0009378,GO:GO:0006310,GO:GO:0006281,GO:GO:0005524	-	-	AT1G03000.1	peroxin 6	LOC_Os04g52690.1	AAA family ATPase, putative, expressed	2.5	-1.0	1	20	9	28	UAGAUACAUCCGUAUCUAGA	ACUACAUACGGAUGUAUAUA	Cleavage
tae-miR1122a	Traes_3AL_5E5C8D264.2	-	-	-	-	-	-	-	-	-	-	-	LOC_Os05g46470.1	expressed protein	1.0	-1.0	1	20	18	37	UAGAUACAUCCGUAUCUAGA	UCUAGACACGGAUGUAUCUA	Cleavage
tae-miR1122a	Traes_3AL_B9EDE61D1.1	-	-	PF06017	-	-	-	GO:GO:0016459,GO:GO:0003774	-	-	AT5G53310.1	myosin heavy chain-related	LOC_Os01g43360.1	myosin-Ie, putative, expressed	2.5	-1.0	1	20	4	23	UAGAUACAUCCGUAUCUAGA	ACUACAUACGGAUGUAUAUA	Cleavage
tae-miR1122a	Traes_3AL_B9EDE61D1.2	-	-	PF06017	-	-	-	GO:GO:0016459,GO:GO:0003774	-	-	AT5G53310.1	myosin heavy chain-related	LOC_Os01g43360.1	myosin-Ie, putative, expressed	2.5	-1.0	1	20	4	23	UAGAUACAUCCGUAUCUAGA	ACUACAUACGGAUGUAUAUA	Cleavage
tae-miR1122a	Traes_3B_472072804.1	-	-	PF04874,PF01778	KOG3064	-	K14831	-	-	-	AT1G23280.1	MAK16 protein-related	LOC_Os07g16950.1	Mak16 protein domain containing protein, expressed	1.5	-1.0	1	20	789	808	UAGAUACAUCCGUAUCUAGA	UCUAGAUACGGAGGUAUCUA	Cleavage
tae-miR1122a	Traes_3DS_1DE20CFF3.2	TRIAE_CS42_3DS_TGACv1_273962_AA0934030	-	PF01121	KOG3220	2.7.1.24	K00859	GO:GO:0015937,GO:GO:0005524,GO:GO:0004140	-	-	AT2G27490.1	dephospho-CoA kinase family	LOC_Os01g25880.1	dephospho-CoA kinase, putative, expressed	1.5	-1.0	1	20	2	21	UAGAUACAUCCGUAUCUAGA	UCUAGAUACAGAUGUAUCUA	Translation
tae-miR1122a	Traes_3DS_1DE20CFF3.3	TRIAE_CS42_3DS_TGACv1_273962_AA0934030	-	PF01121	KOG3220	2.7.1.24	K00859	GO:GO:0015937,GO:GO:0005524,GO:GO:0004140	-	-	AT2G27490.1	dephospho-CoA kinase family	LOC_Os01g25880.1	dephospho-CoA kinase, putative, expressed	1.5	-1.0	1	20	2	21	UAGAUACAUCCGUAUCUAGA	UCUAGAUACAGAUGUAUCUA	Translation
tae-miR1122a	Traes_4AL_9726307FF.1	TRIAE_CS42_4AL_TGACv1_288776_AA0957810	-	PF01926,PF06421,PF00679	-	3.6.5.3	-	GO:GO:0005525	-	-	AT5G39900.1	Small GTP-binding protein	LOC_Os06g05250.2	GTP-binding protein GUF1, putative, expressed	0.0	-1.0	1	20	1903	1922	UAGAUACAUCCGUAUCUAGA	UCUAGAUACGGAUGUAUCUA	Cleavage
tae-miR1122a	Traes_4BL_62355968B.1	TRIAE_CS42_4BL_TGACv1_320457_AA1039920	-	PF00013	-	-	-	GO:GO:0003723	-	-	AT5G15270.2	RNA-binding KH domain-containing protein	LOC_Os03g25970.1	KH domain-containing protein, putative, expressed	2.5	-1.0	1	20	747	766	UAGAUACAUCCGUAUCUAGA	ACUACAUACGGAUGUAUAUA	Cleavage
tae-miR1122a	Traes_4BS_F395A220A.2	TRIAE_CS42_4BS_TGACv1_328931_AA1095780	-	PF01595	KOG2118	-	-	-	-	-	AT2G14520.1	CBS domain-containing protein with a domain of unknown function (DUF21)	LOC_Os03g47120.1	CBS domain containing protein, expressed	0.0	-1.0	1	20	1336	1355	UAGAUACAUCCGUAUCUAGA	UCUAGAUACGGAUGUAUCUA	Cleavage
tae-miR1122a	Traes_4DS_E8239194E.2	TRIAE_CS42_4DS_TGACv1_362497_AA1180110	-	PF01394	-	-	-	-	-	-	AT3G08530.1	Clathrin, heavy chain	LOC_Os12g01390.1	clathrin heavy chain, putative, expressed	2.5	-1.0	1	20	692	711	UAGAUACAUCCGUAUCUAGA	UCUAAAUACGGAUGUAUCAA	Cleavage
tae-miR1122a	Traes_5BL_1B9186ED8.1	-	-	PF07762	-	-	-	-	-	-	-	-	LOC_Os11g07360.1	expressed protein	2.5	-1.0	1	20	986	1005	UAGAUACAUCCGUAUCUAGA	UCGAGAUACAGAUGUAUCUA	Translation
tae-miR1122a	Traes_5BL_637A3C970.8	TRIAE_CS42_U_TGACv1_641764_AA2103660	-	PF01501	-	2.4.1.43	-	GO:GO:0016757,GO:GO:0047262	-	-	AT5G47780.1	galacturonosyltransferase 4	LOC_Os09g30280.1	glycosyl transferase 8 domain containing protein, putative, expressed	1.5	-1.0	1	20	49	68	UAGAUACAUCCGUAUCUAGA	UCUAGAUACGAAUGUAUCUA	Translation
tae-miR1122a	Traes_5BL_7821274AB.1	-	-	PF07762	-	-	-	-	-	-	-	-	LOC_Os11g07360.1	expressed protein	2.5	-1.0	1	20	986	1005	UAGAUACAUCCGUAUCUAGA	UCGAGAUACAGAUGUAUCUA	Translation
tae-miR1122a	Traes_5BS_321AF7B69.2	TRIAE_CS42_5BS_TGACv1_423204_AA1370510	-	PF14416,PF13839	-	-	-	-	-	-	AT5G20680.3	TRICHOME BIREFRINGENCE-LIKE 16	LOC_Os12g33194.1	expressed protein	2.5	-1.0	1	20	63	82	UAGAUACAUCCGUAUCUAGA	ACUACAUACGGAUGUAUAUA	Cleavage
tae-miR1122a	Traes_6AL_94CA6F0D8.5	TRIAE_CS42_6AL_TGACv1_473668_AA1532300	-	PF00067	-	-	-	GO:GO:0055114,GO:GO:0020037,GO:GO:0016705,GO:GO:0005506	-	-	AT1G31800.1	cytochrome P450, family 97, subfamily A, polypeptide 3	LOC_Os02g57290.2	cytochrome P450, putative, expressed	2.5	-1.0	1	20	1071	1090	UAGAUACAUCCGUAUCUAGA	ACUACAUACGGAUGUAUAUA	Cleavage
tae-miR1122a	Traes_6BL_7E9C131F4.3	TRIAE_CS42_6BL_TGACv1_502708_AA1626110	-	PF00249	KOG0724	-	-	-	-	-	AT5G52660.1	Homeodomain-like superfamily protein	LOC_Os02g45670.1	myb-like DNA-binding domain containing protein, expressed	0.0	-1.0	1	20	761	780	UAGAUACAUCCGUAUCUAGA	UCUAGAUACGGAUGUAUCUA	Cleavage
tae-miR1122a	Traes_6DL_84E14AD8D.4	TRIAE_CS42_6DL_TGACv1_526455_AA1684140	-	PF00067	-	-	-	GO:GO:0055114,GO:GO:0020037,GO:GO:0016705,GO:GO:0005506	-	-	AT1G31800.1	cytochrome P450, family 97, subfamily A, polypeptide 3	LOC_Os02g57290.4	cytochrome P450, putative, expressed	2.5	-1.0	1	20	1071	1090	UAGAUACAUCCGUAUCUAGA	ACUACAUACGGAUGUAUAUA	Cleavage
tae-miR1122a	Traes_6DS_0D9BB546D.1	TRIAE_CS42_6DS_TGACv1_544814_AA1749450	-	PF00300	-	3.1.3.3	K15634	-	-	-	AT3G50520.1	Phosphoglycerate mutase family protein	LOC_Os08g37140.1	phosphoglycerate mutase, putative, expressed	2.5	-1.0	1	20	111	130	UAGAUACAUCCGUAUCUAGA	ACUACAUACGGAUGUAUAUA	Cleavage
tae-miR1122a	Traes_7AL_135129885.3	TRIAE_CS42_7AL_TGACv1_556987_AA1774760	-	PF01138	KOG1612	-	-	-	-	-	AT3G07750.1	3\'-5\'-exoribonuclease family protein	LOC_Os12g21500.1	exosome complex exonuclease, putative, expressed	2.5	-1.0	1	20	721	740	UAGAUACAUCCGUAUCUAGA	ACUACAUACGGAUGUAUAUA	Cleavage
tae-miR1122a	Traes_7AS_9674F6981.1	TRIAE_CS42_7AS_TGACv1_569041_AA1805490	-	PF01031	-	3.6.5.5	-	GO:GO:0005525	-	-	AT1G10290.1	dynamin-like protein 6	LOC_Os06g13820.1	dynamin, putative, expressed	1.5	-1.0	1	20	1467	1486	UAGAUACAUCCGUAUCUAGA	UCUAGAUACAGAUGUAUCUA	Translation
tae-miR1122a	Traes_7AS_9674F6981.2	TRIAE_CS42_7AS_TGACv1_569041_AA1805490	-	PF01031	-	3.6.5.5	-	GO:GO:0005525	-	-	AT1G10290.1	dynamin-like protein 6	LOC_Os06g13820.1	dynamin, putative, expressed	1.5	-1.0	1	20	1473	1492	UAGAUACAUCCGUAUCUAGA	UCUAGAUACAGAUGUAUCUA	Translation
tae-miR1122a	Traes_7AS_9674F6981.3	TRIAE_CS42_7AS_TGACv1_569041_AA1805490	-	PF01031	-	3.6.5.5	-	GO:GO:0005525	-	-	AT1G10290.1	dynamin-like protein 6	LOC_Os06g13820.1	dynamin, putative, expressed	1.5	-1.0	1	20	1467	1486	UAGAUACAUCCGUAUCUAGA	UCUAGAUACAGAUGUAUCUA	Translation
tae-miR1122a	Traes_7DL_37135CE6E.2	-	-	PF00076	KOG0128	-	-	GO:GO:0003676	-	-	AT4G24270.2	EMBRYO DEFECTIVE 140	LOC_Os08g02130.2	RNA recognition motif containing protein, putative, expressed	2.5	-1.0	1	20	2105	2124	UAGAUACAUCCGUAUCUAGA	UCUAAAUACGGAUGUAUCAA	Cleavage
tae-miR1122a	Traes_7DL_37135CE6E.3	-	-	PF00076	KOG0128	-	-	GO:GO:0003676	-	-	AT4G24270.2	EMBRYO DEFECTIVE 140	LOC_Os08g02130.2	RNA recognition motif containing protein, putative, expressed	2.5	-1.0	1	20	2090	2109	UAGAUACAUCCGUAUCUAGA	UCUAAAUACGGAUGUAUCAA	Cleavage
tae-miR1122a	Traes_7DL_37135CE6E.6	-	-	PF00076	KOG0130	-	-	GO:GO:0003676	-	-	AT4G24270.2	EMBRYO DEFECTIVE 140	LOC_Os08g02130.1	RNA recognition motif containing protein, putative, expressed	2.5	-1.0	1	20	1241	1260	UAGAUACAUCCGUAUCUAGA	UCUAAAUACGGAUGUAUCAA	Cleavage
tae-miR1122a	Traes_7DL_C074DC1F6.3	TRIAE_CS42_7DL_TGACv1_602683_AA1965130	-	PF00141	-	1.11.1.7	-	GO:GO:0055114,GO:GO:0020037,GO:GO:0006979,GO:GO:0004601	-	-	AT5G64120.1	Peroxidase superfamily protein	LOC_Os07g44550.1	peroxidase precursor, putative, expressed	2.5	-1.0	1	20	109	128	UAGAUACAUCCGUAUCUAGA	ACUACAUACGGAUGUAUAUA	Cleavage
tae-miR1122a	Traes_7DL_D5FCF9F33.4	TRIAE_CS42_7DL_TGACv1_603682_AA1987220	-	-	-	-	-	-	-	-	-	-	LOC_Os06g46480.1	expressed protein	0.0	-1.0	1	20	23	42	UAGAUACAUCCGUAUCUAGA	UCUAGAUACGGAUGUAUCUA	Cleavage
tae-miR1122a	Traes_7DS_CA61ECF35.1	TRIAE_CS42_7DS_TGACv1_621682_AA2023090	-	-	-	-	-	-	-	-	AT1G05060.1	-	LOC_Os06g13220.1	expressed protein	0.0	-1.0	1	20	33	52	UAGAUACAUCCGUAUCUAGA	UCUAGAUACGGAUGUAUCUA	Cleavage
tae-miR156	Traes_5BL_96D5EA4EE.1	TRIAE_CS42_5BL_TGACv1_404123_AA1285110	-	PF03110	-	-	-	GO:GO:0005634,GO:GO:0003677	-	-	AT2G42200.1	squamosa promoter binding protein-like 9	LOC_Os09g31438.1	OsSPL17 - SBP-box gene family member, expressed	1.0	-1.0	1	21	805	825	UGACAGAAGAGAGUGAGCACA	UGUGCUCUCUCUCUUCUGUCA	Cleavage
tae-miR156	Traes_5BL_96D5EA4EE.2	TRIAE_CS42_5BL_TGACv1_404123_AA1285110	-	PF03110	-	-	-	GO:GO:0005634,GO:GO:0003677	-	-	AT2G42200.1	squamosa promoter binding protein-like 9	LOC_Os09g31438.1	OsSPL17 - SBP-box gene family member, expressed	1.0	-1.0	1	21	802	822	UGACAGAAGAGAGUGAGCACA	UGUGCUCUCUCUCUUCUGUCA	Cleavage
tae-miR156	Traes_5BL_96D5EA4EE.3	TRIAE_CS42_5BL_TGACv1_404123_AA1285110	-	-	-	-	-	-	-	-	-	-	LOC_Os09g31438.1	OsSPL17 - SBP-box gene family member, expressed	1.0	-1.0	1	21	67	87	UGACAGAAGAGAGUGAGCACA	UGUGCUCUCUCUCUUCUGUCA	Cleavage
tae-miR156	Traes_5BL_96FDFC152.1	TRIAE_CS42_5BL_TGACv1_406028_AA1339440	-	PF03110	-	-	-	GO:GO:0005634,GO:GO:0003677	-	-	AT1G76580.1	Squamosa promoter-binding protein-like (SBP domain) transcription factor family protein	LOC_Os09g32944.1	OsSPL18 - SBP-box gene family member, expressed	1.0	-1.0	1	21	508	528	UGACAGAAGAGAGUGAGCACA	UGUGCUCUCUCUCUUCUGUCA	Cleavage
tae-miR156	Traes_5BL_96FDFC152.2	TRIAE_CS42_5BL_TGACv1_406028_AA1339440	-	PF03110	-	-	-	GO:GO:0005634,GO:GO:0003677	-	-	AT5G50570.1	Squamosa promoter-binding protein-like (SBP domain) transcription factor family protein	LOC_Os09g32944.1	OsSPL18 - SBP-box gene family member, expressed	1.0	-1.0	1	21	490	510	UGACAGAAGAGAGUGAGCACA	UGUGCUCUCUCUCUUCUGUCA	Cleavage
tae-miR156	Traes_5DL_1272B4BAC.1	-	-	-	-	-	-	-	-	-	-	-	-	-	1.0	-1.0	1	21	505	525	UGACAGAAGAGAGUGAGCACA	UGUGCUCUCUCUCUUCUGUCA	Cleavage
tae-miR156	Traes_5DL_1272B4BAC.2	-	-	-	-	-	-	-	-	-	-	-	-	-	1.0	-1.0	1	21	487	507	UGACAGAAGAGAGUGAGCACA	UGUGCUCUCUCUCUUCUGUCA	Cleavage
tae-miR156	Traes_5DL_1272B4BAC.3	-	-	-	-	-	-	-	-	-	-	-	-	-	1.0	-1.0	1	21	382	402	UGACAGAAGAGAGUGAGCACA	UGUGCUCUCUCUCUUCUGUCA	Cleavage
tae-miR156	Traes_6AS_32A35158A.1	TRIAE_CS42_5DL_TGACv1_432985_AA1396830	-	PF03110	-	-	-	GO:GO:0005634,GO:GO:0003677	-	-	AT5G50670.1	Squamosa promoter-binding protein-like (SBP domain) transcription factor family protein	LOC_Os09g32944.1	OsSPL18 - SBP-box gene family member, expressed	1.0	-1.0	1	21	736	756	UGACAGAAGAGAGUGAGCACA	CGUGCUCUCUCUCUUCUGUCA	Cleavage
tae-miR156	Traes_6AS_32A35158A.2	TRIAE_CS42_5DL_TGACv1_432985_AA1396830	-	PF03110	-	-	-	GO:GO:0005634,GO:GO:0003677	-	-	AT5G50670.1	Squamosa promoter-binding protein-like (SBP domain) transcription factor family protein	LOC_Os09g32944.1	OsSPL18 - SBP-box gene family member, expressed	1.0	-1.0	1	21	292	312	UGACAGAAGAGAGUGAGCACA	CGUGCUCUCUCUCUUCUGUCA	Cleavage
tae-miR156	Traes_6AS_32A35158A.3	TRIAE_CS42_5DL_TGACv1_432985_AA1396830	-	-	-	-	-	-	-	-	-	-	LOC_Os09g32944.1	OsSPL18 - SBP-box gene family member, expressed	1.0	-1.0	1	21	64	84	UGACAGAAGAGAGUGAGCACA	CGUGCUCUCUCUCUUCUGUCA	Cleavage
tae-miR156	Traes_6AS_99C6A3B0B.1	TRIAE_CS42_6AS_TGACv1_485183_AA1539460	-	PF03110	-	-	-	GO:GO:0005634,GO:GO:0003677	-	-	AT5G43270.1	squamosa promoter binding protein-like 2	LOC_Os02g04680.2	OsSPL3 - SBP-box gene family member, expressed	1.0	-1.0	1	21	1477	1497	UGACAGAAGAGAGUGAGCACA	CAUGCUCUCUCUCUUCUGUCA	Cleavage
tae-miR156	Traes_6AS_99C6A3B0B.2	TRIAE_CS42_6AS_TGACv1_485183_AA1539460	-	PF03110	-	-	-	GO:GO:0005634,GO:GO:0003677	-	-	AT5G43270.3	squamosa promoter binding protein-like 2	LOC_Os02g04680.2	OsSPL3 - SBP-box gene family member, expressed	1.0	-1.0	1	21	1477	1497	UGACAGAAGAGAGUGAGCACA	CAUGCUCUCUCUCUUCUGUCA	Cleavage
tae-miR156	Traes_6AS_99C6A3B0B.3	TRIAE_CS42_6AS_TGACv1_485183_AA1539460	-	PF03110	-	-	-	GO:GO:0005634,GO:GO:0003677	-	-	AT5G43270.2	squamosa promoter binding protein-like 2	LOC_Os02g04680.2	OsSPL3 - SBP-box gene family member, expressed	1.0	-1.0	1	21	1477	1497	UGACAGAAGAGAGUGAGCACA	CAUGCUCUCUCUCUUCUGUCA	Cleavage
tae-miR156	Traes_6AS_99C6A3B0B.4	TRIAE_CS42_6AS_TGACv1_485183_AA1539460	-	PF03110	-	-	-	GO:GO:0005634,GO:GO:0003677	-	-	AT5G43270.2	squamosa promoter binding protein-like 2	LOC_Os02g04680.2	OsSPL3 - SBP-box gene family member, expressed	1.0	-1.0	1	21	1156	1176	UGACAGAAGAGAGUGAGCACA	CAUGCUCUCUCUCUUCUGUCA	Cleavage
tae-miR156	Traes_6AS_99C6A3B0B.5	TRIAE_CS42_6AS_TGACv1_485183_AA1539460	-	PF03110	-	-	-	GO:GO:0005634,GO:GO:0003677	-	-	AT5G43270.3	squamosa promoter binding protein-like 2	LOC_Os02g04680.2	OsSPL3 - SBP-box gene family member, expressed	1.0	-1.0	1	21	1156	1176	UGACAGAAGAGAGUGAGCACA	CAUGCUCUCUCUCUUCUGUCA	Cleavage
tae-miR156	Traes_6AS_99C6A3B0B.6	TRIAE_CS42_6AS_TGACv1_485183_AA1539460	-	PF03110	-	-	-	GO:GO:0005634,GO:GO:0003677	-	-	AT5G43270.1	squamosa promoter binding protein-like 2	LOC_Os02g04680.2	OsSPL3 - SBP-box gene family member, expressed	1.0	-1.0	1	21	1156	1176	UGACAGAAGAGAGUGAGCACA	CAUGCUCUCUCUCUUCUGUCA	Cleavage
tae-miR156	Traes_6AS_99C6A3B0B.7	TRIAE_CS42_6AS_TGACv1_485183_AA1539460	-	PF03110	-	-	-	GO:GO:0005634,GO:GO:0003677	-	-	AT5G43270.3	squamosa promoter binding protein-like 2	LOC_Os02g04680.2	OsSPL3 - SBP-box gene family member, expressed	1.0	-1.0	1	21	1156	1176	UGACAGAAGAGAGUGAGCACA	CAUGCUCUCUCUCUUCUGUCA	Cleavage
tae-miR156	Traes_6AS_99C6A3B0B.8	TRIAE_CS42_6AS_TGACv1_485183_AA1539460	-	PF03110	-	-	-	GO:GO:0005634,GO:GO:0003677	-	-	AT5G43270.1	squamosa promoter binding protein-like 2	LOC_Os02g04680.2	OsSPL3 - SBP-box gene family member, expressed	1.0	-1.0	1	21	1156	1176	UGACAGAAGAGAGUGAGCACA	CAUGCUCUCUCUCUUCUGUCA	Cleavage
tae-miR156	Traes_6BS_542961EA4.1	TRIAE_CS42_6BS_TGACv1_513598_AA1645640	-	-	-	-	-	-	-	-	-	-	LOC_Os06g45310.1	OsSPL11 - SBP-box gene family member, expressed	1.0	-1.0	1	21	283	303	UGACAGAAGAGAGUGAGCACA	CGUGCUCUCUCUCUUCUGUCA	Cleavage
tae-miR156	Traes_6BS_542961EA4.2	TRIAE_CS42_6BS_TGACv1_513598_AA1645640	-	-	-	-	-	-	-	-	-	-	LOC_Os06g45310.1	OsSPL11 - SBP-box gene family member, expressed	1.0	-1.0	1	21	349	369	UGACAGAAGAGAGUGAGCACA	CGUGCUCUCUCUCUUCUGUCA	Cleavage
tae-miR156	Traes_6BS_F50663DF7.1	TRIAE_CS42_6BS_TGACv1_514166_AA1656250	-	PF03110	-	-	-	GO:GO:0005634,GO:GO:0003677	-	-	AT5G43270.1	squamosa promoter binding protein-like 2	LOC_Os02g04680.2	OsSPL3 - SBP-box gene family member, expressed	1.0	-1.0	1	21	1387	1407	UGACAGAAGAGAGUGAGCACA	CAUGCUCUCUCUCUUCUGUCA	Cleavage
tae-miR156	Traes_6DS_7B1596298.1	TRIAE_CS42_6DS_TGACv1_543033_AA1734380	-	PF03110	-	-	-	GO:GO:0005634,GO:GO:0003677			AT5G43270.2	squamosa promoter binding protein-like 2	LOC_Os02g04680.2	OsSPL3 - SBP-box gene family member, expressed	1.0	-1.0	1	21	1150	1170	UGACAGAAGAGAGUGAGCACA	CAUGCUCUCUCUCUUCUGUCA	Cleavage
tae-miR156	Traes_6DS_7B1596298.2	TRIAE_CS42_6DS_TGACv1_543033_AA1734380	-	PF03110	-	-	-	GO:GO:0005634,GO:GO:0003677			AT5G43270.1	squamosa promoter binding protein-like 2	LOC_Os02g04680.2	OsSPL3 - SBP-box gene family member, expressed	1.0	-1.0	1	21	1150	1170	UGACAGAAGAGAGUGAGCACA	CAUGCUCUCUCUCUUCUGUCA	Cleavage
tae-miR156	Traes_6DS_7B1596298.4	TRIAE_CS42_6DS_TGACv1_543033_AA1734380	-	-	-	-	-	-	-	-	-	-	LOC_Os02g04680.1	OsSPL3 - SBP-box gene family member, expressed	1.0	-1.0	1	21	271	291	UGACAGAAGAGAGUGAGCACA	CAUGCUCUCUCUCUUCUGUCA	Cleavage
tae-miR156	Traes_6DS_C4D93239C.1	TRIAE_CS42_6DS_TGACv1_544038_AA1746180	-	PF03110	-	-	-	GO:GO:0005634,GO:GO:0003677			AT5G43270.1	squamosa promoter binding protein-like 2	LOC_Os06g45310.1	OsSPL11 - SBP-box gene family member, expressed	1.0	-1.0	1	21	577	597	UGACAGAAGAGAGUGAGCACA	CAUGCUCUCUCUCUUCUGUCA	Cleavage
tae-miR156	Traes_6DS_C4D93239C.2	TRIAE_CS42_6DS_TGACv1_544038_AA1746180	-	-	-	-	-	-	-	-	-	-	LOC_Os06g45310.1	OsSPL11 - SBP-box gene family member, expressed	1.0	-1.0	1	21	88	108	UGACAGAAGAGAGUGAGCACA	CAUGCUCUCUCUCUUCUGUCA	Cleavage
tae-miR156	Traes_6DS_C4D93239C.3	TRIAE_CS42_6DS_TGACv1_544038_AA1746180	-	-	-	-	-	-	-	-	-	-	LOC_Os06g45310.1	OsSPL11 - SBP-box gene family member, expressed	1.0	-1.0	1	21	64	84	UGACAGAAGAGAGUGAGCACA	CAUGCUCUCUCUCUUCUGUCA	Cleavage
[truncated: 59 more rows]

## Sheet: Tm_C_Leaf
miRNA_Acc.	Target_Acc. (Old)	Target_Acc. (New)		Pfam	KOG	KEGG/ec	KO	GO	Nr-Id	Nr-annotation	Best-hit-arabi-name	arabi-defline	Best-hit-rice-name	rice-defline	Expectation	UPE$	miRNA_start	miRNA_end	Target_start	Target_end	miRNA_aligned_fragment	Target_aligned_fragment	Inhibition
[truncated: 170 more rows]

[truncated: 3 more sheets: Tm_S_Leaf, Tm_C_Root, Tm_S_Root]
